# Supplementary material for: Homozygous SGCB splice-site variant causes isolated dilated cardiomyopathy through sarcoglycan complex destabilization in East Asians
Source: J Clin Invest. 2026 Jun 1;136(11):e198675. doi: 10.1172/JCI198675 (PMC13221219; doi:10.1172/JCI198675)
Supplement: Supporting data values [file jci-136-198675-s266.xlsx]

## Sheet: Fig.1A-1
Result of FRASER
sampleID	hgncSymbol	seqnames	start	end	width	strand	addHgncSymbols	type	pValue	padjust	zScore	psiValue	deltaPsi	meanCounts	meanTotalCounts	counts	totalCounts	pValueGene	padjustGene	PAIRED_END	RNA_BAM_FILE	DNA_VCF_FILE	DNA_ID	DROP_GROUP	COUNT_MODE	COUNT_OVERLAPS	HPO_TERMS	GENE_COUNTS_FILE	GENE_ANNOTATION	GENOME	SPLICE_COUNTS_DIR	isExternal	HPO_label_overlap	HPO_id_overlap	Ngenes_per_pheno	Nphenos_gene
r1013	ATP13A3	chr3	194433771	194433772	2	*		theta	2.5141e-06	0.070325	3.57	0.59	0.49	1.59	53	10	17	2.5141e-06	1.09544e-05	TRUE	/droptest/Data/rna_bam/r1013.bam	/droptest/Data/dna_vcf/G_OSKU_04655.vcf.gz	G_OSKU_04655	cardio	IntersectionStrict	TRUE	HP:0001639,HP:0001644,HP:0001723,HP:0200127,HP:0005152,HP:0005157,HP:0011663,HP:0011664,HP:0012817,HP:0031331,HP:0001638,HP:0031319,HP:0031405	NA	NA	gencode	NA	FALSE	NA	NA	NA	NA
r1013	DES	chr2	219418958	219420878	1921	+		psi5	8.9579e-07	0.026099	3.28	1	0.93	52.07	234.98	806	806	2.68737e-06	1.11002e-05	TRUE	/droptest/Data/rna_bam/r1013.bam	/droptest/Data/dna_vcf/G_OSKU_04655.vcf.gz	G_OSKU_04655	cardio	IntersectionStrict	TRUE	HP:0001639,HP:0001644,HP:0001723,HP:0200127,HP:0005152,HP:0005157,HP:0011663,HP:0011664,HP:0012817,HP:0031331,HP:0001638,HP:0031319,HP:0031405	NA	NA	gencode	NA	FALSE	Cardiomyopathy, Hypertrophic cardiomyopathy, Dilated cardiomyopathy, Restrictive cardiomyopathy, Concentric hypertrophic cardiomyopathy, Right ventricular cardiomyopathy	HP:0001638, HP:0001639, HP:0001644, HP:0001723, HP:0005157, HP:0011663	451, 245, 138, 15, 3, 9	149
r1013	DKK3	chr11	12008609	12008869	261	-		psi5	1.1574e-06	0.031948	-3.81	0.65	-0.33	53.23	54.27	42	65	1.1574e-06	6.44382e-06	TRUE	/droptest/Data/rna_bam/r1013.bam	/droptest/Data/dna_vcf/G_OSKU_04655.vcf.gz	G_OSKU_04655	cardio	IntersectionStrict	TRUE	HP:0001639,HP:0001644,HP:0001723,HP:0200127,HP:0005152,HP:0005157,HP:0011663,HP:0011664,HP:0012817,HP:0031331,HP:0001638,HP:0031319,HP:0031405	NA	NA	gencode	NA	FALSE	NA	NA	NA	NA
r1013	ENSG00000258444	chr14	23386472	23416160	29689	+		psi3	2.3914e-12	5.3645e-07	-2.06	0.47	-0.51	986.06	994.45	222	469	2.3914e-12	4.79308e-11	TRUE	/droptest/Data/rna_bam/r1013.bam	/droptest/Data/dna_vcf/G_OSKU_04655.vcf.gz	G_OSKU_04655	cardio	IntersectionStrict	TRUE	HP:0001639,HP:0001644,HP:0001723,HP:0200127,HP:0005152,HP:0005157,HP:0011663,HP:0011664,HP:0012817,HP:0031331,HP:0001638,HP:0031319,HP:0031405	NA	NA	gencode	NA	FALSE	NA	NA	NA	NA
r1013	ENSG00000274265	chr1	149195021	149195022	2	*		theta	9.7087e-15	2.6704e-09	-3.61	0.52	-0.38	454.89	458.02	71	137	9.7087e-15	3.24319e-13	TRUE	/droptest/Data/rna_bam/r1013.bam	/droptest/Data/dna_vcf/G_OSKU_04655.vcf.gz	G_OSKU_04655	cardio	IntersectionStrict	TRUE	HP:0001639,HP:0001644,HP:0001723,HP:0200127,HP:0005152,HP:0005157,HP:0011663,HP:0011664,HP:0012817,HP:0031331,HP:0001638,HP:0031319,HP:0031405	NA	NA	gencode	NA	FALSE	NA	NA	NA	NA
r1013	ENSG00000278996	chr21	8218503	8259603	41101	+	ENSG00000286155;ENSG00000286252;ENSG00000286057;ENSG00000286012;MIR6724-2;ENSG00000277671;5_8S_rRNA_5	psi5	6.231e-12	6.127e-07	-5.95	0	-0.59	187.36	271.84	0	1512	3.1155e-11	4.46028e-10	TRUE	/droptest/Data/rna_bam/r1013.bam	/droptest/Data/dna_vcf/G_OSKU_04655.vcf.gz	G_OSKU_04655	cardio	IntersectionStrict	TRUE	HP:0001639,HP:0001644,HP:0001723,HP:0200127,HP:0005152,HP:0005157,HP:0011663,HP:0011664,HP:0012817,HP:0031331,HP:0001638,HP:0031319,HP:0031405	NA	NA	gencode	NA	FALSE	NA	NA	NA	NA
r1013	ENSG00000280441	chr21	8401281	8445367	44087	+	ENSG00000286267;ENSG00000286146;ENSG00000286054;ENSG00000286178;MIR6724-4;ENSG00000278775;RNA5-8SN1	psi3	8.7623e-13	2.2933e-07	7.04	1	0.97	47.27	301.08	2560	2560	1.48959e-11	2.48799e-10	TRUE	/droptest/Data/rna_bam/r1013.bam	/droptest/Data/dna_vcf/G_OSKU_04655.vcf.gz	G_OSKU_04655	cardio	IntersectionStrict	TRUE	HP:0001639,HP:0001644,HP:0001723,HP:0200127,HP:0005152,HP:0005157,HP:0011663,HP:0011664,HP:0012817,HP:0031331,HP:0001638,HP:0031319,HP:0031405	NA	NA	gencode	NA	FALSE	NA	NA	NA	NA
r1013	ENSG00000281181	chr21	8401503	8445400	43898	-		psi3	2.1864e-13	6.8667e-08	6.91	1	0.99	1.76	292.1	188	188	1.74912e-12	4.3822e-11	TRUE	/droptest/Data/rna_bam/r1013.bam	/droptest/Data/dna_vcf/G_OSKU_04655.vcf.gz	G_OSKU_04655	cardio	IntersectionStrict	TRUE	HP:0001639,HP:0001644,HP:0001723,HP:0200127,HP:0005152,HP:0005157,HP:0011663,HP:0011664,HP:0012817,HP:0031331,HP:0001638,HP:0031319,HP:0031405	NA	NA	gencode	NA	FALSE	NA	NA	NA	NA
r1013	ENSG00000285539	chr3	42693844	42693845	2	*	HHATL	theta	3.1503e-06	0.082553	-2.6	0.49	-0.33	329.86	348.28	47	96	3.1503e-06	1.21426e-05	TRUE	/droptest/Data/rna_bam/r1013.bam	/droptest/Data/dna_vcf/G_OSKU_04655.vcf.gz	G_OSKU_04655	cardio	IntersectionStrict	TRUE	HP:0001639,HP:0001644,HP:0001723,HP:0200127,HP:0005152,HP:0005157,HP:0011663,HP:0011664,HP:0012817,HP:0031331,HP:0001638,HP:0031319,HP:0031405	NA	NA	gencode	NA	FALSE	NA	NA	NA	NA
r1013	GSN	chr9	121283393	121301962	18570	+		psi5	1.0435e-06	0.029848	-3.15	0.12	-0.65	13.5	15.53	6	48	2.087e-06	1.01622e-05	TRUE	/droptest/Data/rna_bam/r1013.bam	/droptest/Data/dna_vcf/G_OSKU_04655.vcf.gz	G_OSKU_04655	cardio	IntersectionStrict	TRUE	HP:0001639,HP:0001644,HP:0001723,HP:0200127,HP:0005152,HP:0005157,HP:0011663,HP:0011664,HP:0012817,HP:0031331,HP:0001638,HP:0031319,HP:0031405	NA	NA	gencode	NA	FALSE	Cardiomyopathy	HP:0001638	451	173
r1013	MT-ND6	chrM	1106	14412	13307	-	MT-TQ;MT-TA;MT-TN;MT-TC;MT-TY;MT-TS1	psi5	4.5368e-26	2.3793e-20	2.4	0.39	0.39	26.34	15745	461	1182	2.2684e-25	1.13664e-23	TRUE	/droptest/Data/rna_bam/r1013.bam	/droptest/Data/dna_vcf/G_OSKU_04655.vcf.gz	G_OSKU_04655	cardio	IntersectionStrict	TRUE	HP:0001639,HP:0001644,HP:0001723,HP:0200127,HP:0005152,HP:0005157,HP:0011663,HP:0011664,HP:0012817,HP:0031331,HP:0001638,HP:0031319,HP:0031405	NA	NA	gencode	NA	FALSE	NA	NA	NA	NA
r1013	MT-TA	chrM	5360	9030	3671	-	MT-TN;MT-TC;MT-TY;MT-TS1	psi3	4.4716e-09	0.00043886	2.42	0.99	0.8	177.45	3806.84	2304	2316	4.02444e-08	3.10238e-07	TRUE	/droptest/Data/rna_bam/r1013.bam	/droptest/Data/dna_vcf/G_OSKU_04655.vcf.gz	G_OSKU_04655	cardio	IntersectionStrict	TRUE	HP:0001639,HP:0001644,HP:0001723,HP:0200127,HP:0005152,HP:0005157,HP:0011663,HP:0011664,HP:0012817,HP:0031331,HP:0001638,HP:0031319,HP:0031405	NA	NA	gencode	NA	FALSE	NA	NA	NA	NA
r1013	MT-TQ	chrM	3630	4382	753	-		psi3	3.8605e-12	7.5778e-07	-2.53	0	-0.69	1.39	13283	0	39	5.79075e-11	7.25399e-10	TRUE	/droptest/Data/rna_bam/r1013.bam	/droptest/Data/dna_vcf/G_OSKU_04655.vcf.gz	G_OSKU_04655	cardio	IntersectionStrict	TRUE	HP:0001639,HP:0001644,HP:0001723,HP:0200127,HP:0005152,HP:0005157,HP:0011663,HP:0011664,HP:0012817,HP:0031331,HP:0001638,HP:0031319,HP:0031405	NA	NA	gencode	NA	FALSE	NA	NA	NA	NA
r1013	MT-TS1	chrM	6220	8684	2465	-		psi5	1.68e-08	0.00069556	-2.21	0	-0.5	23.52	3558.82	0	196	6.72e-08	4.81032e-07	TRUE	/droptest/Data/rna_bam/r1013.bam	/droptest/Data/dna_vcf/G_OSKU_04655.vcf.gz	G_OSKU_04655	cardio	IntersectionStrict	TRUE	HP:0001639,HP:0001644,HP:0001723,HP:0200127,HP:0005152,HP:0005157,HP:0011663,HP:0011664,HP:0012817,HP:0031331,HP:0001638,HP:0031319,HP:0031405	NA	NA	gencode	NA	FALSE	NA	NA	NA	NA
r1013	MYH6	chr14	23390419	23390420	2	*		theta	6.1428e-10	6.336e-05	-2.85	0.57	-0.42	5870.54	6012.85	1735	3020	1.22856e-09	1.18527e-08	TRUE	/droptest/Data/rna_bam/r1013.bam	/droptest/Data/dna_vcf/G_OSKU_04655.vcf.gz	G_OSKU_04655	cardio	IntersectionStrict	TRUE	HP:0001639,HP:0001644,HP:0001723,HP:0200127,HP:0005152,HP:0005157,HP:0011663,HP:0011664,HP:0012817,HP:0031331,HP:0001638,HP:0031319,HP:0031405	NA	NA	gencode	NA	FALSE	Cardiomyopathy, Hypertrophic cardiomyopathy, Dilated cardiomyopathy	HP:0001638, HP:0001639, HP:0001644	451, 245, 138	64
r1013	MYH7	chr14	23417680	23418277	598	-	MIR208B	psi3	5.3152e-08	0.0034777	-5.78	0	-0.69	4.8	11.82	0	742	1.06304e-07	6.65828e-07	TRUE	/droptest/Data/rna_bam/r1013.bam	/droptest/Data/dna_vcf/G_OSKU_04655.vcf.gz	G_OSKU_04655	cardio	IntersectionStrict	TRUE	HP:0001639,HP:0001644,HP:0001723,HP:0200127,HP:0005152,HP:0005157,HP:0011663,HP:0011664,HP:0012817,HP:0031331,HP:0001638,HP:0031319,HP:0031405	NA	NA	gencode	NA	FALSE	Cardiomyopathy, Hypertrophic cardiomyopathy, Dilated cardiomyopathy	HP:0001638, HP:0001639, HP:0001644	451, 245, 138	380
r1013	MYL3	chr3	46858098	46858230	133	-		psi3	2.2345e-28	3.5089e-22	-2.37	0.33	-0.56	295.02	307.9	154	460	4.469e-28	4.4786e-26	TRUE	/droptest/Data/rna_bam/r1013.bam	/droptest/Data/dna_vcf/G_OSKU_04655.vcf.gz	G_OSKU_04655	cardio	IntersectionStrict	TRUE	HP:0001639,HP:0001644,HP:0001723,HP:0200127,HP:0005152,HP:0005157,HP:0011663,HP:0011664,HP:0012817,HP:0031331,HP:0001638,HP:0031319,HP:0031405	NA	NA	gencode	NA	FALSE	Cardiomyopathy, Hypertrophic cardiomyopathy, Restrictive cardiomyopathy	HP:0001638, HP:0001639, HP:0001723	451, 245, 15	35
r1013	PDK4-AS1	chr7	95595164	95595165	2	*	PDK4	theta	2.2506e-10	3.0446e-05	2.29	0.44	0.35	14.88	581	161	362	4.5012e-10	5.01208e-09	TRUE	/droptest/Data/rna_bam/r1013.bam	/droptest/Data/dna_vcf/G_OSKU_04655.vcf.gz	G_OSKU_04655	cardio	IntersectionStrict	TRUE	HP:0001639,HP:0001644,HP:0001723,HP:0200127,HP:0005152,HP:0005157,HP:0011663,HP:0011664,HP:0012817,HP:0031331,HP:0001638,HP:0031319,HP:0031405	NA	NA	gencode	NA	FALSE	NA	NA	NA	NA
r1013	PSMC3	chr11	47422974	47424108	1135	-		psi5	7.2166e-09	0.0003244	-4.78	0.37	-0.53	12.85	13.1	14	38	7.2166e-09	6.02676e-08	TRUE	/droptest/Data/rna_bam/r1013.bam	/droptest/Data/dna_vcf/G_OSKU_04655.vcf.gz	G_OSKU_04655	cardio	IntersectionStrict	TRUE	HP:0001639,HP:0001644,HP:0001723,HP:0200127,HP:0005152,HP:0005157,HP:0011663,HP:0011664,HP:0012817,HP:0031331,HP:0001638,HP:0031319,HP:0031405	NA	NA	gencode	NA	FALSE	NA	NA	NA	NA
r1013	PTPRB	chr12	70592281	70592282	2	*		theta	2.2309e-06	0.062936	2.71	0.67	0.42	1.12	21.25	20	30	2.2309e-06	1.01622e-05	TRUE	/droptest/Data/rna_bam/r1013.bam	/droptest/Data/dna_vcf/G_OSKU_04655.vcf.gz	G_OSKU_04655	cardio	IntersectionStrict	TRUE	HP:0001639,HP:0001644,HP:0001723,HP:0200127,HP:0005152,HP:0005157,HP:0011663,HP:0011664,HP:0012817,HP:0031331,HP:0001638,HP:0031319,HP:0031405	NA	NA	gencode	NA	FALSE	NA	NA	NA	NA
r1013	RPS29	chr14	49586876	49586877	2	*	RN7SL1	theta	2.7691e-06	0.076137	6.04	1	0.82	2.07	42.29	5	5	2.7691e-06	1.11002e-05	TRUE	/droptest/Data/rna_bam/r1013.bam	/droptest/Data/dna_vcf/G_OSKU_04655.vcf.gz	G_OSKU_04655	cardio	IntersectionStrict	TRUE	HP:0001639,HP:0001644,HP:0001723,HP:0200127,HP:0005152,HP:0005157,HP:0011663,HP:0011664,HP:0012817,HP:0031331,HP:0001638,HP:0031319,HP:0031405	NA	NA	gencode	NA	FALSE	NA	NA	NA	NA
r1013	SEC14L1	chr17	77215754	77216374	621	+		psi5	3.3291e-07	0.010475	3.79	1	0.82	2.12	46.33	20	20	3.3291e-07	1.9625e-06	TRUE	/droptest/Data/rna_bam/r1013.bam	/droptest/Data/dna_vcf/G_OSKU_04655.vcf.gz	G_OSKU_04655	cardio	IntersectionStrict	TRUE	HP:0001639,HP:0001644,HP:0001723,HP:0200127,HP:0005152,HP:0005157,HP:0011663,HP:0011664,HP:0012817,HP:0031331,HP:0001638,HP:0031319,HP:0031405	NA	NA	gencode	NA	FALSE	NA	NA	NA	NA
r1013	TNNI3	chr19	55154087	55154794	708	-	ENSG00000267110	psi3	7.5544e-08	0.0047451	6.33	1	0.78	10.74	34.6	574	574	7.5544e-08	5.04709e-07	TRUE	/droptest/Data/rna_bam/r1013.bam	/droptest/Data/dna_vcf/G_OSKU_04655.vcf.gz	G_OSKU_04655	cardio	IntersectionStrict	TRUE	HP:0001639,HP:0001644,HP:0001723,HP:0200127,HP:0005152,HP:0005157,HP:0011663,HP:0011664,HP:0012817,HP:0031331,HP:0001638,HP:0031319,HP:0031405	NA	NA	gencode	NA	FALSE	Cardiomyopathy, Dilated cardiomyopathy, Restrictive cardiomyopathy	HP:0001638, HP:0001644, HP:0001723	451, 138, 15	76
r1013	TNNT2	chr1	201362019	201372026	10008	-	ENSG00000286600	psi3	6.2233e-07	0.032575	2.76	0.5	0.44	5.91	437.98	86	173	1.24466e-06	6.56492e-06	TRUE	/droptest/Data/rna_bam/r1013.bam	/droptest/Data/dna_vcf/G_OSKU_04655.vcf.gz	G_OSKU_04655	cardio	IntersectionStrict	TRUE	HP:0001639,HP:0001644,HP:0001723,HP:0200127,HP:0005152,HP:0005157,HP:0011663,HP:0011664,HP:0012817,HP:0031331,HP:0001638,HP:0031319,HP:0031405	NA	NA	gencode	NA	FALSE	Cardiomyopathy, Hypertrophic cardiomyopathy, Dilated cardiomyopathy	HP:0001638, HP:0001639, HP:0001644	451, 245, 138	64
r1013	TPM1	chr15	63059564	63059565	2	*		theta	1.301e-09	0.00011928	3.27	1	0.73	9.36	668.08	24	24	1.301e-09	1.18527e-08	TRUE	/droptest/Data/rna_bam/r1013.bam	/droptest/Data/dna_vcf/G_OSKU_04655.vcf.gz	G_OSKU_04655	cardio	IntersectionStrict	TRUE	HP:0001639,HP:0001644,HP:0001723,HP:0200127,HP:0005152,HP:0005157,HP:0011663,HP:0011664,HP:0012817,HP:0031331,HP:0001638,HP:0031319,HP:0031405	NA	NA	gencode	NA	FALSE	Cardiomyopathy, Hypertrophic cardiomyopathy, Dilated cardiomyopathy	HP:0001638, HP:0001639, HP:0001644	451, 245, 138	56
r1013	TTN	chr2	178651968	178663265	11298	-		psi5	1.1079e-06	0.031126	4.8	0.78	0.72	0.66	5.99	71	91	2.2158e-06	1.01622e-05	TRUE	/droptest/Data/rna_bam/r1013.bam	/droptest/Data/dna_vcf/G_OSKU_04655.vcf.gz	G_OSKU_04655	cardio	IntersectionStrict	TRUE	HP:0001639,HP:0001644,HP:0001723,HP:0200127,HP:0005152,HP:0005157,HP:0011663,HP:0011664,HP:0012817,HP:0031331,HP:0001638,HP:0031319,HP:0031405	NA	NA	gencode	NA	FALSE	Cardiomyopathy, Hypertrophic cardiomyopathy, Dilated cardiomyopathy	HP:0001638, HP:0001639, HP:0001644	451, 245, 138	309
r1018	DDX54	chr12	113159110	113161269	2160	-	MIR7106	psi3	7.1842e-16	1.4102e-10	-6.48	0.55	-0.44	87.09	87.77	46	84	7.1842e-16	1.71341e-14	TRUE	/droptest/Data/rna_bam/r1018.bam	/droptest/Data/dna_vcf/CVP0035.vcf.gz	CVP0035	cardio	IntersectionStrict	TRUE	HP:0001639,HP:0001644,HP:0001723,HP:0200127,HP:0005152,HP:0005157,HP:0011663,HP:0011664,HP:0012817,HP:0031331,HP:0001638,HP:0031319,HP:0031404	NA	NA	gencode	NA	FALSE	NA	NA	NA	NA
r1018	ENSG00000230021	chr1	634250	634251	2	*	MTATP6P1	theta	1.956e-12	3.5867e-07	-3.69	0.35	-0.65	1280.75	1379.07	1030	2928	9.78e-12	1.03667e-10	TRUE	/droptest/Data/rna_bam/r1018.bam	/droptest/Data/dna_vcf/CVP0035.vcf.gz	CVP0035	cardio	IntersectionStrict	TRUE	HP:0001639,HP:0001644,HP:0001723,HP:0200127,HP:0005152,HP:0005157,HP:0011663,HP:0011664,HP:0012817,HP:0031331,HP:0001638,HP:0031319,HP:0031404	NA	NA	gencode	NA	FALSE	NA	NA	NA	NA
r1018	ENSG00000258444	chr14	23415178	23422283	7106	+		psi3	4.9178e-08	0.0017959	2.9	0.97	0.89	2.94	99.4	315	325	1.47534e-07	7.81922e-07	TRUE	/droptest/Data/rna_bam/r1018.bam	/droptest/Data/dna_vcf/CVP0035.vcf.gz	CVP0035	cardio	IntersectionStrict	TRUE	HP:0001639,HP:0001644,HP:0001723,HP:0200127,HP:0005152,HP:0005157,HP:0011663,HP:0011664,HP:0012817,HP:0031331,HP:0001638,HP:0031319,HP:0031404	NA	NA	gencode	NA	FALSE	NA	NA	NA	NA
r1018	ENSG00000267120	chr19	35742803	35742804	2	*	U2AF1L4	theta	2.911e-07	0.016014	4.31	0.46	0.39	12.56	136.21	25	54	2.911e-07	1.38853e-06	TRUE	/droptest/Data/rna_bam/r1018.bam	/droptest/Data/dna_vcf/CVP0035.vcf.gz	CVP0035	cardio	IntersectionStrict	TRUE	HP:0001639,HP:0001644,HP:0001723,HP:0200127,HP:0005152,HP:0005157,HP:0011663,HP:0011664,HP:0012817,HP:0031331,HP:0001638,HP:0031319,HP:0031404	NA	NA	gencode	NA	FALSE	NA	NA	NA	NA
r1018	ENSG00000285702	chr7	73067649	73067814	166	+	PMS2P14	psi5	8.7513e-08	0.0032019	-2.48	0.24	-0.59	13.48	17.04	9	37	1.75026e-07	8.78805e-07	TRUE	/droptest/Data/rna_bam/r1018.bam	/droptest/Data/dna_vcf/CVP0035.vcf.gz	CVP0035	cardio	IntersectionStrict	TRUE	HP:0001639,HP:0001644,HP:0001723,HP:0200127,HP:0005152,HP:0005157,HP:0011663,HP:0011664,HP:0012817,HP:0031331,HP:0001638,HP:0031319,HP:0031404	NA	NA	gencode	NA	FALSE	NA	NA	NA	NA
r1018	ESRRG	chr1	216507183	216507184	2	*		theta	1.4861e-06	0.065403	4.58	0.6	0.5	1.58	28.83	9	15	1.4861e-06	5.6709e-06	TRUE	/droptest/Data/rna_bam/r1018.bam	/droptest/Data/dna_vcf/CVP0035.vcf.gz	CVP0035	cardio	IntersectionStrict	TRUE	HP:0001639,HP:0001644,HP:0001723,HP:0200127,HP:0005152,HP:0005157,HP:0011663,HP:0011664,HP:0012817,HP:0031331,HP:0001638,HP:0031319,HP:0031404	NA	NA	gencode	NA	FALSE	NA	NA	NA	NA
r1018	HLA-F	chr6	29723657	29723658	2	*	ENSG00000225864	theta	1.3089e-08	0.0011369	4.55	1	0.78	18.94	147.64	16	16	1.3089e-08	8.32451e-08	TRUE	/droptest/Data/rna_bam/r1018.bam	/droptest/Data/dna_vcf/CVP0035.vcf.gz	CVP0035	cardio	IntersectionStrict	TRUE	HP:0001639,HP:0001644,HP:0001723,HP:0200127,HP:0005152,HP:0005157,HP:0011663,HP:0011664,HP:0012817,HP:0031331,HP:0001638,HP:0031319,HP:0031404	NA	NA	gencode	NA	FALSE	NA	NA	NA	NA
r1018	MT-ND2	chrM	4488	4489	2	*		theta	2.3505e-08	0.0018922	-2.5	0.37	-0.63	15442	17645.5	12673	34361	2.3505e-08	1.31903e-07	TRUE	/droptest/Data/rna_bam/r1018.bam	/droptest/Data/dna_vcf/CVP0035.vcf.gz	CVP0035	cardio	IntersectionStrict	TRUE	HP:0001639,HP:0001644,HP:0001723,HP:0200127,HP:0005152,HP:0005157,HP:0011663,HP:0011664,HP:0012817,HP:0031331,HP:0001638,HP:0031319,HP:0031404	NA	NA	gencode	NA	FALSE	NA	NA	NA	NA
r1018	MT-ND3	chrM	10069	10070	2	*		theta	3.8172e-11	5.9996e-06	-3.71	0.36	-0.63	2211.34	2421.73	2311	6348	3.8172e-11	3.31052e-10	TRUE	/droptest/Data/rna_bam/r1018.bam	/droptest/Data/dna_vcf/CVP0035.vcf.gz	CVP0035	cardio	IntersectionStrict	TRUE	HP:0001639,HP:0001644,HP:0001723,HP:0200127,HP:0005152,HP:0005157,HP:0011663,HP:0011664,HP:0012817,HP:0031331,HP:0001638,HP:0031319,HP:0031404	NA	NA	gencode	NA	FALSE	NA	NA	NA	NA
r1018	MT-ND6	chrM	9082	14418	5337	-		psi5	8.0549e-12	8.4485e-07	3.94	0.82	0.81	0.76	432.7	81	99	8.0549e-11	6.40358e-10	TRUE	/droptest/Data/rna_bam/r1018.bam	/droptest/Data/dna_vcf/CVP0035.vcf.gz	CVP0035	cardio	IntersectionStrict	TRUE	HP:0001639,HP:0001644,HP:0001723,HP:0200127,HP:0005152,HP:0005157,HP:0011663,HP:0011664,HP:0012817,HP:0031331,HP:0001638,HP:0031319,HP:0031404	NA	NA	gencode	NA	FALSE	NA	NA	NA	NA
r1018	MT-TA	chrM	5392	6602	1211	-	MT-TN;MT-TC;MT-TY	psi3	1.1894e-17	3.1128e-12	4.09	1	0.94	3.62	2873.36	387	387	1.1894e-16	3.78225e-15	TRUE	/droptest/Data/rna_bam/r1018.bam	/droptest/Data/dna_vcf/CVP0035.vcf.gz	CVP0035	cardio	IntersectionStrict	TRUE	HP:0001639,HP:0001644,HP:0001723,HP:0200127,HP:0005152,HP:0005157,HP:0011663,HP:0011664,HP:0012817,HP:0031331,HP:0001638,HP:0031319,HP:0031404	NA	NA	gencode	NA	FALSE	NA	NA	NA	NA
r1018	MT-TQ	chrM	3534	6539	3006	-	MT-TA;MT-TN;MT-TC;MT-TY	psi3	1.4748e-27	2.316e-21	5	1	1	54.5	10303.6	1102	1102	2.06472e-26	1.96972e-24	TRUE	/droptest/Data/rna_bam/r1018.bam	/droptest/Data/dna_vcf/CVP0035.vcf.gz	CVP0035	cardio	IntersectionStrict	TRUE	HP:0001639,HP:0001644,HP:0001723,HP:0200127,HP:0005152,HP:0005157,HP:0011663,HP:0011664,HP:0012817,HP:0031331,HP:0001638,HP:0031319,HP:0031404	NA	NA	gencode	NA	FALSE	NA	NA	NA	NA
r1018	MT-TS1	chrM	6603	11527	4925	-		psi5	1.8771e-15	9.8443e-10	6.59	1	0.94	47.77	123.68	5109	5109	3.19107e-14	6.08849e-13	TRUE	/droptest/Data/rna_bam/r1018.bam	/droptest/Data/dna_vcf/CVP0035.vcf.gz	CVP0035	cardio	IntersectionStrict	TRUE	HP:0001639,HP:0001644,HP:0001723,HP:0200127,HP:0005152,HP:0005157,HP:0011663,HP:0011664,HP:0012817,HP:0031331,HP:0001638,HP:0031319,HP:0031404	NA	NA	gencode	NA	FALSE	NA	NA	NA	NA
r1018	MYH6	chr14	23390390	23419934	29545	-	ENSG00000289973;MYH7;MIR208B	psi5	6.2188e-09	0.00030575	4.64	0.97	0.88	4.07	26.09	254	262	1.24376e-08	8.32451e-08	TRUE	/droptest/Data/rna_bam/r1018.bam	/droptest/Data/dna_vcf/CVP0035.vcf.gz	CVP0035	cardio	IntersectionStrict	TRUE	HP:0001639,HP:0001644,HP:0001723,HP:0200127,HP:0005152,HP:0005157,HP:0011663,HP:0011664,HP:0012817,HP:0031331,HP:0001638,HP:0031319,HP:0031404	NA	NA	gencode	NA	FALSE	Cardiomyopathy, Hypertrophic cardiomyopathy, Dilated cardiomyopathy	HP:0001638, HP:0001639, HP:0001644	451, 245, 138	64
r1018	MYH7	chr14	23413855	23415099	1245	-		psi5	3.1029e-11	3.0512e-06	4.29	0.95	0.91	3.7	59.06	396	417	3.1029e-11	2.96013e-10	TRUE	/droptest/Data/rna_bam/r1018.bam	/droptest/Data/dna_vcf/CVP0035.vcf.gz	CVP0035	cardio	IntersectionStrict	TRUE	HP:0001639,HP:0001644,HP:0001723,HP:0200127,HP:0005152,HP:0005157,HP:0011663,HP:0011664,HP:0012817,HP:0031331,HP:0001638,HP:0031319,HP:0031404	NA	NA	gencode	NA	FALSE	Cardiomyopathy, Hypertrophic cardiomyopathy, Dilated cardiomyopathy	HP:0001638, HP:0001639, HP:0001644	451, 245, 138	380
r1018	NBPF26	chr1	120824053	120824054	2	*		theta	2.4499e-07	0.013942	4.31	1	0.85	18.72	158.61	85	85	4.8998e-07	2.12471e-06	TRUE	/droptest/Data/rna_bam/r1018.bam	/droptest/Data/dna_vcf/CVP0035.vcf.gz	CVP0035	cardio	IntersectionStrict	TRUE	HP:0001639,HP:0001644,HP:0001723,HP:0200127,HP:0005152,HP:0005157,HP:0011663,HP:0011664,HP:0012817,HP:0031331,HP:0001638,HP:0031319,HP:0031404	NA	NA	gencode	NA	FALSE	NA	NA	NA	NA
r1018	NPIPB5	chr16	22536108	22536109	2	*		theta	1.5836e-08	0.0013067	-2.9	0.51	-0.48	469.61	479.66	136	265	1.5836e-08	9.44211e-08	TRUE	/droptest/Data/rna_bam/r1018.bam	/droptest/Data/dna_vcf/CVP0035.vcf.gz	CVP0035	cardio	IntersectionStrict	TRUE	HP:0001639,HP:0001644,HP:0001723,HP:0200127,HP:0005152,HP:0005157,HP:0011663,HP:0011664,HP:0012817,HP:0031331,HP:0001638,HP:0031319,HP:0031404	NA	NA	gencode	NA	FALSE	NA	NA	NA	NA
r1018	NUDCD3	chr7	44392486	44404439	11954	-		psi3	2.6308e-22	2.0656e-16	-6.17	0.48	-0.51	149.26	150.88	75	155	1.05232e-21	5.01951e-20	TRUE	/droptest/Data/rna_bam/r1018.bam	/droptest/Data/dna_vcf/CVP0035.vcf.gz	CVP0035	cardio	IntersectionStrict	TRUE	HP:0001639,HP:0001644,HP:0001723,HP:0200127,HP:0005152,HP:0005157,HP:0011663,HP:0011664,HP:0012817,HP:0031331,HP:0001638,HP:0031319,HP:0031404	NA	NA	gencode	NA	FALSE	NA	NA	NA	NA
r1018	NUDT7	chr16	77737454	77741581	4128	+		psi5	5.9238e-13	1.0408e-07	-4.93	0.26	-0.69	30.36	31.24	20	76	5.9238e-13	9.41874e-12	TRUE	/droptest/Data/rna_bam/r1018.bam	/droptest/Data/dna_vcf/CVP0035.vcf.gz	CVP0035	cardio	IntersectionStrict	TRUE	HP:0001639,HP:0001644,HP:0001723,HP:0200127,HP:0005152,HP:0005157,HP:0011663,HP:0011664,HP:0012817,HP:0031331,HP:0001638,HP:0031319,HP:0031404	NA	NA	gencode	NA	FALSE	NA	NA	NA	NA
r1018	PALD1	chr10	70541101	70541102	2	*		theta	1.2934e-06	0.05769	4.62	0.47	0.42	0.52	24.67	8	17	1.2934e-06	5.14121e-06	TRUE	/droptest/Data/rna_bam/r1018.bam	/droptest/Data/dna_vcf/CVP0035.vcf.gz	CVP0035	cardio	IntersectionStrict	TRUE	HP:0001639,HP:0001644,HP:0001723,HP:0200127,HP:0005152,HP:0005157,HP:0011663,HP:0011664,HP:0012817,HP:0031331,HP:0001638,HP:0031319,HP:0031404	NA	NA	gencode	NA	FALSE	NA	NA	NA	NA
r1018	PDE4DIPP2	chr1	120641760	120646872	5113	-		psi5	1.2349e-12	1.619e-07	-3.32	0	-0.94	450.56	452.28	0	20	2.4698e-12	2.9452e-11	TRUE	/droptest/Data/rna_bam/r1018.bam	/droptest/Data/dna_vcf/CVP0035.vcf.gz	CVP0035	cardio	IntersectionStrict	TRUE	HP:0001639,HP:0001644,HP:0001723,HP:0200127,HP:0005152,HP:0005157,HP:0011663,HP:0011664,HP:0012817,HP:0031331,HP:0001638,HP:0031319,HP:0031404	NA	NA	gencode	NA	FALSE	NA	NA	NA	NA
r1018	PPT2-EGFL8	chr6	32167258	32167349	92	+	EGFL8	psi3	1.9374e-09	8.9482e-05	-5.73	0.63	-0.34	53.75	54	19	30	1.9374e-09	1.42174e-08	TRUE	/droptest/Data/rna_bam/r1018.bam	/droptest/Data/dna_vcf/CVP0035.vcf.gz	CVP0035	cardio	IntersectionStrict	TRUE	HP:0001639,HP:0001644,HP:0001723,HP:0200127,HP:0005152,HP:0005157,HP:0011663,HP:0011664,HP:0012817,HP:0031331,HP:0001638,HP:0031319,HP:0031404	NA	NA	gencode	NA	FALSE	NA	NA	NA	NA
r1018	SLC25A4	chr4	185127556	185144763	17208	+		psi5	4.3081e-07	0.013832	-2.62	0	-0.89	108.35	109.4	0	13	4.3081e-07	1.95709e-06	TRUE	/droptest/Data/rna_bam/r1018.bam	/droptest/Data/dna_vcf/CVP0035.vcf.gz	CVP0035	cardio	IntersectionStrict	TRUE	HP:0001639,HP:0001644,HP:0001723,HP:0200127,HP:0005152,HP:0005157,HP:0011663,HP:0011664,HP:0012817,HP:0031331,HP:0001638,HP:0031319,HP:0031404	NA	NA	gencode	NA	FALSE	Cardiomyopathy, Hypertrophic cardiomyopathy, Dilated cardiomyopathy	HP:0001638, HP:0001639, HP:0001644	451, 245, 138	261
r1018	SYS1	chr20	45365687	45366874	1188	+	SYS1-DBNDD2	psi5	8.4378e-13	1.2068e-07	-4.18	0.4	-0.52	69.33	75.66	66	164	1.68756e-12	2.29988e-11	TRUE	/droptest/Data/rna_bam/r1018.bam	/droptest/Data/dna_vcf/CVP0035.vcf.gz	CVP0035	cardio	IntersectionStrict	TRUE	HP:0001639,HP:0001644,HP:0001723,HP:0200127,HP:0005152,HP:0005157,HP:0011663,HP:0011664,HP:0012817,HP:0031331,HP:0001638,HP:0031319,HP:0031404	NA	NA	gencode	NA	FALSE	NA	NA	NA	NA
r1018	WASH7P	chr1	24892	29320	4429	-		psi3	5.0015e-07	0.015708	7.19	1	0.41	27.76	53.39	27	27	1.0003e-06	4.14902e-06	TRUE	/droptest/Data/rna_bam/r1018.bam	/droptest/Data/dna_vcf/CVP0035.vcf.gz	CVP0035	cardio	IntersectionStrict	TRUE	HP:0001639,HP:0001644,HP:0001723,HP:0200127,HP:0005152,HP:0005157,HP:0011663,HP:0011664,HP:0012817,HP:0031331,HP:0001638,HP:0031319,HP:0031404	NA	NA	gencode	NA	FALSE	NA	NA	NA	NA
r1022	AHNAK	chr11	62527877	62528077	201	-		psi3	8.0283e-07	0.025728	-3.78	0	-0.83	21.12	22.24	0	104	8.0283e-07	3.39809e-06	TRUE	/droptest/Data/rna_bam/r1022.bam	/droptest/Data/dna_vcf/CVP4124-1.vcf.gz	CVP4124-1	cardio	IntersectionStrict	TRUE	HP:0001639,HP:0001644,HP:0001723,HP:0200127,HP:0005152,HP:0005157,HP:0011663,HP:0011664,HP:0012817,HP:0031331,HP:0001638,HP:0031319,HP:0031403	NA	NA	gencode	NA	FALSE	NA	NA	NA	NA
r1022	ENSG00000230021	chr1	630988	633982	2995	-	ENSG00000278791	psi5	1.0128e-16	3.1868e-11	5.01	0.99	0.99	21.86	622.91	2339	2363	8.1024e-16	1.45752e-14	TRUE	/droptest/Data/rna_bam/r1022.bam	/droptest/Data/dna_vcf/CVP4124-1.vcf.gz	CVP4124-1	cardio	IntersectionStrict	TRUE	HP:0001639,HP:0001644,HP:0001723,HP:0200127,HP:0005152,HP:0005157,HP:0011663,HP:0011664,HP:0012817,HP:0031331,HP:0001638,HP:0031319,HP:0031403	NA	NA	gencode	NA	FALSE	NA	NA	NA	NA
r1022	ENSG00000288632	chr16	29483836	29483837	2	*		theta	5.1706e-07	0.03282	-2.95	0.62	-0.37	464.94	476.34	61	98	5.1706e-07	2.6575e-06	TRUE	/droptest/Data/rna_bam/r1022.bam	/droptest/Data/dna_vcf/CVP4124-1.vcf.gz	CVP4124-1	cardio	IntersectionStrict	TRUE	HP:0001639,HP:0001644,HP:0001723,HP:0200127,HP:0005152,HP:0005157,HP:0011663,HP:0011664,HP:0012817,HP:0031331,HP:0001638,HP:0031319,HP:0031403	NA	NA	gencode	NA	FALSE	NA	NA	NA	NA
r1022	ENSG00000290192	chr16	21402431	21402432	2	*	NPIPB3	theta	4.3738e-07	0.029462	-2.92	0.62	-0.38	466.75	478	60	97	4.3738e-07	2.42089e-06	TRUE	/droptest/Data/rna_bam/r1022.bam	/droptest/Data/dna_vcf/CVP4124-1.vcf.gz	CVP4124-1	cardio	IntersectionStrict	TRUE	HP:0001639,HP:0001644,HP:0001723,HP:0200127,HP:0005152,HP:0005157,HP:0011663,HP:0011664,HP:0012817,HP:0031331,HP:0001638,HP:0031319,HP:0031403	NA	NA	gencode	NA	FALSE	NA	NA	NA	NA
r1022	FSTL3	chr19	682265	682266	2	*		theta	1.556e-07	0.012526	-3.56	0.64	-0.35	500.9	511.97	151	236	1.556e-07	1.01783e-06	TRUE	/droptest/Data/rna_bam/r1022.bam	/droptest/Data/dna_vcf/CVP4124-1.vcf.gz	CVP4124-1	cardio	IntersectionStrict	TRUE	HP:0001639,HP:0001644,HP:0001723,HP:0200127,HP:0005152,HP:0005157,HP:0011663,HP:0011664,HP:0012817,HP:0031331,HP:0001638,HP:0031319,HP:0031403	NA	NA	gencode	NA	FALSE	NA	NA	NA	NA
r1022	KYAT3	chr1	88964979	88968669	3691	-		psi5	1.7209e-06	0.034272	-5.2	0.62	-0.34	18.24	18.34	16	26	1.7209e-06	6.19135e-06	TRUE	/droptest/Data/rna_bam/r1022.bam	/droptest/Data/dna_vcf/CVP4124-1.vcf.gz	CVP4124-1	cardio	IntersectionStrict	TRUE	HP:0001639,HP:0001644,HP:0001723,HP:0200127,HP:0005152,HP:0005157,HP:0011663,HP:0011664,HP:0012817,HP:0031331,HP:0001638,HP:0031319,HP:0031403	NA	NA	gencode	NA	FALSE	NA	NA	NA	NA
r1022	MT-CO2	chrM	4920	8485	3566	+	MT-ND2;MT-CO1;MT-TW;MT-TD;MT-TK;MT-ATP8	psi3	6.2522e-07	0.020454	4.46	0.81	0.71	0.21	13.13	21	26	6.2522e-07	2.99917e-06	TRUE	/droptest/Data/rna_bam/r1022.bam	/droptest/Data/dna_vcf/CVP4124-1.vcf.gz	CVP4124-1	cardio	IntersectionStrict	TRUE	HP:0001639,HP:0001644,HP:0001723,HP:0200127,HP:0005152,HP:0005157,HP:0011663,HP:0011664,HP:0012817,HP:0031331,HP:0001638,HP:0031319,HP:0031403	NA	NA	gencode	NA	FALSE	NA	NA	NA	NA
r1022	MT-ND6	chrM	4906	14528	9623	-	MT-TA;MT-TN;MT-TC;MT-TY;MT-TS1	psi5	1.5688e-36	2.4682e-30	5.23	1	1	130.93	16468.6	2398	2398	4.7064e-35	3.38648e-33	TRUE	/droptest/Data/rna_bam/r1022.bam	/droptest/Data/dna_vcf/CVP4124-1.vcf.gz	CVP4124-1	cardio	IntersectionStrict	TRUE	HP:0001639,HP:0001644,HP:0001723,HP:0200127,HP:0005152,HP:0005157,HP:0011663,HP:0011664,HP:0012817,HP:0031331,HP:0001638,HP:0031319,HP:0031403	NA	NA	gencode	NA	FALSE	NA	NA	NA	NA
r1022	MT-TA	chrM	4904	6545	1642	-	MT-TN;MT-TC;MT-TY	psi3	6.2748e-11	6.1584e-06	3.81	0.86	0.85	6.64	417.29	711	822	5.64732e-10	6.77253e-09	TRUE	/droptest/Data/rna_bam/r1022.bam	/droptest/Data/dna_vcf/CVP4124-1.vcf.gz	CVP4124-1	cardio	IntersectionStrict	TRUE	HP:0001639,HP:0001644,HP:0001723,HP:0200127,HP:0005152,HP:0005157,HP:0011663,HP:0011664,HP:0012817,HP:0031331,HP:0001638,HP:0031319,HP:0031403	NA	NA	gencode	NA	FALSE	NA	NA	NA	NA
r1022	MT-TQ	chrM	4168	7114	2947	-	MT-TA;MT-TN;MT-TC;MT-TY	psi3	2.8056e-16	8.8112e-11	3.49	0.94	0.94	204.08	8898.65	6978	7455	6.45288e-15	9.28631e-14	TRUE	/droptest/Data/rna_bam/r1022.bam	/droptest/Data/dna_vcf/CVP4124-1.vcf.gz	CVP4124-1	cardio	IntersectionStrict	TRUE	HP:0001639,HP:0001644,HP:0001723,HP:0200127,HP:0005152,HP:0005157,HP:0011663,HP:0011664,HP:0012817,HP:0031331,HP:0001638,HP:0031319,HP:0031403	NA	NA	gencode	NA	FALSE	NA	NA	NA	NA
r1022	MT-TS1	chrM	6336	11602	5267	-		psi3	1.5954e-24	1.2526e-18	3.65	0.41	0.41	86.07	23687	3949	9621	3.1908e-23	7.65311e-22	TRUE	/droptest/Data/rna_bam/r1022.bam	/droptest/Data/dna_vcf/CVP4124-1.vcf.gz	CVP4124-1	cardio	IntersectionStrict	TRUE	HP:0001639,HP:0001644,HP:0001723,HP:0200127,HP:0005152,HP:0005157,HP:0011663,HP:0011664,HP:0012817,HP:0031331,HP:0001638,HP:0031319,HP:0031403	NA	NA	gencode	NA	FALSE	NA	NA	NA	NA
r1022	NBPF11	chr1	148103913	148104536	624	-		psi3	1.0119e-06	0.030556	-4.37	0.55	-0.4	13.63	13.72	12	22	1.0119e-06	3.83216e-06	TRUE	/droptest/Data/rna_bam/r1022.bam	/droptest/Data/dna_vcf/CVP4124-1.vcf.gz	CVP4124-1	cardio	IntersectionStrict	TRUE	HP:0001639,HP:0001644,HP:0001723,HP:0200127,HP:0005152,HP:0005157,HP:0011663,HP:0011664,HP:0012817,HP:0031331,HP:0001638,HP:0031319,HP:0031403	NA	NA	gencode	NA	FALSE	NA	NA	NA	NA
r1022	NPEPPSP1_2	chr17	38197545	38197546	2	*	NPEPPSP1_3	theta	2.4911e-08	0.0024916	3.48	0.93	0.86	1.96	114.61	13	14	2.4911e-08	1.99163e-07	TRUE	/droptest/Data/rna_bam/r1022.bam	/droptest/Data/dna_vcf/CVP4124-1.vcf.gz	CVP4124-1	cardio	IntersectionStrict	TRUE	HP:0001639,HP:0001644,HP:0001723,HP:0200127,HP:0005152,HP:0005157,HP:0011663,HP:0011664,HP:0012817,HP:0031331,HP:0001638,HP:0031319,HP:0031403	NA	NA	gencode	NA	FALSE	NA	NA	NA	NA
r1022	NPIPB4	chr16	21834865	21834866	2	*		theta	6.7867e-07	0.039299	-2.92	0.63	-0.37	461.07	472.5	62	99	6.7867e-07	3.0521e-06	TRUE	/droptest/Data/rna_bam/r1022.bam	/droptest/Data/dna_vcf/CVP4124-1.vcf.gz	CVP4124-1	cardio	IntersectionStrict	TRUE	HP:0001639,HP:0001644,HP:0001723,HP:0200127,HP:0005152,HP:0005157,HP:0011663,HP:0011664,HP:0012817,HP:0031331,HP:0001638,HP:0031319,HP:0031403	NA	NA	gencode	NA	FALSE	NA	NA	NA	NA
r1022	NPIPB5	chr16	22536195	22536196	2	*		theta	2.7963e-08	0.0027146	-3.79	0.65	-0.34	454.92	458.04	69	106	2.7963e-08	2.01207e-07	TRUE	/droptest/Data/rna_bam/r1022.bam	/droptest/Data/dna_vcf/CVP4124-1.vcf.gz	CVP4124-1	cardio	IntersectionStrict	TRUE	HP:0001639,HP:0001644,HP:0001723,HP:0200127,HP:0005152,HP:0005157,HP:0011663,HP:0011664,HP:0012817,HP:0031331,HP:0001638,HP:0031319,HP:0031403	NA	NA	gencode	NA	FALSE	NA	NA	NA	NA
r1022	PDE4DIPP2	chr1	120495147	120501109	5963	-		psi5	8.0837e-08	0.0023171	3.18	0.89	0.88	28.05	463.96	455	510	2.42511e-07	1.45415e-06	TRUE	/droptest/Data/rna_bam/r1022.bam	/droptest/Data/dna_vcf/CVP4124-1.vcf.gz	CVP4124-1	cardio	IntersectionStrict	TRUE	HP:0001639,HP:0001644,HP:0001723,HP:0200127,HP:0005152,HP:0005157,HP:0011663,HP:0011664,HP:0012817,HP:0031331,HP:0001638,HP:0031319,HP:0031403	NA	NA	gencode	NA	FALSE	NA	NA	NA	NA
r1022	STAG3L5P-PVRIG2P-PILRB	chr7	100356883	100356884	2	*	PILRB	theta	9.1806e-07	0.050503	3.71	0.5	0.42	9.74	131	48	96	9.1806e-07	3.66993e-06	TRUE	/droptest/Data/rna_bam/r1022.bam	/droptest/Data/dna_vcf/CVP4124-1.vcf.gz	CVP4124-1	cardio	IntersectionStrict	TRUE	HP:0001639,HP:0001644,HP:0001723,HP:0200127,HP:0005152,HP:0005157,HP:0011663,HP:0011664,HP:0012817,HP:0031331,HP:0001638,HP:0031319,HP:0031403	NA	NA	gencode	NA	FALSE	NA	NA	NA	NA
r1022	TLN1	chr9	35699462	35703559	4098	-		psi3	3.5382e-28	5.556e-22	8.73	0.33	0.33	0.66	422.58	71	213	3.5382e-28	1.27295e-26	TRUE	/droptest/Data/rna_bam/r1022.bam	/droptest/Data/dna_vcf/CVP4124-1.vcf.gz	CVP4124-1	cardio	IntersectionStrict	TRUE	HP:0001639,HP:0001644,HP:0001723,HP:0200127,HP:0005152,HP:0005157,HP:0011663,HP:0011664,HP:0012817,HP:0031331,HP:0001638,HP:0031319,HP:0031403	NA	NA	gencode	NA	FALSE	NA	NA	NA	NA
r1022	TPM1	chr15	63059639	63060916	1278	+		psi5	5.3332e-10	3.2251e-05	5.82	1	0.78	0.93	10.95	21	21	1.06664e-09	1.09643e-08	TRUE	/droptest/Data/rna_bam/r1022.bam	/droptest/Data/dna_vcf/CVP4124-1.vcf.gz	CVP4124-1	cardio	IntersectionStrict	TRUE	HP:0001639,HP:0001644,HP:0001723,HP:0200127,HP:0005152,HP:0005157,HP:0011663,HP:0011664,HP:0012817,HP:0031331,HP:0001638,HP:0031319,HP:0031403	NA	NA	gencode	NA	FALSE	Cardiomyopathy, Hypertrophic cardiomyopathy, Dilated cardiomyopathy	HP:0001638, HP:0001639, HP:0001644	451, 245, 138	56
r1022	UBC	chr12	124911845	124912984	1140	-		psi5	1.5882e-09	7.5717e-05	5.96	1	0.87	8.61	14.39	485	485	1.5882e-09	1.42848e-08	TRUE	/droptest/Data/rna_bam/r1022.bam	/droptest/Data/dna_vcf/CVP4124-1.vcf.gz	CVP4124-1	cardio	IntersectionStrict	TRUE	HP:0001639,HP:0001644,HP:0001723,HP:0200127,HP:0005152,HP:0005157,HP:0011663,HP:0011664,HP:0012817,HP:0031331,HP:0001638,HP:0031319,HP:0031403	NA	NA	gencode	NA	FALSE	NA	NA	NA	NA
r1024	AHNAK	chr11	62522999	62525344	2346	-		psi3	5.0559e-08	0.0014177	-2.04	0.4	-0.55	244	288.54	387	960	5.0559e-08	3.37784e-07	TRUE	/droptest/Data/rna_bam/r1024.bam	/droptest/Data/dna_vcf/G_OSKU_04923_S8.vcf.gz	G_OSKU_04923_S8	cardio	IntersectionStrict	TRUE	HP:0001639,HP:0001644,HP:0001723,HP:0200127,HP:0005152,HP:0005157,HP:0011663,HP:0011664,HP:0012817,HP:0031331,HP:0001638,HP:0031319,HP:0031407	NA	NA	gencode	NA	FALSE	NA	NA	NA	NA
r1024	ATP5MC2	chr12	53666634	53666635	2	*		theta	7.778e-07	0.026196	3.34	1	0.84	2.79	111.73	6	6	7.778e-07	3.76612e-06	TRUE	/droptest/Data/rna_bam/r1024.bam	/droptest/Data/dna_vcf/G_OSKU_04923_S8.vcf.gz	G_OSKU_04923_S8	cardio	IntersectionStrict	TRUE	HP:0001639,HP:0001644,HP:0001723,HP:0200127,HP:0005152,HP:0005157,HP:0011663,HP:0011664,HP:0012817,HP:0031331,HP:0001638,HP:0031319,HP:0031407	NA	NA	gencode	NA	FALSE	NA	NA	NA	NA
r1024	DES	chr2	219426268	219426407	140	+		psi3	7.3672e-07	0.015024	4.9	1	0.67	23.95	41.55	1456	1456	1.47344e-06	6.42003e-06	TRUE	/droptest/Data/rna_bam/r1024.bam	/droptest/Data/dna_vcf/G_OSKU_04923_S8.vcf.gz	G_OSKU_04923_S8	cardio	IntersectionStrict	TRUE	HP:0001639,HP:0001644,HP:0001723,HP:0200127,HP:0005152,HP:0005157,HP:0011663,HP:0011664,HP:0012817,HP:0031331,HP:0001638,HP:0031319,HP:0031407	NA	NA	gencode	NA	FALSE	Cardiomyopathy, Hypertrophic cardiomyopathy, Dilated cardiomyopathy, Restrictive cardiomyopathy, Concentric hypertrophic cardiomyopathy, Right ventricular cardiomyopathy	HP:0001638, HP:0001639, HP:0001644, HP:0001723, HP:0005157, HP:0011663	451, 245, 138, 15, 3, 9	149
r1024	ENSG00000230021	chr1	632399	632400	2	*	MTCO1P12;ENSG00000278791	theta	4.1248e-14	7.1655e-09	-4.68	0.23	-0.76	736.31	882.93	1385	5974	1.23744e-13	2.4802e-12	TRUE	/droptest/Data/rna_bam/r1024.bam	/droptest/Data/dna_vcf/G_OSKU_04923_S8.vcf.gz	G_OSKU_04923_S8	cardio	IntersectionStrict	TRUE	HP:0001639,HP:0001644,HP:0001723,HP:0200127,HP:0005152,HP:0005157,HP:0011663,HP:0011664,HP:0012817,HP:0031331,HP:0001638,HP:0031319,HP:0031407	NA	NA	gencode	NA	FALSE	NA	NA	NA	NA
r1024	ENSG00000241860	chr1	168066	768513	600448	-	WASH9P;MIR6859-2;ENSG00000228463;RPL23AP24;ENSG00000290385;OR4F29;ENSG00000237094;ENSG00000250575;U6;ENSG00000230021;ENSG00000278791;OR4F16;ENSG00000291215;RNU6-1199P;ENSG00000228327	psi5	3.4309e-12	3.8556e-07	-6.52	0	-0.4	15.53	38.58	0	71	3.4309e-12	4.91182e-11	TRUE	/droptest/Data/rna_bam/r1024.bam	/droptest/Data/dna_vcf/G_OSKU_04923_S8.vcf.gz	G_OSKU_04923_S8	cardio	IntersectionStrict	TRUE	HP:0001639,HP:0001644,HP:0001723,HP:0200127,HP:0005152,HP:0005157,HP:0011663,HP:0011664,HP:0012817,HP:0031331,HP:0001638,HP:0031319,HP:0031407	NA	NA	gencode	NA	FALSE	NA	NA	NA	NA
r1024	ENSG00000258444	chr14	23390156	23419922	29767	+		psi3	1.6191e-06	0.029912	2.64	0.98	0.96	12.58	1634.22	85	87	1.6191e-06	6.76075e-06	TRUE	/droptest/Data/rna_bam/r1024.bam	/droptest/Data/dna_vcf/G_OSKU_04923_S8.vcf.gz	G_OSKU_04923_S8	cardio	IntersectionStrict	TRUE	HP:0001639,HP:0001644,HP:0001723,HP:0200127,HP:0005152,HP:0005157,HP:0011663,HP:0011664,HP:0012817,HP:0031331,HP:0001638,HP:0031319,HP:0031407	NA	NA	gencode	NA	FALSE	NA	NA	NA	NA
r1024	ENSG00000267047	chr17	7014470	7014471	2	*	RNASEK;RNASEK-C17orf49	theta	5.4897e-14	9.0598e-09	-4.04	0	-0.98	429.08	453.24	0	103	1.09794e-13	2.4802e-12	TRUE	/droptest/Data/rna_bam/r1024.bam	/droptest/Data/dna_vcf/G_OSKU_04923_S8.vcf.gz	G_OSKU_04923_S8	cardio	IntersectionStrict	TRUE	HP:0001639,HP:0001644,HP:0001723,HP:0200127,HP:0005152,HP:0005157,HP:0011663,HP:0011664,HP:0012817,HP:0031331,HP:0001638,HP:0031319,HP:0031407	NA	NA	gencode	NA	FALSE	NA	NA	NA	NA
r1024	ENSG00000290192	chr16	21402344	21402345	2	*	NPIPB3	theta	1.1076e-10	9.8805e-06	-4.16	0.29	-0.7	502.04	512.51	32	109	1.1076e-10	1.10998e-09	TRUE	/droptest/Data/rna_bam/r1024.bam	/droptest/Data/dna_vcf/G_OSKU_04923_S8.vcf.gz	G_OSKU_04923_S8	cardio	IntersectionStrict	TRUE	HP:0001639,HP:0001644,HP:0001723,HP:0200127,HP:0005152,HP:0005157,HP:0011663,HP:0011664,HP:0012817,HP:0031331,HP:0001638,HP:0031319,HP:0031407	NA	NA	gencode	NA	FALSE	NA	NA	NA	NA
r1024	ENSG00000290823	chr15	101974354	101975012	659	+	WASH3P	psi5	4.7277e-06	0.078296	-3.88	0.5	-0.45	35.14	36.32	9	18	4.7277e-06	1.82225e-05	TRUE	/droptest/Data/rna_bam/r1024.bam	/droptest/Data/dna_vcf/G_OSKU_04923_S8.vcf.gz	G_OSKU_04923_S8	cardio	IntersectionStrict	TRUE	HP:0001639,HP:0001644,HP:0001723,HP:0200127,HP:0005152,HP:0005157,HP:0011663,HP:0011664,HP:0012817,HP:0031331,HP:0001638,HP:0031319,HP:0031407	NA	NA	gencode	NA	FALSE	NA	NA	NA	NA
r1024	GOLGA8Q	chr15	30558968	30559222	255	+		psi5	5.7488e-08	0.0017734	-5.33	0	-0.87	18.83	20.18	0	13	5.7488e-08	3.60072e-07	TRUE	/droptest/Data/rna_bam/r1024.bam	/droptest/Data/dna_vcf/G_OSKU_04923_S8.vcf.gz	G_OSKU_04923_S8	cardio	IntersectionStrict	TRUE	HP:0001639,HP:0001644,HP:0001723,HP:0200127,HP:0005152,HP:0005157,HP:0011663,HP:0011664,HP:0012817,HP:0031331,HP:0001638,HP:0031319,HP:0031407	NA	NA	gencode	NA	FALSE	NA	NA	NA	NA
r1024	MT-ND4	chrM	11655	11693	39	+		psi5	6.1552e-09	0.0002483	-8.81	0	-0.5	1.37	8.97	0	802	6.1552e-09	4.74494e-08	TRUE	/droptest/Data/rna_bam/r1024.bam	/droptest/Data/dna_vcf/G_OSKU_04923_S8.vcf.gz	G_OSKU_04923_S8	cardio	IntersectionStrict	TRUE	HP:0001639,HP:0001644,HP:0001723,HP:0200127,HP:0005152,HP:0005157,HP:0011663,HP:0011664,HP:0012817,HP:0031331,HP:0001638,HP:0031319,HP:0031407	NA	NA	gencode	NA	FALSE	NA	NA	NA	NA
r1024	MT-ND6	chrM	6821	14528	7708	-	MT-TS1	psi5	4.1741e-37	6.5671e-31	4.82	1	1	96.8	16468.6	1570	1574	1.12701e-35	1.12943e-33	TRUE	/droptest/Data/rna_bam/r1024.bam	/droptest/Data/dna_vcf/G_OSKU_04923_S8.vcf.gz	G_OSKU_04923_S8	cardio	IntersectionStrict	TRUE	HP:0001639,HP:0001644,HP:0001723,HP:0200127,HP:0005152,HP:0005157,HP:0011663,HP:0011664,HP:0012817,HP:0031331,HP:0001638,HP:0031319,HP:0031407	NA	NA	gencode	NA	FALSE	NA	NA	NA	NA
r1024	MT-TA	chrM	5349	8578	3230	-	MT-TN;MT-TC;MT-TY;MT-TS1	psi3	1.5015e-19	2.3578e-13	3.54	0.48	0.48	102.36	9650.53	3489	7324	9.009e-19	4.51418e-17	TRUE	/droptest/Data/rna_bam/r1024.bam	/droptest/Data/dna_vcf/G_OSKU_04923_S8.vcf.gz	G_OSKU_04923_S8	cardio	IntersectionStrict	TRUE	HP:0001639,HP:0001644,HP:0001723,HP:0200127,HP:0005152,HP:0005157,HP:0011663,HP:0011664,HP:0012817,HP:0031331,HP:0001638,HP:0031319,HP:0031407	NA	NA	gencode	NA	FALSE	NA	NA	NA	NA
r1024	MT-TQ	chrM	382	7126	6745	-	MT-TA;MT-TN;MT-TC;MT-TY	psi5	9.4124e-17	2.9617e-11	2.14	0.41	0.41	7.69	16177.7	45	109	1.78836e-15	5.974e-14	TRUE	/droptest/Data/rna_bam/r1024.bam	/droptest/Data/dna_vcf/G_OSKU_04923_S8.vcf.gz	G_OSKU_04923_S8	cardio	IntersectionStrict	TRUE	HP:0001639,HP:0001644,HP:0001723,HP:0200127,HP:0005152,HP:0005157,HP:0011663,HP:0011664,HP:0012817,HP:0031331,HP:0001638,HP:0031319,HP:0031407	NA	NA	gencode	NA	FALSE	NA	NA	NA	NA
r1024	MT-TS1	chrM	7441	10903	3463	-		psi3	3.1633e-13	3.5481e-08	3.51	0.97	0.97	20.85	7308.1	2231	2290	6.95926e-12	8.71777e-11	TRUE	/droptest/Data/rna_bam/r1024.bam	/droptest/Data/dna_vcf/G_OSKU_04923_S8.vcf.gz	G_OSKU_04923_S8	cardio	IntersectionStrict	TRUE	HP:0001639,HP:0001644,HP:0001723,HP:0200127,HP:0005152,HP:0005157,HP:0011663,HP:0011664,HP:0012817,HP:0031331,HP:0001638,HP:0031319,HP:0031407	NA	NA	gencode	NA	FALSE	NA	NA	NA	NA
r1024	MYH7	chr14	23417268	23424080	6813	-	MIR208B	psi5	9.2477e-10	5.3886e-05	4.76	1	0.89	17.77	120.26	1900	1900	5.54862e-09	4.63379e-08	TRUE	/droptest/Data/rna_bam/r1024.bam	/droptest/Data/dna_vcf/G_OSKU_04923_S8.vcf.gz	G_OSKU_04923_S8	cardio	IntersectionStrict	TRUE	HP:0001639,HP:0001644,HP:0001723,HP:0200127,HP:0005152,HP:0005157,HP:0011663,HP:0011664,HP:0012817,HP:0031331,HP:0001638,HP:0031319,HP:0031407	NA	NA	gencode	NA	FALSE	Cardiomyopathy, Hypertrophic cardiomyopathy, Dilated cardiomyopathy	HP:0001638, HP:0001639, HP:0001644	451, 245, 138	380
r1024	MYL3	chr3	46861326	46861327	2	*		theta	7.3824e-10	5.6666e-05	-4.3	0.46	-0.52	111.77	116.06	122	264	7.3824e-10	6.7257e-09	TRUE	/droptest/Data/rna_bam/r1024.bam	/droptest/Data/dna_vcf/G_OSKU_04923_S8.vcf.gz	G_OSKU_04923_S8	cardio	IntersectionStrict	TRUE	HP:0001639,HP:0001644,HP:0001723,HP:0200127,HP:0005152,HP:0005157,HP:0011663,HP:0011664,HP:0012817,HP:0031331,HP:0001638,HP:0031319,HP:0031407	NA	NA	gencode	NA	FALSE	Cardiomyopathy, Hypertrophic cardiomyopathy, Restrictive cardiomyopathy	HP:0001638, HP:0001639, HP:0001723	451, 245, 15	35
r1024	NDUFA10	chr2	239959628	239959629	2	*		theta	7.8919e-07	0.026312	-4.18	0.59	-0.39	56.93	59.18	118	200	7.8919e-07	3.76612e-06	TRUE	/droptest/Data/rna_bam/r1024.bam	/droptest/Data/dna_vcf/G_OSKU_04923_S8.vcf.gz	G_OSKU_04923_S8	cardio	IntersectionStrict	TRUE	HP:0001639,HP:0001644,HP:0001723,HP:0200127,HP:0005152,HP:0005157,HP:0011663,HP:0011664,HP:0012817,HP:0031331,HP:0001638,HP:0031319,HP:0031407	NA	NA	gencode	NA	FALSE	Cardiomyopathy, Hypertrophic cardiomyopathy	HP:0001638, HP:0001639	451, 245	126
r1024	NPIPB4	chr16	21834778	21834779	2	*		theta	3.6642e-11	3.5572e-06	-4.23	0.27	-0.72	502.42	513.26	30	110	3.6642e-11	4.08008e-10	TRUE	/droptest/Data/rna_bam/r1024.bam	/droptest/Data/dna_vcf/G_OSKU_04923_S8.vcf.gz	G_OSKU_04923_S8	cardio	IntersectionStrict	TRUE	HP:0001639,HP:0001644,HP:0001723,HP:0200127,HP:0005152,HP:0005157,HP:0011663,HP:0011664,HP:0012817,HP:0031331,HP:0001638,HP:0031319,HP:0031407	NA	NA	gencode	NA	FALSE	NA	NA	NA	NA
r1024	NPIPB5	chr16	22536108	22536109	2	*		theta	1.0689e-08	0.00065334	-3.02	0.47	-0.52	469.61	479.66	50	106	1.0689e-08	7.65141e-08	TRUE	/droptest/Data/rna_bam/r1024.bam	/droptest/Data/dna_vcf/G_OSKU_04923_S8.vcf.gz	G_OSKU_04923_S8	cardio	IntersectionStrict	TRUE	HP:0001639,HP:0001644,HP:0001723,HP:0200127,HP:0005152,HP:0005157,HP:0011663,HP:0011664,HP:0012817,HP:0031331,HP:0001638,HP:0031319,HP:0031407	NA	NA	gencode	NA	FALSE	NA	NA	NA	NA
r1024	PKD1P5	chr16	18389535	18389713	179	-	ENSG00000291270	psi5	8.5681e-07	0.019536	-3.43	0.58	-0.38	33.64	35.18	23	40	8.5681e-07	3.90296e-06	TRUE	/droptest/Data/rna_bam/r1024.bam	/droptest/Data/dna_vcf/G_OSKU_04923_S8.vcf.gz	G_OSKU_04923_S8	cardio	IntersectionStrict	TRUE	HP:0001639,HP:0001644,HP:0001723,HP:0200127,HP:0005152,HP:0005157,HP:0011663,HP:0011664,HP:0012817,HP:0031331,HP:0001638,HP:0031319,HP:0031407	NA	NA	gencode	NA	FALSE	NA	NA	NA	NA
r1024	PMS2P2	chr7	75344109	75348696	4588	-		psi3	4.6139e-08	0.0013173	4.33	1	0.88	0.99	15.92	19	19	9.2278e-08	5.43978e-07	TRUE	/droptest/Data/rna_bam/r1024.bam	/droptest/Data/dna_vcf/G_OSKU_04923_S8.vcf.gz	G_OSKU_04923_S8	cardio	IntersectionStrict	TRUE	HP:0001639,HP:0001644,HP:0001723,HP:0200127,HP:0005152,HP:0005157,HP:0011663,HP:0011664,HP:0012817,HP:0031331,HP:0001638,HP:0031319,HP:0031407	NA	NA	gencode	NA	FALSE	NA	NA	NA	NA
r1024	PSMC3	chr11	47418877	47420696	1820	-		psi5	6.4086e-07	0.015277	8.62	1	0.42	3.62	3.67	43	43	6.4086e-07	3.3802e-06	TRUE	/droptest/Data/rna_bam/r1024.bam	/droptest/Data/dna_vcf/G_OSKU_04923_S8.vcf.gz	G_OSKU_04923_S8	cardio	IntersectionStrict	TRUE	HP:0001639,HP:0001644,HP:0001723,HP:0200127,HP:0005152,HP:0005157,HP:0011663,HP:0011664,HP:0012817,HP:0031331,HP:0001638,HP:0031319,HP:0031407	NA	NA	gencode	NA	FALSE	NA	NA	NA	NA
r1024	SEC14L1	chr17	77215871	77215922	52	+		psi5	4.1143e-06	0.068862	3.81	0.95	0.8	1.01	16.85	18	19	4.1143e-06	1.64926e-05	TRUE	/droptest/Data/rna_bam/r1024.bam	/droptest/Data/dna_vcf/G_OSKU_04923_S8.vcf.gz	G_OSKU_04923_S8	cardio	IntersectionStrict	TRUE	HP:0001639,HP:0001644,HP:0001723,HP:0200127,HP:0005152,HP:0005157,HP:0011663,HP:0011664,HP:0012817,HP:0031331,HP:0001638,HP:0031319,HP:0031407	NA	NA	gencode	NA	FALSE	NA	NA	NA	NA
r1024	TNNI3	chr19	55154402	55154403	2	*		theta	1.8031e-12	2.5876e-07	-4.21	0.52	-0.48	866.63	894.31	722	1383	1.8031e-12	3.01163e-11	TRUE	/droptest/Data/rna_bam/r1024.bam	/droptest/Data/dna_vcf/G_OSKU_04923_S8.vcf.gz	G_OSKU_04923_S8	cardio	IntersectionStrict	TRUE	HP:0001639,HP:0001644,HP:0001723,HP:0200127,HP:0005152,HP:0005157,HP:0011663,HP:0011664,HP:0012817,HP:0031331,HP:0001638,HP:0031319,HP:0031407	NA	NA	gencode	NA	FALSE	Cardiomyopathy, Dilated cardiomyopathy, Restrictive cardiomyopathy	HP:0001638, HP:0001644, HP:0001723	451, 138, 15	76
r1024	TP73-AS1	chr1	3739732	3739799	68	-		psi3	1.7943e-07	0.0043347	-2.31	0	-0.32	4.95	13.55	0	20	3.5886e-07	1.99795e-06	TRUE	/droptest/Data/rna_bam/r1024.bam	/droptest/Data/dna_vcf/G_OSKU_04923_S8.vcf.gz	G_OSKU_04923_S8	cardio	IntersectionStrict	TRUE	HP:0001639,HP:0001644,HP:0001723,HP:0200127,HP:0005152,HP:0005157,HP:0011663,HP:0011664,HP:0012817,HP:0031331,HP:0001638,HP:0031319,HP:0031407	NA	NA	gencode	NA	FALSE	NA	NA	NA	NA
r1102	AHNAK	chr11	62522999	62525344	2346	-		psi5	4.2819e-09	0.00020414	-2.83	0.53	-0.46	244	261.59	517	974	4.2819e-09	2.62691e-08	TRUE	/droptest/Data/rna_bam/r1102.bam	/droptest/Data/dna_vcf/CVP4243.vcf.gz	CVP4243	cardio	IntersectionStrict	TRUE	HP:0001639,HP:0001644,HP:0001723,HP:0200127,HP:0005152,HP:0005157,HP:0011663,HP:0011664,HP:0012817,HP:0031331,HP:0001638,HP:0031319,HP:0031402	NA	NA	gencode	NA	FALSE	NA	NA	NA	NA
r1102	CD36	chr7	80673409	80673410	2	*		theta	1.8905e-24	1.56e-18	5.62	0.32	0.31	29.23	3199.64	195	612	5.6715e-24	2.43559e-22	TRUE	/droptest/Data/rna_bam/r1102.bam	/droptest/Data/dna_vcf/CVP4243.vcf.gz	CVP4243	cardio	IntersectionStrict	TRUE	HP:0001639,HP:0001644,HP:0001723,HP:0200127,HP:0005152,HP:0005157,HP:0011663,HP:0011664,HP:0012817,HP:0031331,HP:0001638,HP:0031319,HP:0031402	NA	NA	gencode	NA	FALSE	NA	NA	NA	NA
r1102	CLTCL1	chr22	19199842	19201328	1487	-		psi3	2.4779e-06	0.065949	-3.63	0.37	-0.49	23.04	26.26	11	30	2.4779e-06	9.2532e-06	TRUE	/droptest/Data/rna_bam/r1102.bam	/droptest/Data/dna_vcf/CVP4243.vcf.gz	CVP4243	cardio	IntersectionStrict	TRUE	HP:0001639,HP:0001644,HP:0001723,HP:0200127,HP:0005152,HP:0005157,HP:0011663,HP:0011664,HP:0012817,HP:0031331,HP:0001638,HP:0031319,HP:0031402	NA	NA	gencode	NA	FALSE	NA	NA	NA	NA
r1102	ENSG00000231424	chr1	171210717	171210718	2	*	FMO2;ENSG00000225243	theta	3.4727e-08	0.0021135	-3.44	0.05	-0.93	168.14	188.39	21	384	6.9454e-08	3.50901e-07	TRUE	/droptest/Data/rna_bam/r1102.bam	/droptest/Data/dna_vcf/CVP4243.vcf.gz	CVP4243	cardio	IntersectionStrict	TRUE	HP:0001639,HP:0001644,HP:0001723,HP:0200127,HP:0005152,HP:0005157,HP:0011663,HP:0011664,HP:0012817,HP:0031331,HP:0001638,HP:0031319,HP:0031402	NA	NA	gencode	NA	FALSE	NA	NA	NA	NA
r1102	ENSG00000258444	chr14	23390252	23416882	26631	+		psi5	1.0543e-08	0.00042533	3.29	0.88	0.88	34.62	1262.47	744	846	1.0543e-08	6.03683e-08	TRUE	/droptest/Data/rna_bam/r1102.bam	/droptest/Data/dna_vcf/CVP4243.vcf.gz	CVP4243	cardio	IntersectionStrict	TRUE	HP:0001639,HP:0001644,HP:0001723,HP:0200127,HP:0005152,HP:0005157,HP:0011663,HP:0011664,HP:0012817,HP:0031331,HP:0001638,HP:0031319,HP:0031402	NA	NA	gencode	NA	FALSE	NA	NA	NA	NA
r1102	ENSG00000267047	chr17	7014470	7014471	2	*	RNASEK;RNASEK-C17orf49	theta	2.9104e-14	5.056e-09	-4.13	0	-0.98	429.08	453.24	0	109	5.8208e-14	6.24926e-13	TRUE	/droptest/Data/rna_bam/r1102.bam	/droptest/Data/dna_vcf/CVP4243.vcf.gz	CVP4243	cardio	IntersectionStrict	TRUE	HP:0001639,HP:0001644,HP:0001723,HP:0200127,HP:0005152,HP:0005157,HP:0011663,HP:0011664,HP:0012817,HP:0031331,HP:0001638,HP:0031319,HP:0031402	NA	NA	gencode	NA	FALSE	NA	NA	NA	NA
r1102	MT-CO1	chrM	6652	7107	456	+		psi3	4.1005e-08	0.0018397	3.14	1	0.74	26.44	2058.79	2828	2828	8.201e-08	3.91318e-07	TRUE	/droptest/Data/rna_bam/r1102.bam	/droptest/Data/dna_vcf/CVP4243.vcf.gz	CVP4243	cardio	IntersectionStrict	TRUE	HP:0001639,HP:0001644,HP:0001723,HP:0200127,HP:0005152,HP:0005157,HP:0011663,HP:0011664,HP:0012817,HP:0031331,HP:0001638,HP:0031319,HP:0031402	NA	NA	gencode	NA	FALSE	NA	NA	NA	NA
r1102	MT-ND2	chrM	3935	7107	3173	+	MT-CO1;MT-ND1;MT-TI;MT-TM;MT-TW	psi3	4.1005e-08	0.0018397	-2.38	0	-0.41	1926.03	2058.79	0	2828	4.1005e-08	2.20117e-07	TRUE	/droptest/Data/rna_bam/r1102.bam	/droptest/Data/dna_vcf/CVP4243.vcf.gz	CVP4243	cardio	IntersectionStrict	TRUE	HP:0001639,HP:0001644,HP:0001723,HP:0200127,HP:0005152,HP:0005157,HP:0011663,HP:0011664,HP:0012817,HP:0031331,HP:0001638,HP:0031319,HP:0031402	NA	NA	gencode	NA	FALSE	NA	NA	NA	NA
r1102	MT-ND6	chrM	6686	14337	7652	-	MT-TS1	psi5	3.6322e-21	5.7145e-15	4.89	1	0.99	25.34	843.95	2711	2713	4.72186e-20	1.01389e-18	TRUE	/droptest/Data/rna_bam/r1102.bam	/droptest/Data/dna_vcf/CVP4243.vcf.gz	CVP4243	cardio	IntersectionStrict	TRUE	HP:0001639,HP:0001644,HP:0001723,HP:0200127,HP:0005152,HP:0005157,HP:0011663,HP:0011664,HP:0012817,HP:0031331,HP:0001638,HP:0031319,HP:0031402	NA	NA	gencode	NA	FALSE	NA	NA	NA	NA
r1102	MT-TA	chrM	5295	6820	1526	-	MT-TN;MT-TC;MT-TY	psi3	2.5675e-26	4.0318e-20	3.21	1	0.97	4.59	1989.23	491	491	2.054e-25	1.76415e-23	TRUE	/droptest/Data/rna_bam/r1102.bam	/droptest/Data/dna_vcf/CVP4243.vcf.gz	CVP4243	cardio	IntersectionStrict	TRUE	HP:0001639,HP:0001644,HP:0001723,HP:0200127,HP:0005152,HP:0005157,HP:0011663,HP:0011664,HP:0012817,HP:0031331,HP:0001638,HP:0031319,HP:0031402	NA	NA	gencode	NA	FALSE	NA	NA	NA	NA
r1102	MT-TC	chrM	5818	9640	3823	-	MT-TY;MT-TS1	psi5	1.9149e-10	1.4458e-05	2.67	0.98	0.98	49.95	11647.3	5345	5430	1.9149e-10	1.64468e-09	TRUE	/droptest/Data/rna_bam/r1102.bam	/droptest/Data/dna_vcf/CVP4243.vcf.gz	CVP4243	cardio	IntersectionStrict	TRUE	HP:0001639,HP:0001644,HP:0001723,HP:0200127,HP:0005152,HP:0005157,HP:0011663,HP:0011664,HP:0012817,HP:0031331,HP:0001638,HP:0031319,HP:0031402	NA	NA	gencode	NA	FALSE	NA	NA	NA	NA
r1102	MT-TQ	chrM	4168	5143	976	-		psi3	1.5067e-22	1.183e-16	2.87	1	0.97	30.54	8898.65	120	120	1.35603e-21	3.88226e-20	TRUE	/droptest/Data/rna_bam/r1102.bam	/droptest/Data/dna_vcf/CVP4243.vcf.gz	CVP4243	cardio	IntersectionStrict	TRUE	HP:0001639,HP:0001644,HP:0001723,HP:0200127,HP:0005152,HP:0005157,HP:0011663,HP:0011664,HP:0012817,HP:0031331,HP:0001638,HP:0031319,HP:0031402	NA	NA	gencode	NA	FALSE	NA	NA	NA	NA
r1102	MT-TS1	chrM	7002	8926	1925	-		psi5	2.3214e-15	7.3046e-10	2.95	0.39	0.39	1140.1	36505.8	7593	19270	2.08926e-14	2.56348e-13	TRUE	/droptest/Data/rna_bam/r1102.bam	/droptest/Data/dna_vcf/CVP4243.vcf.gz	CVP4243	cardio	IntersectionStrict	TRUE	HP:0001639,HP:0001644,HP:0001723,HP:0200127,HP:0005152,HP:0005157,HP:0011663,HP:0011664,HP:0012817,HP:0031331,HP:0001638,HP:0031319,HP:0031402	NA	NA	gencode	NA	FALSE	NA	NA	NA	NA
r1102	MYH6	chr14	23393369	23423573	30205	-	ENSG00000289973;MYH7;MIR208B	psi5	7.9762e-13	1.3943e-07	-2.91	0	-0.99	2218.96	2226.36	0	214	3.19048e-12	3.04474e-11	TRUE	/droptest/Data/rna_bam/r1102.bam	/droptest/Data/dna_vcf/CVP4243.vcf.gz	CVP4243	cardio	IntersectionStrict	TRUE	HP:0001639,HP:0001644,HP:0001723,HP:0200127,HP:0005152,HP:0005157,HP:0011663,HP:0011664,HP:0012817,HP:0031331,HP:0001638,HP:0031319,HP:0031402	NA	NA	gencode	NA	FALSE	Cardiomyopathy, Hypertrophic cardiomyopathy, Dilated cardiomyopathy	HP:0001638, HP:0001639, HP:0001644	451, 245, 138	64
r1102	MYH7	chr14	23415704	23429796	14093	-	MIR208B	psi3	6.6739e-10	5.2401e-05	6.45	1	0.55	16.5	26.73	1762	1762	1.33478e-09	8.91723e-09	TRUE	/droptest/Data/rna_bam/r1102.bam	/droptest/Data/dna_vcf/CVP4243.vcf.gz	CVP4243	cardio	IntersectionStrict	TRUE	HP:0001639,HP:0001644,HP:0001723,HP:0200127,HP:0005152,HP:0005157,HP:0011663,HP:0011664,HP:0012817,HP:0031331,HP:0001638,HP:0031319,HP:0031402	NA	NA	gencode	NA	FALSE	Cardiomyopathy, Hypertrophic cardiomyopathy, Dilated cardiomyopathy	HP:0001638, HP:0001639, HP:0001644	451, 245, 138	380
r1102	PDE4DIPP2	chr1	120495147	120501109	5963	-		psi5	1.5442e-07	0.0044989	3.04	0.88	0.87	28.05	463.96	484	547	1.5442e-07	6.98049e-07	TRUE	/droptest/Data/rna_bam/r1102.bam	/droptest/Data/dna_vcf/CVP4243.vcf.gz	CVP4243	cardio	IntersectionStrict	TRUE	HP:0001639,HP:0001644,HP:0001723,HP:0200127,HP:0005152,HP:0005157,HP:0011663,HP:0011664,HP:0012817,HP:0031331,HP:0001638,HP:0031319,HP:0031402	NA	NA	gencode	NA	FALSE	NA	NA	NA	NA
r1102	RRP9	chr3	51941492	51941780	289	-		psi5	4.2745e-07	0.011025	-4.36	0.17	-0.68	19.08	20.66	2	12	4.2745e-07	1.83566e-06	TRUE	/droptest/Data/rna_bam/r1102.bam	/droptest/Data/dna_vcf/CVP4243.vcf.gz	CVP4243	cardio	IntersectionStrict	TRUE	HP:0001639,HP:0001644,HP:0001723,HP:0200127,HP:0005152,HP:0005157,HP:0011663,HP:0011664,HP:0012817,HP:0031331,HP:0001638,HP:0031319,HP:0031402	NA	NA	gencode	NA	FALSE	NA	NA	NA	NA
r1102	SLC25A3	chr12	98598524	98598525	2	*		theta	5.3548e-07	0.020552	-4.02	0.41	-0.57	56.61	59.9	40	98	5.3548e-07	2.19008e-06	TRUE	/droptest/Data/rna_bam/r1102.bam	/droptest/Data/dna_vcf/CVP4243.vcf.gz	CVP4243	cardio	IntersectionStrict	TRUE	HP:0001639,HP:0001644,HP:0001723,HP:0200127,HP:0005152,HP:0005157,HP:0011663,HP:0011664,HP:0012817,HP:0031331,HP:0001638,HP:0031319,HP:0031402	NA	NA	gencode	NA	FALSE	Cardiomyopathy, Hypertrophic cardiomyopathy	HP:0001638, HP:0001639	451, 245	43
r1102	TNNT2	chr1	201362000	201367777	5778	-	ENSG00000286600	psi3	1.2025e-15	3.147e-10	-4.39	0.11	-0.87	286.35	326.49	95	866	6.0125e-15	8.60676e-14	TRUE	/droptest/Data/rna_bam/r1102.bam	/droptest/Data/dna_vcf/CVP4243.vcf.gz	CVP4243	cardio	IntersectionStrict	TRUE	HP:0001639,HP:0001644,HP:0001723,HP:0200127,HP:0005152,HP:0005157,HP:0011663,HP:0011664,HP:0012817,HP:0031331,HP:0001638,HP:0031319,HP:0031402	NA	NA	gencode	NA	FALSE	Cardiomyopathy, Hypertrophic cardiomyopathy, Dilated cardiomyopathy	HP:0001638, HP:0001639, HP:0001644	451, 245, 138	64
r1102	TSC2	chr16	2087942	2088047	106	+		psi5	9.4426e-16	4.3527e-10	-6.58	0.65	-0.34	149.87	150.62	79	121	9.4426e-16	1.62203e-14	TRUE	/droptest/Data/rna_bam/r1102.bam	/droptest/Data/dna_vcf/CVP4243.vcf.gz	CVP4243	cardio	IntersectionStrict	TRUE	HP:0001639,HP:0001644,HP:0001723,HP:0200127,HP:0005152,HP:0005157,HP:0011663,HP:0011664,HP:0012817,HP:0031331,HP:0001638,HP:0031319,HP:0031402	NA	NA	gencode	NA	FALSE	NA	NA	NA	NA
r1102	WASHC2A	chr10	50106466	50110100	3635	+		psi5	4.7368e-10	2.981e-05	-4.19	0.67	-0.3	104.56	108.48	152	228	4.7368e-10	3.69852e-09	TRUE	/droptest/Data/rna_bam/r1102.bam	/droptest/Data/dna_vcf/CVP4243.vcf.gz	CVP4243	cardio	IntersectionStrict	TRUE	HP:0001639,HP:0001644,HP:0001723,HP:0200127,HP:0005152,HP:0005157,HP:0011663,HP:0011664,HP:0012817,HP:0031331,HP:0001638,HP:0031319,HP:0031402	NA	NA	gencode	NA	FALSE	NA	NA	NA	NA
r1102	ZNF232-AS1	chr17	5113385	5113386	2	*	ZNF232	theta	7.4753e-07	0.027723	3.96	0.62	0.53	3.33	36.53	15	24	7.4753e-07	2.91838e-06	TRUE	/droptest/Data/rna_bam/r1102.bam	/droptest/Data/dna_vcf/CVP4243.vcf.gz	CVP4243	cardio	IntersectionStrict	TRUE	HP:0001639,HP:0001644,HP:0001723,HP:0200127,HP:0005152,HP:0005157,HP:0011663,HP:0011664,HP:0012817,HP:0031331,HP:0001638,HP:0031319,HP:0031402	NA	NA	gencode	NA	FALSE	NA	NA	NA	NA
r1102	ZNF77	chr19	2936705	2939280	2576	-		psi3	1.3497e-09	8.8308e-05	-5.7	0.18	-0.71	7.35	7.71	6	34	1.3497e-09	8.91723e-09	TRUE	/droptest/Data/rna_bam/r1102.bam	/droptest/Data/dna_vcf/CVP4243.vcf.gz	CVP4243	cardio	IntersectionStrict	TRUE	HP:0001639,HP:0001644,HP:0001723,HP:0200127,HP:0005152,HP:0005157,HP:0011663,HP:0011664,HP:0012817,HP:0031331,HP:0001638,HP:0031319,HP:0031402	NA	NA	gencode	NA	FALSE	NA	NA	NA	NA
r1109	AHNAK	chr11	62524862	62525245	384	-		psi3	4.3419e-08	0.0019895	-3.42	0	-0.92	44.61	49.52	0	50	1.30257e-07	7.54383e-07	TRUE	/droptest/Data/rna_bam/r1109.bam	/droptest/Data/dna_vcf/CVP4215.vcf.gz	CVP4215	cardio	IntersectionStrict	TRUE	HP:0001639,HP:0001644,HP:0001723,HP:0200127,HP:0005152,HP:0005157,HP:0011663,HP:0011664,HP:0012817,HP:0031331,HP:0001638,HP:0031319,HP:0031401	NA	NA	gencode	NA	FALSE	NA	NA	NA	NA
r1109	DM1-AS	chr19	45770249	45770250	2	*	DMPK	theta	1.2753e-08	0.0021047	-3.1	0	-0.98	481.21	580.01	1	564	1.2753e-08	1.2944e-07	TRUE	/droptest/Data/rna_bam/r1109.bam	/droptest/Data/dna_vcf/CVP4215.vcf.gz	CVP4215	cardio	IntersectionStrict	TRUE	HP:0001639,HP:0001644,HP:0001723,HP:0200127,HP:0005152,HP:0005157,HP:0011663,HP:0011664,HP:0012817,HP:0031331,HP:0001638,HP:0031319,HP:0031401	NA	NA	gencode	NA	FALSE	NA	NA	NA	NA
r1109	ENSG00000258444	chr14	23393016	23420039	27024	+		psi5	2.1886e-11	2.0255e-06	2.92	0.46	0.46	14.97	820.12	1601	3456	4.3772e-11	8.88549e-10	TRUE	/droptest/Data/rna_bam/r1109.bam	/droptest/Data/dna_vcf/CVP4215.vcf.gz	CVP4215	cardio	IntersectionStrict	TRUE	HP:0001639,HP:0001644,HP:0001723,HP:0200127,HP:0005152,HP:0005157,HP:0011663,HP:0011664,HP:0012817,HP:0031331,HP:0001638,HP:0031319,HP:0031401	NA	NA	gencode	NA	FALSE	NA	NA	NA	NA
r1109	ENSG00000277647	chr16	18318099	18358182	40084	+		psi5	4.5467e-07	0.014307	3.36	1	0.9	4.07	179.33	11	11	4.5467e-07	2.17166e-06	TRUE	/droptest/Data/rna_bam/r1109.bam	/droptest/Data/dna_vcf/CVP4215.vcf.gz	CVP4215	cardio	IntersectionStrict	TRUE	HP:0001639,HP:0001644,HP:0001723,HP:0200127,HP:0005152,HP:0005157,HP:0011663,HP:0011664,HP:0012817,HP:0031331,HP:0001638,HP:0031319,HP:0031401	NA	NA	gencode	NA	FALSE	NA	NA	NA	NA
r1109	ENSG00000277920	chr16	16350498	16393792	43295	-		psi5	3.9306e-06	0.089623	3.03	1	0.9	3.41	171.01	11	11	3.9306e-06	1.51165e-05	TRUE	/droptest/Data/rna_bam/r1109.bam	/droptest/Data/dna_vcf/CVP4215.vcf.gz	CVP4215	cardio	IntersectionStrict	TRUE	HP:0001639,HP:0001644,HP:0001723,HP:0200127,HP:0005152,HP:0005157,HP:0011663,HP:0011664,HP:0012817,HP:0031331,HP:0001638,HP:0031319,HP:0031401	NA	NA	gencode	NA	FALSE	NA	NA	NA	NA
r1109	ENSG00000289950	chr19	50499381	50499382	2	*		theta	1.3936e-07	0.013448	-3.08	0.32	-0.66	170.09	178.85	46	144	1.3936e-07	7.54383e-07	TRUE	/droptest/Data/rna_bam/r1109.bam	/droptest/Data/dna_vcf/CVP4215.vcf.gz	CVP4215	cardio	IntersectionStrict	TRUE	HP:0001639,HP:0001644,HP:0001723,HP:0200127,HP:0005152,HP:0005157,HP:0011663,HP:0011664,HP:0012817,HP:0031331,HP:0001638,HP:0031319,HP:0031401	NA	NA	gencode	NA	FALSE	NA	NA	NA	NA
r1109	ENSG00000290037	chr1	229431575	229431871	297	+		psi5	2.5115e-07	0.0087806	-6.86	0	-0.44	27.09	103.11	0	2198	1.0046e-06	4.29323e-06	TRUE	/droptest/Data/rna_bam/r1109.bam	/droptest/Data/dna_vcf/CVP4215.vcf.gz	CVP4215	cardio	IntersectionStrict	TRUE	HP:0001639,HP:0001644,HP:0001723,HP:0200127,HP:0005152,HP:0005157,HP:0011663,HP:0011664,HP:0012817,HP:0031331,HP:0001638,HP:0031319,HP:0031401	NA	NA	gencode	NA	FALSE	NA	NA	NA	NA
r1109	ENSG00000290192	chr16	21404969	21405082	114	+		psi5	4.0957e-06	0.092053	-2.92	0	-0.84	41.61	42.48	0	8	4.0957e-06	1.51165e-05	TRUE	/droptest/Data/rna_bam/r1109.bam	/droptest/Data/dna_vcf/CVP4215.vcf.gz	CVP4215	cardio	IntersectionStrict	TRUE	HP:0001639,HP:0001644,HP:0001723,HP:0200127,HP:0005152,HP:0005157,HP:0011663,HP:0011664,HP:0012817,HP:0031331,HP:0001638,HP:0031319,HP:0031401	NA	NA	gencode	NA	FALSE	NA	NA	NA	NA
r1109	MT-ND2	chrM	5485	5486	2	*		theta	5.959e-07	0.041848	-2.7	0.68	-0.32	20874.4	22042.1	14521	21443	5.959e-07	2.6881e-06	TRUE	/droptest/Data/rna_bam/r1109.bam	/droptest/Data/dna_vcf/CVP4215.vcf.gz	CVP4215	cardio	IntersectionStrict	TRUE	HP:0001639,HP:0001644,HP:0001723,HP:0200127,HP:0005152,HP:0005157,HP:0011663,HP:0011664,HP:0012817,HP:0031331,HP:0001638,HP:0031319,HP:0031401	NA	NA	gencode	NA	FALSE	NA	NA	NA	NA
r1109	MT-ND6	chrM	11059	14806	3748	-	MT-TE	psi5	1.3755e-26	1.0821e-20	4.25	0.88	0.88	235.4	22291.5	10540	12001	2.61345e-25	2.12207e-23	TRUE	/droptest/Data/rna_bam/r1109.bam	/droptest/Data/dna_vcf/CVP4215.vcf.gz	CVP4215	cardio	IntersectionStrict	TRUE	HP:0001639,HP:0001644,HP:0001723,HP:0200127,HP:0005152,HP:0005157,HP:0011663,HP:0011664,HP:0012817,HP:0031331,HP:0001638,HP:0031319,HP:0031401	NA	NA	gencode	NA	FALSE	NA	NA	NA	NA
r1109	MT-TA	chrM	5161	10947	5787	-	MT-TN;MT-TC;MT-TY;MT-TS1	psi5	3.7845e-18	6.6157e-13	3.77	1	0.99	1.81	2494.22	79	79	1.5138e-17	6.14587e-16	TRUE	/droptest/Data/rna_bam/r1109.bam	/droptest/Data/dna_vcf/CVP4215.vcf.gz	CVP4215	cardio	IntersectionStrict	TRUE	HP:0001639,HP:0001644,HP:0001723,HP:0200127,HP:0005152,HP:0005157,HP:0011663,HP:0011664,HP:0012817,HP:0031331,HP:0001638,HP:0031319,HP:0031401	NA	NA	gencode	NA	FALSE	NA	NA	NA	NA
r1109	MT-TN	chrM	5708	10888	5181	-	MT-TC;MT-TY;MT-TS1	psi5	7.2312e-08	0.0029939	3.41	0.97	0.87	0.27	98.38	29	30	7.2312e-08	5.3378e-07	TRUE	/droptest/Data/rna_bam/r1109.bam	/droptest/Data/dna_vcf/CVP4215.vcf.gz	CVP4215	cardio	IntersectionStrict	TRUE	HP:0001639,HP:0001644,HP:0001723,HP:0200127,HP:0005152,HP:0005157,HP:0011663,HP:0011664,HP:0012817,HP:0031331,HP:0001638,HP:0031319,HP:0031401	NA	NA	gencode	NA	FALSE	NA	NA	NA	NA
r1109	MT-TQ	chrM	3598	13845	10248	-	MT-TA;MT-TN;MT-TC;MT-TY;MT-TS1	psi3	1.3288e-18	6.9557e-13	3.61	0.98	0.98	481.95	13276.7	3470	3550	2.39184e-17	6.47375e-16	TRUE	/droptest/Data/rna_bam/r1109.bam	/droptest/Data/dna_vcf/CVP4215.vcf.gz	CVP4215	cardio	IntersectionStrict	TRUE	HP:0001639,HP:0001644,HP:0001723,HP:0200127,HP:0005152,HP:0005157,HP:0011663,HP:0011664,HP:0012817,HP:0031331,HP:0001638,HP:0031319,HP:0031401	NA	NA	gencode	NA	FALSE	NA	NA	NA	NA
r1109	MT-TS1	chrM	6511	9640	3130	-		psi3	4.1275e-11	5.4012e-06	5.35	1	0.95	13.95	265.05	802	805	6.19125e-10	7.18166e-09	TRUE	/droptest/Data/rna_bam/r1109.bam	/droptest/Data/dna_vcf/CVP4215.vcf.gz	CVP4215	cardio	IntersectionStrict	TRUE	HP:0001639,HP:0001644,HP:0001723,HP:0200127,HP:0005152,HP:0005157,HP:0011663,HP:0011664,HP:0012817,HP:0031331,HP:0001638,HP:0031319,HP:0031401	NA	NA	gencode	NA	FALSE	NA	NA	NA	NA
r1109	MTR	chr1	236885220	236886291	1072	+		psi3	1.9305e-10	1.8947e-05	-6.42	0.6	-0.38	32.62	32.76	21	35	1.9305e-10	2.61254e-09	TRUE	/droptest/Data/rna_bam/r1109.bam	/droptest/Data/dna_vcf/CVP4215.vcf.gz	CVP4215	cardio	IntersectionStrict	TRUE	HP:0001639,HP:0001644,HP:0001723,HP:0200127,HP:0005152,HP:0005157,HP:0011663,HP:0011664,HP:0012817,HP:0031331,HP:0001638,HP:0031319,HP:0031401	NA	NA	gencode	NA	FALSE	NA	NA	NA	NA
r1109	MYH6	chr14	23387588	23387589	2	*		theta	9.5448e-08	0.009845	-3.42	0.32	-0.67	966.41	1058.08	312	965	9.5448e-08	6.45848e-07	TRUE	/droptest/Data/rna_bam/r1109.bam	/droptest/Data/dna_vcf/CVP4215.vcf.gz	CVP4215	cardio	IntersectionStrict	TRUE	HP:0001639,HP:0001644,HP:0001723,HP:0200127,HP:0005152,HP:0005157,HP:0011663,HP:0011664,HP:0012817,HP:0031331,HP:0001638,HP:0031319,HP:0031401	NA	NA	gencode	NA	FALSE	Cardiomyopathy, Hypertrophic cardiomyopathy, Dilated cardiomyopathy	HP:0001638, HP:0001639, HP:0001644	451, 245, 138	64
r1109	MYL12A	chr18	3247588	3253232	5645	+		psi5	1.1618e-06	0.033235	-3.97	0.6	-0.39	89.76	93.12	140	234	2.3236e-06	9.43357e-06	TRUE	/droptest/Data/rna_bam/r1109.bam	/droptest/Data/dna_vcf/CVP4215.vcf.gz	CVP4215	cardio	IntersectionStrict	TRUE	HP:0001639,HP:0001644,HP:0001723,HP:0200127,HP:0005152,HP:0005157,HP:0011663,HP:0011664,HP:0012817,HP:0031331,HP:0001638,HP:0031319,HP:0031401	NA	NA	gencode	NA	FALSE	NA	NA	NA	NA
r1109	NPIPB11	chr16	29381548	29381549	2	*		theta	3.7782e-08	0.0047582	-3.64	0.68	-0.31	395.63	399.79	112	164	3.7782e-08	3.06782e-07	TRUE	/droptest/Data/rna_bam/r1109.bam	/droptest/Data/dna_vcf/CVP4215.vcf.gz	CVP4215	cardio	IntersectionStrict	TRUE	HP:0001639,HP:0001644,HP:0001723,HP:0200127,HP:0005152,HP:0005157,HP:0011663,HP:0011664,HP:0012817,HP:0031331,HP:0001638,HP:0031319,HP:0031401	NA	NA	gencode	NA	FALSE	NA	NA	NA	NA
r1109	PFDN6	chr6	33289621	33289769	149	+		psi3	1.3329e-08	0.00076121	-6.68	0	-0.59	42.13	69.22	0	22	2.6658e-08	2.40508e-07	TRUE	/droptest/Data/rna_bam/r1109.bam	/droptest/Data/dna_vcf/CVP4215.vcf.gz	CVP4215	cardio	IntersectionStrict	TRUE	HP:0001639,HP:0001644,HP:0001723,HP:0200127,HP:0005152,HP:0005157,HP:0011663,HP:0011664,HP:0012817,HP:0031331,HP:0001638,HP:0031319,HP:0031401	NA	NA	gencode	NA	FALSE	NA	NA	NA	NA
r1109	POMT2	chr14	77278728	77278729	2	*		theta	1.2096e-07	0.012098	4.3	0.34	0.3	0.58	32.5	15	44	1.2096e-07	7.54383e-07	TRUE	/droptest/Data/rna_bam/r1109.bam	/droptest/Data/dna_vcf/CVP4215.vcf.gz	CVP4215	cardio	IntersectionStrict	TRUE	HP:0001639,HP:0001644,HP:0001723,HP:0200127,HP:0005152,HP:0005157,HP:0011663,HP:0011664,HP:0012817,HP:0031331,HP:0001638,HP:0031319,HP:0031401	NA	NA	gencode	NA	FALSE	Cardiomyopathy, Dilated cardiomyopathy	HP:0001638, HP:0001644	451, 138	392
r1109	TNNT2	chr1	201366973	201366974	2	*	ENSG00000286600	theta	2.843e-07	0.021823	-3.64	0.26	-0.73	357	452.78	396	1495	2.843e-07	1.44279e-06	TRUE	/droptest/Data/rna_bam/r1109.bam	/droptest/Data/dna_vcf/CVP4215.vcf.gz	CVP4215	cardio	IntersectionStrict	TRUE	HP:0001639,HP:0001644,HP:0001723,HP:0200127,HP:0005152,HP:0005157,HP:0011663,HP:0011664,HP:0012817,HP:0031331,HP:0001638,HP:0031319,HP:0031401	NA	NA	gencode	NA	FALSE	Cardiomyopathy, Hypertrophic cardiomyopathy, Dilated cardiomyopathy	HP:0001638, HP:0001639, HP:0001644	451, 245, 138	64
r1109	UBC	chr12	124911953	124913548	1596	-		psi5	1.2865e-10	1.0653e-05	2.34	0.46	0.46	729.69	6522.78	5305	11624	1.2865e-10	2.08922e-09	TRUE	/droptest/Data/rna_bam/r1109.bam	/droptest/Data/dna_vcf/CVP4215.vcf.gz	CVP4215	cardio	IntersectionStrict	TRUE	HP:0001639,HP:0001644,HP:0001723,HP:0200127,HP:0005152,HP:0005157,HP:0011663,HP:0011664,HP:0012817,HP:0031331,HP:0001638,HP:0031319,HP:0031401	NA	NA	gencode	NA	FALSE	NA	NA	NA	NA
r1117	CNIH2	chr11	66284783	66284784	2	*	YIF1A	theta	1.4307e-12	2.9514e-07	4.89	0.41	0.38	7.53	234.22	77	190	2.8614e-12	3.51088e-11	TRUE	/droptest/Data/rna_bam/r1117.bam	/droptest/Data/dna_vcf/CVP4216.vcf.gz	CVP4216	cardio	IntersectionStrict	TRUE	HP:0001639,HP:0001644,HP:0001723,HP:0200127,HP:0005152,HP:0005157,HP:0011663,HP:0011664,HP:0012817,HP:0031331,HP:0001638,HP:0031319,HP:0031400	NA	NA	gencode	NA	FALSE	NA	NA	NA	NA
r1117	COX6C	chr8	99892048	99893638	1591	-		psi3	1.6245e-07	0.0078719	-5.67	0	-0.83	192.3	195.74	0	5	1.6245e-07	8.20742e-07	TRUE	/droptest/Data/rna_bam/r1117.bam	/droptest/Data/dna_vcf/CVP4216.vcf.gz	CVP4216	cardio	IntersectionStrict	TRUE	HP:0001639,HP:0001644,HP:0001723,HP:0200127,HP:0005152,HP:0005157,HP:0011663,HP:0011664,HP:0012817,HP:0031331,HP:0001638,HP:0031319,HP:0031400	NA	NA	gencode	NA	FALSE	NA	NA	NA	NA
r1117	ENSG00000230021	chr1	630506	630507	2	*	MTND2P28	theta	8.7801e-08	0.0052691	-3.25	0.05	-0.93	739.99	833.74	77	1707	8.7801e-08	5.02741e-07	TRUE	/droptest/Data/rna_bam/r1117.bam	/droptest/Data/dna_vcf/CVP4216.vcf.gz	CVP4216	cardio	IntersectionStrict	TRUE	HP:0001639,HP:0001644,HP:0001723,HP:0200127,HP:0005152,HP:0005157,HP:0011663,HP:0011664,HP:0012817,HP:0031331,HP:0001638,HP:0031319,HP:0031400	NA	NA	gencode	NA	FALSE	NA	NA	NA	NA
r1117	ENSG00000234638	chr2	219426168	219426240	73	-		psi5	1.7842e-13	4.6785e-08	2.99	1	0.98	5.97	1613.54	563	563	1.7842e-13	3.06485e-12	TRUE	/droptest/Data/rna_bam/r1117.bam	/droptest/Data/dna_vcf/CVP4216.vcf.gz	CVP4216	cardio	IntersectionStrict	TRUE	HP:0001639,HP:0001644,HP:0001723,HP:0200127,HP:0005152,HP:0005157,HP:0011663,HP:0011664,HP:0012817,HP:0031331,HP:0001638,HP:0031319,HP:0031400	NA	NA	gencode	NA	FALSE	NA	NA	NA	NA
r1117	ENSG00000258444	chr14	23386570	23415748	29179	+		psi3	8.1003e-12	1.8721e-06	2.4	0.91	0.87	0.48	2787.33	20	22	1.62006e-11	1.73931e-10	TRUE	/droptest/Data/rna_bam/r1117.bam	/droptest/Data/dna_vcf/CVP4216.vcf.gz	CVP4216	cardio	IntersectionStrict	TRUE	HP:0001639,HP:0001644,HP:0001723,HP:0200127,HP:0005152,HP:0005157,HP:0011663,HP:0011664,HP:0012817,HP:0031331,HP:0001638,HP:0031319,HP:0031400	NA	NA	gencode	NA	FALSE	NA	NA	NA	NA
r1117	ENSG00000274265	chr1	149196013	149196042	30	+		psi5	3.2776e-08	0.0013937	3.51	0.94	0.88	3.3	71.04	33	35	9.8328e-08	5.27829e-07	TRUE	/droptest/Data/rna_bam/r1117.bam	/droptest/Data/dna_vcf/CVP4216.vcf.gz	CVP4216	cardio	IntersectionStrict	TRUE	HP:0001639,HP:0001644,HP:0001723,HP:0200127,HP:0005152,HP:0005157,HP:0011663,HP:0011664,HP:0012817,HP:0031331,HP:0001638,HP:0031319,HP:0031400	NA	NA	gencode	NA	FALSE	NA	NA	NA	NA
r1117	ENSG00000289614	chr1	149169573	149197995	28423	-	ENSG00000291233;ENSG00000215861	psi3	5.245e-08	0.0029416	-4.56	0	-0.84	42.04	44.29	0	11	5.245e-08	3.21776e-07	TRUE	/droptest/Data/rna_bam/r1117.bam	/droptest/Data/dna_vcf/CVP4216.vcf.gz	CVP4216	cardio	IntersectionStrict	TRUE	HP:0001639,HP:0001644,HP:0001723,HP:0200127,HP:0005152,HP:0005157,HP:0011663,HP:0011664,HP:0012817,HP:0031331,HP:0001638,HP:0031319,HP:0031400	NA	NA	gencode	NA	FALSE	NA	NA	NA	NA
r1117	FSTL3	chr19	682265	682266	2	*		theta	2.2332e-08	0.0017142	-3.68	0.62	-0.37	500.9	511.97	368	592	2.2332e-08	1.59839e-07	TRUE	/droptest/Data/rna_bam/r1117.bam	/droptest/Data/dna_vcf/CVP4216.vcf.gz	CVP4216	cardio	IntersectionStrict	TRUE	HP:0001639,HP:0001644,HP:0001723,HP:0200127,HP:0005152,HP:0005157,HP:0011663,HP:0011664,HP:0012817,HP:0031331,HP:0001638,HP:0031319,HP:0031400	NA	NA	gencode	NA	FALSE	NA	NA	NA	NA
r1117	GOLGA6L5P	chr15	84512520	84512521	2	*		theta	9.9654e-07	0.043279	-3.93	0.1	-0.78	24.18	25.65	2	20	9.9654e-07	4.50482e-06	TRUE	/droptest/Data/rna_bam/r1117.bam	/droptest/Data/dna_vcf/CVP4216.vcf.gz	CVP4216	cardio	IntersectionStrict	TRUE	HP:0001639,HP:0001644,HP:0001723,HP:0200127,HP:0005152,HP:0005157,HP:0011663,HP:0011664,HP:0012817,HP:0031331,HP:0001638,HP:0031319,HP:0031400	NA	NA	gencode	NA	FALSE	NA	NA	NA	NA
r1117	MT-CO2	chrM	2777	14364	11588	+	MT-ND2;MT-ND5;MT-CO1;MT-ND3;MT-ND4;MT-ND1;MT-ATP6;MT-CO3;MT-TL1;MT-RNR2;MT-TI;MT-TM;MT-TW;MT-TD;MT-TK;MT-TG;MT-TR;MT-TH;MT-TS2;MT-TL2;MT-ND4L;MT-ATP8	psi3	2.4545e-06	0.078659	3.81	1	0.94	105.53	253.28	2749	2753	2.4545e-06	1.00388e-05	TRUE	/droptest/Data/rna_bam/r1117.bam	/droptest/Data/dna_vcf/CVP4216.vcf.gz	CVP4216	cardio	IntersectionStrict	TRUE	HP:0001639,HP:0001644,HP:0001723,HP:0200127,HP:0005152,HP:0005157,HP:0011663,HP:0011664,HP:0012817,HP:0031331,HP:0001638,HP:0031319,HP:0031400	NA	NA	gencode	NA	FALSE	NA	NA	NA	NA
r1117	MT-ND1	chrM	4259	4260	2	*		theta	3.5983e-10	4.3988e-05	-2.99	0.04	-0.95	1948.22	2817.41	962	24806	3.5983e-10	2.99797e-09	TRUE	/droptest/Data/rna_bam/r1117.bam	/droptest/Data/dna_vcf/CVP4216.vcf.gz	CVP4216	cardio	IntersectionStrict	TRUE	HP:0001639,HP:0001644,HP:0001723,HP:0200127,HP:0005152,HP:0005157,HP:0011663,HP:0011664,HP:0012817,HP:0031331,HP:0001638,HP:0031319,HP:0031400	NA	NA	gencode	NA	FALSE	NA	NA	NA	NA
r1117	MT-ND2	chrM	5485	5486	2	*		theta	2.8001e-10	3.5546e-05	-3.12	0.49	-0.51	20874.4	22042.1	11845	24293	2.8001e-10	2.67219e-09	TRUE	/droptest/Data/rna_bam/r1117.bam	/droptest/Data/dna_vcf/CVP4216.vcf.gz	CVP4216	cardio	IntersectionStrict	TRUE	HP:0001639,HP:0001644,HP:0001723,HP:0200127,HP:0005152,HP:0005157,HP:0011663,HP:0011664,HP:0012817,HP:0031331,HP:0001638,HP:0031319,HP:0031400	NA	NA	gencode	NA	FALSE	NA	NA	NA	NA
r1117	MT-ND6	chrM	14067	14337	271	-		psi3	2.1331e-11	3.7218e-06	2.97	0.93	0.93	11.79	1970.92	816	874	3.83958e-10	2.99797e-09	TRUE	/droptest/Data/rna_bam/r1117.bam	/droptest/Data/dna_vcf/CVP4216.vcf.gz	CVP4216	cardio	IntersectionStrict	TRUE	HP:0001639,HP:0001644,HP:0001723,HP:0200127,HP:0005152,HP:0005157,HP:0011663,HP:0011664,HP:0012817,HP:0031331,HP:0001638,HP:0031319,HP:0031400	NA	NA	gencode	NA	FALSE	NA	NA	NA	NA
r1117	MT-TA	chrM	5379	12079	6701	-	MT-TN;MT-TC;MT-TY;MT-TS1	psi5	8.7851e-14	2.7643e-08	3.35	1	0.99	1.12	3805.07	119	119	7.02808e-13	1.00605e-11	TRUE	/droptest/Data/rna_bam/r1117.bam	/droptest/Data/dna_vcf/CVP4216.vcf.gz	CVP4216	cardio	IntersectionStrict	TRUE	HP:0001639,HP:0001644,HP:0001723,HP:0200127,HP:0005152,HP:0005157,HP:0011663,HP:0011664,HP:0012817,HP:0031331,HP:0001638,HP:0031319,HP:0031400	NA	NA	gencode	NA	FALSE	NA	NA	NA	NA
r1117	MT-TC	chrM	5818	8624	2807	-	MT-TY;MT-TS1	psi3	9.9633e-16	5.2151e-10	3.46	1	0.98	31.35	1659.29	3354	3354	9.9633e-16	2.85245e-14	TRUE	/droptest/Data/rna_bam/r1117.bam	/droptest/Data/dna_vcf/CVP4216.vcf.gz	CVP4216	cardio	IntersectionStrict	TRUE	HP:0001639,HP:0001644,HP:0001723,HP:0200127,HP:0005152,HP:0005157,HP:0011663,HP:0011664,HP:0012817,HP:0031331,HP:0001638,HP:0031319,HP:0031400	NA	NA	gencode	NA	FALSE	NA	NA	NA	NA
r1117	MT-TQ	chrM	4260	7126	2867	-	MT-TA;MT-TN;MT-TC;MT-TY	psi5	1.5019e-26	2.3629e-20	3.38	0.81	0.81	222.85	16177.7	23844	29310	2.25285e-25	1.93494e-23	TRUE	/droptest/Data/rna_bam/r1117.bam	/droptest/Data/dna_vcf/CVP4216.vcf.gz	CVP4216	cardio	IntersectionStrict	TRUE	HP:0001639,HP:0001644,HP:0001723,HP:0200127,HP:0005152,HP:0005157,HP:0011663,HP:0011664,HP:0012817,HP:0031331,HP:0001638,HP:0031319,HP:0031400	NA	NA	gencode	NA	FALSE	NA	NA	NA	NA
r1117	MT-TS1	chrM	7200	9042	1843	-		psi5	1.7082e-14	8.9584e-09	3.52	1	0.99	8.78	1954.45	939	939	1.53738e-13	3.06485e-12	TRUE	/droptest/Data/rna_bam/r1117.bam	/droptest/Data/dna_vcf/CVP4216.vcf.gz	CVP4216	cardio	IntersectionStrict	TRUE	HP:0001639,HP:0001644,HP:0001723,HP:0200127,HP:0005152,HP:0005157,HP:0011663,HP:0011664,HP:0012817,HP:0031331,HP:0001638,HP:0031319,HP:0031400	NA	NA	gencode	NA	FALSE	NA	NA	NA	NA
r1117	MYH6	chr14	23384520	23413800	29281	-	MIR208A;ENSG00000289973;MYH7	psi5	1.0292e-07	0.0038553	2.65	0.41	0.42	0.67	1560.32	9	22	2.0584e-07	9.82185e-07	TRUE	/droptest/Data/rna_bam/r1117.bam	/droptest/Data/dna_vcf/CVP4216.vcf.gz	CVP4216	cardio	IntersectionStrict	TRUE	HP:0001639,HP:0001644,HP:0001723,HP:0200127,HP:0005152,HP:0005157,HP:0011663,HP:0011664,HP:0012817,HP:0031331,HP:0001638,HP:0031319,HP:0031400	NA	NA	gencode	NA	FALSE	Cardiomyopathy, Hypertrophic cardiomyopathy, Dilated cardiomyopathy	HP:0001638, HP:0001639, HP:0001644	451, 245, 138	64
r1117	NDUFV2	chr18	9126704	9126830	127	+	ENSG00000265257	psi5	2.2889e-06	0.055486	-4.03	0.43	-0.52	23.57	24.06	13	30	4.5778e-06	1.70948e-05	TRUE	/droptest/Data/rna_bam/r1117.bam	/droptest/Data/dna_vcf/CVP4216.vcf.gz	CVP4216	cardio	IntersectionStrict	TRUE	HP:0001639,HP:0001644,HP:0001723,HP:0200127,HP:0005152,HP:0005157,HP:0011663,HP:0011664,HP:0012817,HP:0031331,HP:0001638,HP:0031319,HP:0031400	NA	NA	gencode	NA	FALSE	Cardiomyopathy, Hypertrophic cardiomyopathy	HP:0001638, HP:0001639	451, 245	199
r1117	PDE4DIPP2	chr1	120548502	120548640	139	-		psi3	4.4928e-08	0.0027135	-3.06	0.09	-0.84	510.98	512.29	1	11	4.4928e-08	2.96831e-07	TRUE	/droptest/Data/rna_bam/r1117.bam	/droptest/Data/dna_vcf/CVP4216.vcf.gz	CVP4216	cardio	IntersectionStrict	TRUE	HP:0001639,HP:0001644,HP:0001723,HP:0200127,HP:0005152,HP:0005157,HP:0011663,HP:0011664,HP:0012817,HP:0031331,HP:0001638,HP:0031319,HP:0031400	NA	NA	gencode	NA	FALSE	NA	NA	NA	NA
r1117	TPM1	chr15	63059564	63059565	2	*		theta	1.7501e-06	0.070445	4.35	1	0.84	9.36	668.08	5	5	1.7501e-06	7.51569e-06	TRUE	/droptest/Data/rna_bam/r1117.bam	/droptest/Data/dna_vcf/CVP4216.vcf.gz	CVP4216	cardio	IntersectionStrict	TRUE	HP:0001639,HP:0001644,HP:0001723,HP:0200127,HP:0005152,HP:0005157,HP:0011663,HP:0011664,HP:0012817,HP:0031331,HP:0001638,HP:0031319,HP:0031400	NA	NA	gencode	NA	FALSE	Cardiomyopathy, Hypertrophic cardiomyopathy, Dilated cardiomyopathy	HP:0001638, HP:0001639, HP:0001644	451, 245, 138	56
r1117	VCL	chr10	74074904	74082453	7550	+		psi3	9.101e-07	0.03248	-3.14	0.52	-0.46	162.59	176.11	197	381	2.7303e-06	1.06592e-05	TRUE	/droptest/Data/rna_bam/r1117.bam	/droptest/Data/dna_vcf/CVP4216.vcf.gz	CVP4216	cardio	IntersectionStrict	TRUE	HP:0001639,HP:0001644,HP:0001723,HP:0200127,HP:0005152,HP:0005157,HP:0011663,HP:0011664,HP:0012817,HP:0031331,HP:0001638,HP:0031319,HP:0031400	NA	NA	gencode	NA	FALSE	Cardiomyopathy, Hypertrophic cardiomyopathy, Dilated cardiomyopathy	HP:0001638, HP:0001639, HP:0001644	451, 245, 138	53
r1117	YIF1A	chr11	66284784	66284872	89	-		psi3	1.3339e-16	1.0473e-10	-6.17	0.65	-0.35	225.56	226.69	73	113	1.3339e-16	5.72835e-15	TRUE	/droptest/Data/rna_bam/r1117.bam	/droptest/Data/dna_vcf/CVP4216.vcf.gz	CVP4216	cardio	IntersectionStrict	TRUE	HP:0001639,HP:0001644,HP:0001723,HP:0200127,HP:0005152,HP:0005157,HP:0011663,HP:0011664,HP:0012817,HP:0031331,HP:0001638,HP:0031319,HP:0031400	NA	NA	gencode	NA	FALSE	NA	NA	NA	NA
r1123	ACTA1	chr1	229431547	229434003	2457	-		psi3	3.4408e-07	0.012007	6.77	1	0.57	2.44	4.13	261	261	3.4408e-07	1.9559e-06	TRUE	/droptest/Data/rna_bam/r1123.bam	/droptest/Data/dna_vcf/MF0001.vcf.gz	MF0001	cardio	IntersectionStrict	TRUE	HP:0001639,HP:0001644,HP:0001723,HP:0200127,HP:0005152,HP:0005157,HP:0011663,HP:0011664,HP:0012817,HP:0031331,HP:0001638,HP:0031319,HP:0031399	NA	NA	gencode	NA	FALSE	Cardiomyopathy, Dilated cardiomyopathy	HP:0001638, HP:0001644	451, 138	377
r1123	ACVR2A	chr2	147926030	147926031	2	*		theta	1.6904e-06	0.07749	3.6	0.62	0.48	2.17	19.33	16	26	1.6904e-06	8.06312e-06	TRUE	/droptest/Data/rna_bam/r1123.bam	/droptest/Data/dna_vcf/MF0001.vcf.gz	MF0001	cardio	IntersectionStrict	TRUE	HP:0001639,HP:0001644,HP:0001723,HP:0200127,HP:0005152,HP:0005157,HP:0011663,HP:0011664,HP:0012817,HP:0031331,HP:0001638,HP:0031319,HP:0031399	NA	NA	gencode	NA	FALSE	NA	NA	NA	NA
r1123	AHNAK	chr11	62519938	62520321	384	-		psi5	1.754e-09	8.1163e-05	-3.89	0	-0.93	34.69	34.99	0	32	5.262e-09	4.56354e-08	TRUE	/droptest/Data/rna_bam/r1123.bam	/droptest/Data/dna_vcf/MF0001.vcf.gz	MF0001	cardio	IntersectionStrict	TRUE	HP:0001639,HP:0001644,HP:0001723,HP:0200127,HP:0005152,HP:0005157,HP:0011663,HP:0011664,HP:0012817,HP:0031331,HP:0001638,HP:0031319,HP:0031399	NA	NA	gencode	NA	FALSE	NA	NA	NA	NA
r1123	DM1-AS	chr19	45770249	45770250	2	*	DMPK	theta	1.9959e-07	0.013444	-2.74	0.01	-0.97	481.21	580.01	3	359	1.9959e-07	1.26938e-06	TRUE	/droptest/Data/rna_bam/r1123.bam	/droptest/Data/dna_vcf/MF0001.vcf.gz	MF0001	cardio	IntersectionStrict	TRUE	HP:0001639,HP:0001644,HP:0001723,HP:0200127,HP:0005152,HP:0005157,HP:0011663,HP:0011664,HP:0012817,HP:0031331,HP:0001638,HP:0031319,HP:0031399	NA	NA	gencode	NA	FALSE	NA	NA	NA	NA
r1123	ENSG00000226281	chr6	6710982	6711696	715	-		psi3	5.458e-08	0.0022744	-4.54	0	-0.84	19.72	20.7	0	12	1.0916e-07	8.01058e-07	TRUE	/droptest/Data/rna_bam/r1123.bam	/droptest/Data/dna_vcf/MF0001.vcf.gz	MF0001	cardio	IntersectionStrict	TRUE	HP:0001639,HP:0001644,HP:0001723,HP:0200127,HP:0005152,HP:0005157,HP:0011663,HP:0011664,HP:0012817,HP:0031331,HP:0001638,HP:0031319,HP:0031399	NA	NA	gencode	NA	FALSE	NA	NA	NA	NA
r1123	ENSG00000230021	chr1	632298	633998	1701	-	ENSG00000278791	psi5	1.1015e-10	7.221e-06	3.75	1	0.98	48.25	2476.72	2388	2388	4.406e-10	4.67031e-09	TRUE	/droptest/Data/rna_bam/r1123.bam	/droptest/Data/dna_vcf/MF0001.vcf.gz	MF0001	cardio	IntersectionStrict	TRUE	HP:0001639,HP:0001644,HP:0001723,HP:0200127,HP:0005152,HP:0005157,HP:0011663,HP:0011664,HP:0012817,HP:0031331,HP:0001638,HP:0031319,HP:0031399	NA	NA	gencode	NA	FALSE	NA	NA	NA	NA
r1123	ENSG00000258444	chr14	23386405	23416093	29689	+		psi3	7.0997e-10	6.1938e-05	-2.33	0	-0.97	8799.24	8851.47	0	41	1.41994e-09	1.35461e-08	TRUE	/droptest/Data/rna_bam/r1123.bam	/droptest/Data/dna_vcf/MF0001.vcf.gz	MF0001	cardio	IntersectionStrict	TRUE	HP:0001639,HP:0001644,HP:0001723,HP:0200127,HP:0005152,HP:0005157,HP:0011663,HP:0011664,HP:0012817,HP:0031331,HP:0001638,HP:0031319,HP:0031399	NA	NA	gencode	NA	FALSE	NA	NA	NA	NA
r1123	ENSG00000291233	chr1	149240488	149240741	254	-	ENSG00000215861	psi3	2.4711e-06	0.062588	2.93	0.53	0.51	15.5	428.04	88	165	4.9422e-06	1.9645e-05	TRUE	/droptest/Data/rna_bam/r1123.bam	/droptest/Data/dna_vcf/MF0001.vcf.gz	MF0001	cardio	IntersectionStrict	TRUE	HP:0001639,HP:0001644,HP:0001723,HP:0200127,HP:0005152,HP:0005157,HP:0011663,HP:0011664,HP:0012817,HP:0031331,HP:0001638,HP:0031319,HP:0031399	NA	NA	gencode	NA	FALSE	NA	NA	NA	NA
r1123	GUSBP15	chr5	70518406	70522000	3595	-		psi3	1.9661e-06	0.05233	-2.34	0.38	-0.55	18	18.82	18	48	3.9322e-06	1.63099e-05	TRUE	/droptest/Data/rna_bam/r1123.bam	/droptest/Data/dna_vcf/MF0001.vcf.gz	MF0001	cardio	IntersectionStrict	TRUE	HP:0001639,HP:0001644,HP:0001723,HP:0200127,HP:0005152,HP:0005157,HP:0011663,HP:0011664,HP:0012817,HP:0031331,HP:0001638,HP:0031319,HP:0031399	NA	NA	gencode	NA	FALSE	NA	NA	NA	NA
r1123	GUSBP17	chr5	71208131	71259189	51059	-		psi3	3.9869e-07	0.013234	3.66	0.78	0.66	0.81	11.47	28	36	3.9869e-07	2.11303e-06	TRUE	/droptest/Data/rna_bam/r1123.bam	/droptest/Data/dna_vcf/MF0001.vcf.gz	MF0001	cardio	IntersectionStrict	TRUE	HP:0001639,HP:0001644,HP:0001723,HP:0200127,HP:0005152,HP:0005157,HP:0011663,HP:0011664,HP:0012817,HP:0031331,HP:0001638,HP:0031319,HP:0031399	NA	NA	gencode	NA	FALSE	NA	NA	NA	NA
r1123	HLA-B	chr6	31356326	31356327	2	*		theta	8.1568e-07	0.043424	-2.09	0.22	-0.76	641.74	705.73	52	241	8.1568e-07	4.09553e-06	TRUE	/droptest/Data/rna_bam/r1123.bam	/droptest/Data/dna_vcf/MF0001.vcf.gz	MF0001	cardio	IntersectionStrict	TRUE	HP:0001639,HP:0001644,HP:0001723,HP:0200127,HP:0005152,HP:0005157,HP:0011663,HP:0011664,HP:0012817,HP:0031331,HP:0001638,HP:0031319,HP:0031399	NA	NA	gencode	NA	FALSE	Cardiomyopathy, Hypertrophic cardiomyopathy	HP:0001638, HP:0001639	451, 245	337
r1123	HRC	chr19	49154279	49154350	72	-		psi3	4.5042e-08	0.0020803	4.9	1	0.69	2.42	20.45	145	145	9.0084e-08	7.1616e-07	TRUE	/droptest/Data/rna_bam/r1123.bam	/droptest/Data/dna_vcf/MF0001.vcf.gz	MF0001	cardio	IntersectionStrict	TRUE	HP:0001639,HP:0001644,HP:0001723,HP:0200127,HP:0005152,HP:0005157,HP:0011663,HP:0011664,HP:0012817,HP:0031331,HP:0001638,HP:0031319,HP:0031399	NA	NA	gencode	NA	FALSE	NA	NA	NA	NA
r1123	MB	chr22	35607444	35615573	8130	-		psi5	5.9776e-16	1.8809e-10	7.12	0.97	0.9	3.95	18.72	423	435	1.19552e-15	3.80171e-14	TRUE	/droptest/Data/rna_bam/r1123.bam	/droptest/Data/dna_vcf/MF0001.vcf.gz	MF0001	cardio	IntersectionStrict	TRUE	HP:0001639,HP:0001644,HP:0001723,HP:0200127,HP:0005152,HP:0005157,HP:0011663,HP:0011664,HP:0012817,HP:0031331,HP:0001638,HP:0031319,HP:0031399	NA	NA	gencode	NA	FALSE	NA	NA	NA	NA
r1123	MDH1	chr2	63589385	63594487	5103	+		psi5	3.3581e-11	2.5158e-06	-5.34	0.54	-0.44	48.42	49.51	61	113	6.7162e-11	9.15312e-10	TRUE	/droptest/Data/rna_bam/r1123.bam	/droptest/Data/dna_vcf/MF0001.vcf.gz	MF0001	cardio	IntersectionStrict	TRUE	HP:0001639,HP:0001644,HP:0001723,HP:0200127,HP:0005152,HP:0005157,HP:0011663,HP:0011664,HP:0012817,HP:0031331,HP:0001638,HP:0031319,HP:0031399	NA	NA	gencode	NA	FALSE	NA	NA	NA	NA
r1123	MT-ND2	chrM	4951	5307	357	+		psi5	1.9515e-07	0.0057931	6.58	1	0.46	29	29.85	2778	2778	1.9515e-07	1.26938e-06	TRUE	/droptest/Data/rna_bam/r1123.bam	/droptest/Data/dna_vcf/MF0001.vcf.gz	MF0001	cardio	IntersectionStrict	TRUE	HP:0001639,HP:0001644,HP:0001723,HP:0200127,HP:0005152,HP:0005157,HP:0011663,HP:0011664,HP:0012817,HP:0031331,HP:0001638,HP:0031319,HP:0031399	NA	NA	gencode	NA	FALSE	NA	NA	NA	NA
r1123	MT-ND6	chrM	6557	14337	7781	-	MT-TS1	psi5	9.1618e-16	2.0592e-10	3.97	0.99	0.98	63.89	843.95	1387	1398	1.83236e-14	4.37013e-13	TRUE	/droptest/Data/rna_bam/r1123.bam	/droptest/Data/dna_vcf/MF0001.vcf.gz	MF0001	cardio	IntersectionStrict	TRUE	HP:0001639,HP:0001644,HP:0001723,HP:0200127,HP:0005152,HP:0005157,HP:0011663,HP:0011664,HP:0012817,HP:0031331,HP:0001638,HP:0031319,HP:0031399	NA	NA	gencode	NA	FALSE	NA	NA	NA	NA
r1123	MT-TA	chrM	4910	8624	3715	-	MT-TN;MT-TC;MT-TY;MT-TS1	psi3	4.227e-15	1.3275e-09	4.78	1	0.99	4.5	415.42	217	218	3.3816e-14	6.45202e-13	TRUE	/droptest/Data/rna_bam/r1123.bam	/droptest/Data/dna_vcf/MF0001.vcf.gz	MF0001	cardio	IntersectionStrict	TRUE	HP:0001639,HP:0001644,HP:0001723,HP:0200127,HP:0005152,HP:0005157,HP:0011663,HP:0011664,HP:0012817,HP:0031331,HP:0001638,HP:0031319,HP:0031399	NA	NA	gencode	NA	FALSE	NA	NA	NA	NA
r1123	MT-TQ	chrM	3604	11512	7909	-	MT-TA;MT-TN;MT-TC;MT-TY;MT-TS1	psi3	8.5069e-19	4.4528e-13	3.92	0.99	0.99	240.78	5352.26	4212	4247	9.35759e-18	4.46352e-16	TRUE	/droptest/Data/rna_bam/r1123.bam	/droptest/Data/dna_vcf/MF0001.vcf.gz	MF0001	cardio	IntersectionStrict	TRUE	HP:0001639,HP:0001644,HP:0001723,HP:0200127,HP:0005152,HP:0005157,HP:0011663,HP:0011664,HP:0012817,HP:0031331,HP:0001638,HP:0031319,HP:0031399	NA	NA	gencode	NA	FALSE	NA	NA	NA	NA
r1123	MT-TS1	chrM	6357	8926	2570	-		psi3	8.6778e-23	6.8134e-17	2.22	0.36	0.36	508.36	15823.6	2663	7464	1.562e-21	1.49014e-19	TRUE	/droptest/Data/rna_bam/r1123.bam	/droptest/Data/dna_vcf/MF0001.vcf.gz	MF0001	cardio	IntersectionStrict	TRUE	HP:0001639,HP:0001644,HP:0001723,HP:0200127,HP:0005152,HP:0005157,HP:0011663,HP:0011664,HP:0012817,HP:0031331,HP:0001638,HP:0031319,HP:0031399	NA	NA	gencode	NA	FALSE	NA	NA	NA	NA
r1123	MYH7	chr14	23417268	23420201	2934	-	MIR208B	psi5	2.0053e-10	1.262e-05	4.61	1	0.91	30.23	172.93	1369	1369	4.0106e-10	4.67031e-09	TRUE	/droptest/Data/rna_bam/r1123.bam	/droptest/Data/dna_vcf/MF0001.vcf.gz	MF0001	cardio	IntersectionStrict	TRUE	HP:0001639,HP:0001644,HP:0001723,HP:0200127,HP:0005152,HP:0005157,HP:0011663,HP:0011664,HP:0012817,HP:0031331,HP:0001638,HP:0031319,HP:0031399	NA	NA	gencode	NA	FALSE	Cardiomyopathy, Hypertrophic cardiomyopathy, Dilated cardiomyopathy	HP:0001638, HP:0001639, HP:0001644	451, 245, 138	380
r1123	MYL3	chr3	46863397	46865096	1700	-		psi3	3.4559e-06	0.080997	3.23	1	0.95	45.81	210.68	303	303	6.9118e-06	2.63751e-05	TRUE	/droptest/Data/rna_bam/r1123.bam	/droptest/Data/dna_vcf/MF0001.vcf.gz	MF0001	cardio	IntersectionStrict	TRUE	HP:0001639,HP:0001644,HP:0001723,HP:0200127,HP:0005152,HP:0005157,HP:0011663,HP:0011664,HP:0012817,HP:0031331,HP:0001638,HP:0031319,HP:0031399	NA	NA	gencode	NA	FALSE	Cardiomyopathy, Hypertrophic cardiomyopathy, Restrictive cardiomyopathy	HP:0001638, HP:0001639, HP:0001723	451, 245, 15	35
r1123	NBPF26	chr1	120824054	120825593	1540	+		psi5	1.7427e-07	0.0052727	-5.36	0	-0.49	75.83	139.89	0	23	3.4854e-07	1.9559e-06	TRUE	/droptest/Data/rna_bam/r1123.bam	/droptest/Data/dna_vcf/MF0001.vcf.gz	MF0001	cardio	IntersectionStrict	TRUE	HP:0001639,HP:0001644,HP:0001723,HP:0200127,HP:0005152,HP:0005157,HP:0011663,HP:0011664,HP:0012817,HP:0031331,HP:0001638,HP:0031319,HP:0031399	NA	NA	gencode	NA	FALSE	NA	NA	NA	NA
r1123	SEC14L1	chr17	77215715	77216010	296	+		psi3	1.9288e-06	0.05222	-2.53	0	-0.82	67.93	79.56	0	29	3.8576e-06	1.63099e-05	TRUE	/droptest/Data/rna_bam/r1123.bam	/droptest/Data/dna_vcf/MF0001.vcf.gz	MF0001	cardio	IntersectionStrict	TRUE	HP:0001639,HP:0001644,HP:0001723,HP:0200127,HP:0005152,HP:0005157,HP:0011663,HP:0011664,HP:0012817,HP:0031331,HP:0001638,HP:0031319,HP:0031399	NA	NA	gencode	NA	FALSE	NA	NA	NA	NA
r1123	TNNT2	chr1	201367795	201368161	367	-	ENSG00000286600	psi3	9.3893e-12	1.4744e-06	-3.73	0	-1	1489.1	1512.99	0	562	5.63358e-11	8.95729e-10	TRUE	/droptest/Data/rna_bam/r1123.bam	/droptest/Data/dna_vcf/MF0001.vcf.gz	MF0001	cardio	IntersectionStrict	TRUE	HP:0001639,HP:0001644,HP:0001723,HP:0200127,HP:0005152,HP:0005157,HP:0011663,HP:0011664,HP:0012817,HP:0031331,HP:0001638,HP:0031319,HP:0031399	NA	NA	gencode	NA	FALSE	Cardiomyopathy, Hypertrophic cardiomyopathy, Dilated cardiomyopathy	HP:0001638, HP:0001639, HP:0001644	451, 245, 138	64
r1123	TPT1-AS1	chr13	45378610	45378611	2	*		theta	1.9388e-06	0.087662	-3.93	0.52	-0.46	55.13	57.07	33	64	1.9388e-06	8.80759e-06	TRUE	/droptest/Data/rna_bam/r1123.bam	/droptest/Data/dna_vcf/MF0001.vcf.gz	MF0001	cardio	IntersectionStrict	TRUE	HP:0001639,HP:0001644,HP:0001723,HP:0200127,HP:0005152,HP:0005157,HP:0011663,HP:0011664,HP:0012817,HP:0031331,HP:0001638,HP:0031319,HP:0031399	NA	NA	gencode	NA	FALSE	NA	NA	NA	NA
r1126	AHNAK	chr11	62521768	62521769	2	*		theta	1.4661e-06	0.075612	-3.53	0.59	-0.41	355.1	382.12	796	1359	2.9322e-06	1.22842e-05	TRUE	/droptest/Data/rna_bam/r1126.bam	/droptest/Data/dna_vcf/CVP4249.vcf.gz	CVP4249	cardio	IntersectionStrict	TRUE	HP:0001639,HP:0001644,HP:0001723,HP:0200127,HP:0005152,HP:0005157,HP:0011663,HP:0011664,HP:0012817,HP:0031331,HP:0001638,HP:0031319,HP:0031398	NA	NA	gencode	NA	FALSE	NA	NA	NA	NA
r1126	CYBC1	chr17	82443941	82443942	2	*		theta	4.276e-09	0.00061363	-4.42	0.33	-0.65	64.26	67.65	26	79	4.276e-09	3.96666e-08	TRUE	/droptest/Data/rna_bam/r1126.bam	/droptest/Data/dna_vcf/CVP4249.vcf.gz	CVP4249	cardio	IntersectionStrict	TRUE	HP:0001639,HP:0001644,HP:0001723,HP:0200127,HP:0005152,HP:0005157,HP:0011663,HP:0011664,HP:0012817,HP:0031331,HP:0001638,HP:0031319,HP:0031398	NA	NA	gencode	NA	FALSE	NA	NA	NA	NA
r1126	ENSG00000230021	chr1	629338	633998	4661	-	ENSG00000278791	psi5	4.2972e-08	0.0014837	2.59	1	0.95	0.29	2476.72	31	31	8.5944e-08	6.56571e-07	TRUE	/droptest/Data/rna_bam/r1126.bam	/droptest/Data/dna_vcf/CVP4249.vcf.gz	CVP4249	cardio	IntersectionStrict	TRUE	HP:0001639,HP:0001644,HP:0001723,HP:0200127,HP:0005152,HP:0005157,HP:0011663,HP:0011664,HP:0012817,HP:0031331,HP:0001638,HP:0031319,HP:0031398	NA	NA	gencode	NA	FALSE	NA	NA	NA	NA
r1126	ENSG00000258444	chr14	23390156	23419895	29740	+		psi3	3.7217e-11	3.4378e-06	-3.32	0	-0.82	51.71	333.27	0	2715	1.11651e-10	1.11541e-09	TRUE	/droptest/Data/rna_bam/r1126.bam	/droptest/Data/dna_vcf/CVP4249.vcf.gz	CVP4249	cardio	IntersectionStrict	TRUE	HP:0001639,HP:0001644,HP:0001723,HP:0200127,HP:0005152,HP:0005157,HP:0011663,HP:0011664,HP:0012817,HP:0031331,HP:0001638,HP:0031319,HP:0031398	NA	NA	gencode	NA	FALSE	NA	NA	NA	NA
r1126	ENSG00000277647	chr16	18318282	18358377	40096	+		psi3	3.5844e-11	3.4378e-06	3.83	1	0.91	1.91	219	11	11	7.1688e-11	7.75854e-10	TRUE	/droptest/Data/rna_bam/r1126.bam	/droptest/Data/dna_vcf/CVP4249.vcf.gz	CVP4249	cardio	IntersectionStrict	TRUE	HP:0001639,HP:0001644,HP:0001723,HP:0200127,HP:0005152,HP:0005157,HP:0011663,HP:0011664,HP:0012817,HP:0031331,HP:0001638,HP:0031319,HP:0031398	NA	NA	gencode	NA	FALSE	NA	NA	NA	NA
r1126	ENSG00000277920	chr16	16350303	16393609	43307	-		psi3	1.699e-08	0.0007411	3.62	1	0.9	2.07	192.58	9	9	3.398e-08	2.75815e-07	TRUE	/droptest/Data/rna_bam/r1126.bam	/droptest/Data/dna_vcf/CVP4249.vcf.gz	CVP4249	cardio	IntersectionStrict	TRUE	HP:0001639,HP:0001644,HP:0001723,HP:0200127,HP:0005152,HP:0005157,HP:0011663,HP:0011664,HP:0012817,HP:0031331,HP:0001638,HP:0031319,HP:0031398	NA	NA	gencode	NA	FALSE	NA	NA	NA	NA
r1126	ENSG00000288632	chr16	29483836	29483837	2	*		theta	1.6116e-06	0.080848	-2.75	0.67	-0.32	464.94	476.34	144	214	1.6116e-06	8.05006e-06	TRUE	/droptest/Data/rna_bam/r1126.bam	/droptest/Data/dna_vcf/CVP4249.vcf.gz	CVP4249	cardio	IntersectionStrict	TRUE	HP:0001639,HP:0001644,HP:0001723,HP:0200127,HP:0005152,HP:0005157,HP:0011663,HP:0011664,HP:0012817,HP:0031331,HP:0001638,HP:0031319,HP:0031398	NA	NA	gencode	NA	FALSE	NA	NA	NA	NA
r1126	HEG1	chr3	124970802	124977858	7057	-		psi5	9.9809e-14	1.1216e-08	7.24	0.32	0.32	0.5	67.76	52	161	1.99618e-13	3.24059e-12	TRUE	/droptest/Data/rna_bam/r1126.bam	/droptest/Data/dna_vcf/CVP4249.vcf.gz	CVP4249	cardio	IntersectionStrict	TRUE	HP:0001639,HP:0001644,HP:0001723,HP:0200127,HP:0005152,HP:0005157,HP:0011663,HP:0011664,HP:0012817,HP:0031331,HP:0001638,HP:0031319,HP:0031398	NA	NA	gencode	NA	FALSE	NA	NA	NA	NA
r1126	JMJD6	chr17	76716723	76718732	2010	-		psi5	1.244e-06	0.027566	-3.66	0.66	-0.3	27.16	28.43	87	131	1.244e-06	6.46242e-06	TRUE	/droptest/Data/rna_bam/r1126.bam	/droptest/Data/dna_vcf/CVP4249.vcf.gz	CVP4249	cardio	IntersectionStrict	TRUE	HP:0001639,HP:0001644,HP:0001723,HP:0200127,HP:0005152,HP:0005157,HP:0011663,HP:0011664,HP:0012817,HP:0031331,HP:0001638,HP:0031319,HP:0031398	NA	NA	gencode	NA	FALSE	NA	NA	NA	NA
r1126	MRPL15	chr8	54136539	54136610	72	+		psi5	4.25e-13	3.9924e-08	-6.44	0.15	-0.76	14.79	15.18	7	47	4.25e-13	6.13284e-12	TRUE	/droptest/Data/rna_bam/r1126.bam	/droptest/Data/dna_vcf/CVP4249.vcf.gz	CVP4249	cardio	IntersectionStrict	TRUE	HP:0001639,HP:0001644,HP:0001723,HP:0200127,HP:0005152,HP:0005157,HP:0011663,HP:0011664,HP:0012817,HP:0031331,HP:0001638,HP:0031319,HP:0031398	NA	NA	gencode	NA	FALSE	NA	NA	NA	NA
r1126	MT-CO2	chrM	7078	13417	6340	+	MT-ND5;MT-CO1;MT-ND3;MT-ND4;MT-ATP6;MT-CO3;MT-TD;MT-TK;MT-TG;MT-TR;MT-TH;MT-TS2;MT-TL2;MT-ND4L;MT-ATP8	psi5	1.356e-06	0.029631	-3.37	0	-0.57	39.59	77.29	0	1298	2.712e-06	1.21453e-05	TRUE	/droptest/Data/rna_bam/r1126.bam	/droptest/Data/dna_vcf/CVP4249.vcf.gz	CVP4249	cardio	IntersectionStrict	TRUE	HP:0001639,HP:0001644,HP:0001723,HP:0200127,HP:0005152,HP:0005157,HP:0011663,HP:0011664,HP:0012817,HP:0031331,HP:0001638,HP:0031319,HP:0031398	NA	NA	gencode	NA	FALSE	NA	NA	NA	NA
r1126	MT-ND1	chrM	4252	4253	2	*		theta	1.5224e-08	0.0017947	-2.75	0.69	-0.31	4390.75	4481.74	1997	2890	1.5224e-08	1.31811e-07	TRUE	/droptest/Data/rna_bam/r1126.bam	/droptest/Data/dna_vcf/CVP4249.vcf.gz	CVP4249	cardio	IntersectionStrict	TRUE	HP:0001639,HP:0001644,HP:0001723,HP:0200127,HP:0005152,HP:0005157,HP:0011663,HP:0011664,HP:0012817,HP:0031331,HP:0001638,HP:0031319,HP:0031398	NA	NA	gencode	NA	FALSE	NA	NA	NA	NA
r1126	MT-ND6	chrM	7750	14340	6591	-		psi5	9.3813e-26	1.476e-19	6.02	1	1	3.51	1877.08	376	376	2.1577e-24	2.80224e-22	TRUE	/droptest/Data/rna_bam/r1126.bam	/droptest/Data/dna_vcf/CVP4249.vcf.gz	CVP4249	cardio	IntersectionStrict	TRUE	HP:0001639,HP:0001644,HP:0001723,HP:0200127,HP:0005152,HP:0005157,HP:0011663,HP:0011664,HP:0012817,HP:0031331,HP:0001638,HP:0031319,HP:0031398	NA	NA	gencode	NA	FALSE	NA	NA	NA	NA
r1126	MT-TA	chrM	4735	10751	6017	-	MT-TN;MT-TC;MT-TY;MT-TS1	psi5	2.7493e-20	8.6509e-15	4.44	1	1	62.66	12483.3	1895	1895	2.47437e-19	5.35585e-18	TRUE	/droptest/Data/rna_bam/r1126.bam	/droptest/Data/dna_vcf/CVP4249.vcf.gz	CVP4249	cardio	IntersectionStrict	TRUE	HP:0001639,HP:0001644,HP:0001723,HP:0200127,HP:0005152,HP:0005157,HP:0011663,HP:0011664,HP:0012817,HP:0031331,HP:0001638,HP:0031319,HP:0031398	NA	NA	gencode	NA	FALSE	NA	NA	NA	NA
r1126	MT-TQ	chrM	3604	7973	4370	-	MT-TA;MT-TN;MT-TC;MT-TY;MT-TS1	psi3	2.0518e-25	3.222e-19	5.18	1	1	15.89	5352.26	1700	1703	4.71914e-24	3.044e-22	TRUE	/droptest/Data/rna_bam/r1126.bam	/droptest/Data/dna_vcf/CVP4249.vcf.gz	CVP4249	cardio	IntersectionStrict	TRUE	HP:0001639,HP:0001644,HP:0001723,HP:0200127,HP:0005152,HP:0005157,HP:0011663,HP:0011664,HP:0012817,HP:0031331,HP:0001638,HP:0031319,HP:0031398	NA	NA	gencode	NA	FALSE	NA	NA	NA	NA
r1126	MT-TS1	chrM	6603	10090	3488	-		psi5	2.4664e-18	6.4674e-13	-2.82	0	-0.79	4725.89	5349.5	0	5593	2.71304e-17	5.03354e-16	TRUE	/droptest/Data/rna_bam/r1126.bam	/droptest/Data/dna_vcf/CVP4249.vcf.gz	CVP4249	cardio	IntersectionStrict	TRUE	HP:0001639,HP:0001644,HP:0001723,HP:0200127,HP:0005152,HP:0005157,HP:0011663,HP:0011664,HP:0012817,HP:0031331,HP:0001638,HP:0031319,HP:0031398	NA	NA	gencode	NA	FALSE	NA	NA	NA	NA
r1126	MXRA7	chr17	76688177	76718732	30556	-	RNY4P36;JMJD6	psi5	1.244e-06	0.027566	5.24	0.34	0.32	0.71	28.43	44	131	1.244e-06	6.46242e-06	TRUE	/droptest/Data/rna_bam/r1126.bam	/droptest/Data/dna_vcf/CVP4249.vcf.gz	CVP4249	cardio	IntersectionStrict	TRUE	HP:0001639,HP:0001644,HP:0001723,HP:0200127,HP:0005152,HP:0005157,HP:0011663,HP:0011664,HP:0012817,HP:0031331,HP:0001638,HP:0031319,HP:0031398	NA	NA	gencode	NA	FALSE	NA	NA	NA	NA
r1126	MYH6	chr14	23384511	23413800	29290	-	MIR208A;ENSG00000289973;MYH7	psi5	1.1839e-20	4.6564e-15	2.39	0.85	0.83	1.45	1560.32	155	183	5.9195e-20	1.53755e-18	TRUE	/droptest/Data/rna_bam/r1126.bam	/droptest/Data/dna_vcf/CVP4249.vcf.gz	CVP4249	cardio	IntersectionStrict	TRUE	HP:0001639,HP:0001644,HP:0001723,HP:0200127,HP:0005152,HP:0005157,HP:0011663,HP:0011664,HP:0012817,HP:0031331,HP:0001638,HP:0031319,HP:0031398	NA	NA	gencode	NA	FALSE	Cardiomyopathy, Hypertrophic cardiomyopathy, Dilated cardiomyopathy	HP:0001638, HP:0001639, HP:0001644	451, 245, 138	64
r1126	NBPF26	chr1	120834547	120837168	2622	+		psi3	5.3399e-12	6.9877e-07	6.28	0.41	0.41	4.46	164.54	250	603	1.60197e-11	1.89137e-10	TRUE	/droptest/Data/rna_bam/r1126.bam	/droptest/Data/dna_vcf/CVP4249.vcf.gz	CVP4249	cardio	IntersectionStrict	TRUE	HP:0001639,HP:0001644,HP:0001723,HP:0200127,HP:0005152,HP:0005157,HP:0011663,HP:0011664,HP:0012817,HP:0031331,HP:0001638,HP:0031319,HP:0031398	NA	NA	gencode	NA	FALSE	NA	NA	NA	NA
r1126	NEO1	chr15	73278200	73282963	4764	+		psi3	3.0694e-07	0.0092692	-4.36	0.6	-0.35	16.3	16.79	30	50	3.0694e-07	2.09805e-06	TRUE	/droptest/Data/rna_bam/r1126.bam	/droptest/Data/dna_vcf/CVP4249.vcf.gz	CVP4249	cardio	IntersectionStrict	TRUE	HP:0001639,HP:0001644,HP:0001723,HP:0200127,HP:0005152,HP:0005157,HP:0011663,HP:0011664,HP:0012817,HP:0031331,HP:0001638,HP:0031319,HP:0031398	NA	NA	gencode	NA	FALSE	NA	NA	NA	NA
r1126	NR1D1	chr17	40093283	40093627	345	-		psi3	1.0554e-06	0.025894	3.35	0.46	0.42	4.41	118.94	25	54	2.1108e-06	1.01531e-05	TRUE	/droptest/Data/rna_bam/r1126.bam	/droptest/Data/dna_vcf/CVP4249.vcf.gz	CVP4249	cardio	IntersectionStrict	TRUE	HP:0001639,HP:0001644,HP:0001723,HP:0200127,HP:0005152,HP:0005157,HP:0011663,HP:0011664,HP:0012817,HP:0031331,HP:0001638,HP:0031319,HP:0031398	NA	NA	gencode	NA	FALSE	NA	NA	NA	NA
r1126	NUP50	chr22	45164297	45168167	3871	+		psi3	2.8936e-06	0.059012	-4.39	0	-0.77	8.33	8.96	0	8	2.8936e-06	1.22842e-05	TRUE	/droptest/Data/rna_bam/r1126.bam	/droptest/Data/dna_vcf/CVP4249.vcf.gz	CVP4249	cardio	IntersectionStrict	TRUE	HP:0001639,HP:0001644,HP:0001723,HP:0200127,HP:0005152,HP:0005157,HP:0011663,HP:0011664,HP:0012817,HP:0031331,HP:0001638,HP:0031319,HP:0031398	NA	NA	gencode	NA	FALSE	NA	NA	NA	NA
r1126	PACC1	chr1	212365377	212375192	9816	-		psi3	2.2829e-06	0.048443	-4.27	0.47	-0.45	12.35	12.68	9	19	2.2829e-06	1.05887e-05	TRUE	/droptest/Data/rna_bam/r1126.bam	/droptest/Data/dna_vcf/CVP4249.vcf.gz	CVP4249	cardio	IntersectionStrict	TRUE	HP:0001639,HP:0001644,HP:0001723,HP:0200127,HP:0005152,HP:0005157,HP:0011663,HP:0011664,HP:0012817,HP:0031331,HP:0001638,HP:0031319,HP:0031398	NA	NA	gencode	NA	FALSE	NA	NA	NA	NA
r1126	PPP2R3B	chrX	341397	341882	486	-		psi3	4.6877e-24	1.8403e-18	-7.34	0.66	-0.33	337.69	339.37	264	398	9.3754e-24	3.044e-22	TRUE	/droptest/Data/rna_bam/r1126.bam	/droptest/Data/dna_vcf/CVP4249.vcf.gz	CVP4249	cardio	IntersectionStrict	TRUE	HP:0001639,HP:0001644,HP:0001723,HP:0200127,HP:0005152,HP:0005157,HP:0011663,HP:0011664,HP:0012817,HP:0031331,HP:0001638,HP:0031319,HP:0031398	NA	NA	gencode	NA	FALSE	NA	NA	NA	NA
r1126	PPP2R3B_2	chrY	341397	341882	486	-		psi3	4.6877e-24	1.8403e-18	-7.34	0.66	-0.33	337.69	339.37	264	398	9.3754e-24	3.044e-22	TRUE	/droptest/Data/rna_bam/r1126.bam	/droptest/Data/dna_vcf/CVP4249.vcf.gz	CVP4249	cardio	IntersectionStrict	TRUE	HP:0001639,HP:0001644,HP:0001723,HP:0200127,HP:0005152,HP:0005157,HP:0011663,HP:0011664,HP:0012817,HP:0031331,HP:0001638,HP:0031319,HP:0031398	NA	NA	gencode	NA	FALSE	NA	NA	NA	NA
r1126	REEP1	chr2	86282243	86337478	55236	-		psi3	9.3114e-07	0.023209	-4.09	0.57	-0.38	21.23	21.95	16	28	9.3114e-07	5.49677e-06	TRUE	/droptest/Data/rna_bam/r1126.bam	/droptest/Data/dna_vcf/CVP4249.vcf.gz	CVP4249	cardio	IntersectionStrict	TRUE	HP:0001639,HP:0001644,HP:0001723,HP:0200127,HP:0005152,HP:0005157,HP:0011663,HP:0011664,HP:0012817,HP:0031331,HP:0001638,HP:0031319,HP:0031398	NA	NA	gencode	NA	FALSE	NA	NA	NA	NA
r1126	SLC30A2	chr1	26043552	26044297	746	-		psi3	5.2486e-06	0.096965	-3.9	0.43	-0.5	31.63	32.66	6	14	5.2486e-06	2.13014e-05	TRUE	/droptest/Data/rna_bam/r1126.bam	/droptest/Data/dna_vcf/CVP4249.vcf.gz	CVP4249	cardio	IntersectionStrict	TRUE	HP:0001639,HP:0001644,HP:0001723,HP:0200127,HP:0005152,HP:0005157,HP:0011663,HP:0011664,HP:0012817,HP:0031331,HP:0001638,HP:0031319,HP:0031398	NA	NA	gencode	NA	FALSE	NA	NA	NA	NA
r1126	SLC47A1	chr17	19560296	19560297	2	*	ENSG00000262769	theta	2.8541e-12	8.5956e-07	5.62	0.82	0.74	0.7	23.48	18	22	1.14164e-11	1.48267e-10	TRUE	/droptest/Data/rna_bam/r1126.bam	/droptest/Data/dna_vcf/CVP4249.vcf.gz	CVP4249	cardio	IntersectionStrict	TRUE	HP:0001639,HP:0001644,HP:0001723,HP:0200127,HP:0005152,HP:0005157,HP:0011663,HP:0011664,HP:0012817,HP:0031331,HP:0001638,HP:0031319,HP:0031398	NA	NA	gencode	NA	FALSE	NA	NA	NA	NA
r1126	SLC9A3R2	chr16	2034817	2034818	2	*		theta	3.7189e-07	0.025819	-3.46	0.35	-0.61	225.15	232.78	7	20	3.7189e-07	2.4149e-06	TRUE	/droptest/Data/rna_bam/r1126.bam	/droptest/Data/dna_vcf/CVP4249.vcf.gz	CVP4249	cardio	IntersectionStrict	TRUE	HP:0001639,HP:0001644,HP:0001723,HP:0200127,HP:0005152,HP:0005157,HP:0011663,HP:0011664,HP:0012817,HP:0031331,HP:0001638,HP:0031319,HP:0031398	NA	NA	gencode	NA	FALSE	NA	NA	NA	NA
r1126	TADA2A	chr17	37427010	37437737	10728	+		psi5	6.1745e-07	0.015668	-4.52	0.6	-0.37	19.34	20.13	18	30	6.1745e-07	3.81854e-06	TRUE	/droptest/Data/rna_bam/r1126.bam	/droptest/Data/dna_vcf/CVP4249.vcf.gz	CVP4249	cardio	IntersectionStrict	TRUE	HP:0001639,HP:0001644,HP:0001723,HP:0200127,HP:0005152,HP:0005157,HP:0011663,HP:0011664,HP:0012817,HP:0031331,HP:0001638,HP:0031319,HP:0031398	NA	NA	gencode	NA	FALSE	NA	NA	NA	NA
r1126	TDRD9	chr14	103940707	103940708	2	*	RD3L	theta	2.1443e-07	0.017218	-3.86	0.42	-0.55	75.7	78.8	34	80	2.1443e-07	1.54713e-06	TRUE	/droptest/Data/rna_bam/r1126.bam	/droptest/Data/dna_vcf/CVP4249.vcf.gz	CVP4249	cardio	IntersectionStrict	TRUE	HP:0001639,HP:0001644,HP:0001723,HP:0200127,HP:0005152,HP:0005157,HP:0011663,HP:0011664,HP:0012817,HP:0031331,HP:0001638,HP:0031319,HP:0031398	NA	NA	gencode	NA	FALSE	NA	NA	NA	NA
r1126	VCL	chr10	74082450	74082451	2	*		theta	3.7548e-07	0.025819	3.72	1	0.86	4.68	90.51	16	16	1.12644e-06	6.36056e-06	TRUE	/droptest/Data/rna_bam/r1126.bam	/droptest/Data/dna_vcf/CVP4249.vcf.gz	CVP4249	cardio	IntersectionStrict	TRUE	HP:0001639,HP:0001644,HP:0001723,HP:0200127,HP:0005152,HP:0005157,HP:0011663,HP:0011664,HP:0012817,HP:0031331,HP:0001638,HP:0031319,HP:0031398	NA	NA	gencode	NA	FALSE	Cardiomyopathy, Hypertrophic cardiomyopathy, Dilated cardiomyopathy	HP:0001638, HP:0001639, HP:0001644	451, 245, 138	53
r1130	APTX	chr9	32986031	32987543	1513	-		psi3	7.5291e-14	1.4779e-08	-5.04	0.45	-0.51	68.75	70.97	45	100	7.5291e-14	9.02925e-13	TRUE	/droptest/Data/rna_bam/r1130.bam	/droptest/Data/dna_vcf/CVP4211.vcf.gz	CVP4211	cardio	IntersectionStrict	TRUE	HP:0001639,HP:0001644,HP:0001723,HP:0200127,HP:0005152,HP:0005157,HP:0011663,HP:0011664,HP:0012817,HP:0031331,HP:0001638,HP:0031319,HP:0031397	NA	NA	gencode	NA	FALSE	NA	NA	NA	NA
r1130	DES	chr2	219426562	219426621	60	+		psi5	1.8949e-09	0.00011925	3.21	1	0.99	25.73	774.84	325	325	5.6847e-09	4.777e-08	TRUE	/droptest/Data/rna_bam/r1130.bam	/droptest/Data/dna_vcf/CVP4211.vcf.gz	CVP4211	cardio	IntersectionStrict	TRUE	HP:0001639,HP:0001644,HP:0001723,HP:0200127,HP:0005152,HP:0005157,HP:0011663,HP:0011664,HP:0012817,HP:0031331,HP:0001638,HP:0031319,HP:0031397	NA	NA	gencode	NA	FALSE	Cardiomyopathy, Hypertrophic cardiomyopathy, Dilated cardiomyopathy, Restrictive cardiomyopathy, Concentric hypertrophic cardiomyopathy, Right ventricular cardiomyopathy	HP:0001638, HP:0001639, HP:0001644, HP:0001723, HP:0005157, HP:0011663	451, 245, 138, 15, 3, 9	149
r1130	DKK3	chr11	12008609	12009038	430	-		psi5	1.2253e-08	0.00053548	-4.02	0.46	-0.49	22.67	22.8	11	24	1.2253e-08	8.81662e-08	TRUE	/droptest/Data/rna_bam/r1130.bam	/droptest/Data/dna_vcf/CVP4211.vcf.gz	CVP4211	cardio	IntersectionStrict	TRUE	HP:0001639,HP:0001644,HP:0001723,HP:0200127,HP:0005152,HP:0005157,HP:0011663,HP:0011664,HP:0012817,HP:0031331,HP:0001638,HP:0031319,HP:0031397	NA	NA	gencode	NA	FALSE	NA	NA	NA	NA
r1130	ENSG00000230021	chr1	629338	633975	4638	-	ENSG00000278791	psi5	8.5918e-07	0.02216	3.39	1	0.9	287.53	1134	1906	1906	3.43672e-06	1.23644e-05	TRUE	/droptest/Data/rna_bam/r1130.bam	/droptest/Data/dna_vcf/CVP4211.vcf.gz	CVP4211	cardio	IntersectionStrict	TRUE	HP:0001639,HP:0001644,HP:0001723,HP:0200127,HP:0005152,HP:0005157,HP:0011663,HP:0011664,HP:0012817,HP:0031331,HP:0001638,HP:0031319,HP:0031397	NA	NA	gencode	NA	FALSE	NA	NA	NA	NA
r1130	ENSG00000234638	chr2	219418445	219426085	7641	-		psi3	3.9965e-08	0.0017433	4.06	1	0.84	22.78	173.35	2433	2433	3.9965e-08	2.39639e-07	TRUE	/droptest/Data/rna_bam/r1130.bam	/droptest/Data/dna_vcf/CVP4211.vcf.gz	CVP4211	cardio	IntersectionStrict	TRUE	HP:0001639,HP:0001644,HP:0001723,HP:0200127,HP:0005152,HP:0005157,HP:0011663,HP:0011664,HP:0012817,HP:0031331,HP:0001638,HP:0031319,HP:0031397	NA	NA	gencode	NA	FALSE	NA	NA	NA	NA
r1130	ENSG00000258444	chr14	23386405	23416093	29689	+		psi3	2.9639e-08	0.0013298	-2.01	0	-0.96	8799.24	8851.47	0	56	2.9639e-08	1.93879e-07	TRUE	/droptest/Data/rna_bam/r1130.bam	/droptest/Data/dna_vcf/CVP4211.vcf.gz	CVP4211	cardio	IntersectionStrict	TRUE	HP:0001639,HP:0001644,HP:0001723,HP:0200127,HP:0005152,HP:0005157,HP:0011663,HP:0011664,HP:0012817,HP:0031331,HP:0001638,HP:0031319,HP:0031397	NA	NA	gencode	NA	FALSE	NA	NA	NA	NA
r1130	ENSG00000280441	chr21	8401824	8401825	2	*		theta	4.8743e-08	0.004469	-2.24	0.38	-0.47	910.57	913.96	10	26	4.38687e-07	1.8568e-06	TRUE	/droptest/Data/rna_bam/r1130.bam	/droptest/Data/dna_vcf/CVP4211.vcf.gz	CVP4211	cardio	IntersectionStrict	TRUE	HP:0001639,HP:0001644,HP:0001723,HP:0200127,HP:0005152,HP:0005157,HP:0011663,HP:0011664,HP:0012817,HP:0031331,HP:0001638,HP:0031319,HP:0031397	NA	NA	gencode	NA	FALSE	NA	NA	NA	NA
r1130	ENSG00000281181	chr21	8401308	8445491	44184	-		psi5	2.5726e-07	0.0080949	-3.64	0	-0.42	0.65	188.9	0	101	5.1452e-07	2.05679e-06	TRUE	/droptest/Data/rna_bam/r1130.bam	/droptest/Data/dna_vcf/CVP4211.vcf.gz	CVP4211	cardio	IntersectionStrict	TRUE	HP:0001639,HP:0001644,HP:0001723,HP:0200127,HP:0005152,HP:0005157,HP:0011663,HP:0011664,HP:0012817,HP:0031331,HP:0001638,HP:0031319,HP:0031397	NA	NA	gencode	NA	FALSE	NA	NA	NA	NA
r1130	ENSG00000289950	chr19	50499130	50499131	2	*		theta	3.1645e-10	6.711e-05	-3.66	0.54	-0.45	139.81	142.82	99	183	3.1645e-10	3.25287e-09	TRUE	/droptest/Data/rna_bam/r1130.bam	/droptest/Data/dna_vcf/CVP4211.vcf.gz	CVP4211	cardio	IntersectionStrict	TRUE	HP:0001639,HP:0001644,HP:0001723,HP:0200127,HP:0005152,HP:0005157,HP:0011663,HP:0011664,HP:0012817,HP:0031331,HP:0001638,HP:0031319,HP:0031397	NA	NA	gencode	NA	FALSE	NA	NA	NA	NA
r1130	GPR89A	chr1	145608176	145618319	10144	+		psi3	1.0009e-07	0.0040301	4.56	0.62	0.57	0.98	33.33	28	45	4.0036e-07	1.80049e-06	TRUE	/droptest/Data/rna_bam/r1130.bam	/droptest/Data/dna_vcf/CVP4211.vcf.gz	CVP4211	cardio	IntersectionStrict	TRUE	HP:0001639,HP:0001644,HP:0001723,HP:0200127,HP:0005152,HP:0005157,HP:0011663,HP:0011664,HP:0012817,HP:0031331,HP:0001638,HP:0031319,HP:0031397	NA	NA	gencode	NA	FALSE	NA	NA	NA	NA
r1130	ITGB1BP1	chr2	9406158	9406159	2	*		theta	1.0408e-06	0.062463	3.74	1	0.84	6.46	139.74	9	9	1.0408e-06	3.94161e-06	TRUE	/droptest/Data/rna_bam/r1130.bam	/droptest/Data/dna_vcf/CVP4211.vcf.gz	CVP4211	cardio	IntersectionStrict	TRUE	HP:0001639,HP:0001644,HP:0001723,HP:0200127,HP:0005152,HP:0005157,HP:0011663,HP:0011664,HP:0012817,HP:0031331,HP:0001638,HP:0031319,HP:0031397	NA	NA	gencode	NA	FALSE	NA	NA	NA	NA
r1130	KRBA1	chr7	149720128	149720834	707	+		psi5	7.2483e-08	0.002652	-4.66	0.59	-0.38	47.04	47.77	16	27	1.44966e-07	7.45071e-07	TRUE	/droptest/Data/rna_bam/r1130.bam	/droptest/Data/dna_vcf/CVP4211.vcf.gz	CVP4211	cardio	IntersectionStrict	TRUE	HP:0001639,HP:0001644,HP:0001723,HP:0200127,HP:0005152,HP:0005157,HP:0011663,HP:0011664,HP:0012817,HP:0031331,HP:0001638,HP:0031319,HP:0031397	NA	NA	gencode	NA	FALSE	NA	NA	NA	NA
r1130	MT-ND6	chrM	1242	14794	13553	-	MT-TQ;MT-TA;MT-TN;MT-TC;MT-TY;MT-TS1;MT-TE	psi5	1.0084e-21	5.2883e-16	4.63	0.99	0.98	32.19	700.07	3444	3467	2.42016e-20	5.80474e-19	TRUE	/droptest/Data/rna_bam/r1130.bam	/droptest/Data/dna_vcf/CVP4211.vcf.gz	CVP4211	cardio	IntersectionStrict	TRUE	HP:0001639,HP:0001644,HP:0001723,HP:0200127,HP:0005152,HP:0005157,HP:0011663,HP:0011664,HP:0012817,HP:0031331,HP:0001638,HP:0031319,HP:0031397	NA	NA	gencode	NA	FALSE	NA	NA	NA	NA
r1130	MT-TA	chrM	5337	10947	5611	-	MT-TN;MT-TC;MT-TY;MT-TS1	psi5	8.3132e-19	3.2698e-13	3.63	1	0.98	7.33	2494.22	380	380	3.32528e-18	5.98175e-17	TRUE	/droptest/Data/rna_bam/r1130.bam	/droptest/Data/dna_vcf/CVP4211.vcf.gz	CVP4211	cardio	IntersectionStrict	TRUE	HP:0001639,HP:0001644,HP:0001723,HP:0200127,HP:0005152,HP:0005157,HP:0011663,HP:0011664,HP:0012817,HP:0031331,HP:0001638,HP:0031319,HP:0031397	NA	NA	gencode	NA	FALSE	NA	NA	NA	NA
r1130	MT-TQ	chrM	1997	8467	6471	-	MT-TA;MT-TN;MT-TC;MT-TY;MT-TS1	psi5	5.7975e-22	4.5606e-16	4.21	0.57	0.57	103.35	18602.6	11058	19335	6.37725e-21	2.29437e-19	TRUE	/droptest/Data/rna_bam/r1130.bam	/droptest/Data/dna_vcf/CVP4211.vcf.gz	CVP4211	cardio	IntersectionStrict	TRUE	HP:0001639,HP:0001644,HP:0001723,HP:0200127,HP:0005152,HP:0005157,HP:0011663,HP:0011664,HP:0012817,HP:0031331,HP:0001638,HP:0031319,HP:0031397	NA	NA	gencode	NA	FALSE	NA	NA	NA	NA
r1130	MT-TS1	chrM	6357	9551	3195	-		psi3	1.0516e-35	1.6514e-29	5.17	1	1	32.86	15823.6	3516	3518	1.36708e-34	9.8368e-33	TRUE	/droptest/Data/rna_bam/r1130.bam	/droptest/Data/dna_vcf/CVP4211.vcf.gz	CVP4211	cardio	IntersectionStrict	TRUE	HP:0001639,HP:0001644,HP:0001723,HP:0200127,HP:0005152,HP:0005157,HP:0011663,HP:0011664,HP:0012817,HP:0031331,HP:0001638,HP:0031319,HP:0031397	NA	NA	gencode	NA	FALSE	NA	NA	NA	NA
r1130	MYH6	chr14	23390420	23419182	28763	-	ENSG00000289973;MYH7;MIR208B	psi5	7.2467e-08	0.002652	2.64	0.99	0.96	135.93	975.19	1170	1187	7.2467e-08	4.01104e-07	TRUE	/droptest/Data/rna_bam/r1130.bam	/droptest/Data/dna_vcf/CVP4211.vcf.gz	CVP4211	cardio	IntersectionStrict	TRUE	HP:0001639,HP:0001644,HP:0001723,HP:0200127,HP:0005152,HP:0005157,HP:0011663,HP:0011664,HP:0012817,HP:0031331,HP:0001638,HP:0031319,HP:0031397	NA	NA	gencode	NA	FALSE	Cardiomyopathy, Hypertrophic cardiomyopathy, Dilated cardiomyopathy	HP:0001638, HP:0001639, HP:0001644	451, 245, 138	64
r1130	SBDS	chr7	66993418	66994211	794	-		psi3	9.8413e-15	2.2077e-09	-4.52	0.61	-0.39	1379.32	1391.64	719	1185	9.8413e-15	1.41626e-13	TRUE	/droptest/Data/rna_bam/r1130.bam	/droptest/Data/dna_vcf/CVP4211.vcf.gz	CVP4211	cardio	IntersectionStrict	TRUE	HP:0001639,HP:0001644,HP:0001723,HP:0200127,HP:0005152,HP:0005157,HP:0011663,HP:0011664,HP:0012817,HP:0031331,HP:0001638,HP:0031319,HP:0031397	NA	NA	gencode	NA	FALSE	NA	NA	NA	NA
r1130	SEC14L1	chr17	77216349	77216413	65	+		psi3	5.975e-09	0.00031275	3.85	1	0.9	2.63	100.94	19	19	5.975e-09	4.777e-08	TRUE	/droptest/Data/rna_bam/r1130.bam	/droptest/Data/dna_vcf/CVP4211.vcf.gz	CVP4211	cardio	IntersectionStrict	TRUE	HP:0001639,HP:0001644,HP:0001723,HP:0200127,HP:0005152,HP:0005157,HP:0011663,HP:0011664,HP:0012817,HP:0031331,HP:0001638,HP:0031319,HP:0031397	NA	NA	gencode	NA	FALSE	NA	NA	NA	NA
r1130	TNNT2	chr1	201361981	201363337	1357	-	ENSG00000286600	psi5	3.2947e-07	0.0095991	2.83	1	0.94	1.9	583.21	197	197	3.2947e-07	1.58046e-06	TRUE	/droptest/Data/rna_bam/r1130.bam	/droptest/Data/dna_vcf/CVP4211.vcf.gz	CVP4211	cardio	IntersectionStrict	TRUE	HP:0001639,HP:0001644,HP:0001723,HP:0200127,HP:0005152,HP:0005157,HP:0011663,HP:0011664,HP:0012817,HP:0031331,HP:0001638,HP:0031319,HP:0031397	NA	NA	gencode	NA	FALSE	Cardiomyopathy, Hypertrophic cardiomyopathy, Dilated cardiomyopathy	HP:0001638, HP:0001639, HP:0001644	451, 245, 138	64
r1203	AKIP1	chr11	8914931	8919336	4406	+		psi3	6.3294e-09	0.0009939	3.35	0.39	0.35	2.64	148.65	41	106	2.53176e-08	1.05127e-07	TRUE	/droptest/Data/rna_bam/r1203.bam	/droptest/Data/dna_vcf/CVP0011.vcf.gz	CVP0011	cardio	IntersectionStrict	TRUE	HP:0001639,HP:0001644,HP:0001723,HP:0200127,HP:0005152,HP:0005157,HP:0011663,HP:0011664,HP:0012817,HP:0031331,HP:0001638,HP:0031319,HP:0031396	NA	NA	gencode	NA	FALSE	NA	NA	NA	NA
r1203	CCDC82	chr11	96365151	96371012	5862	-		psi5	3.2759e-07	0.02577	-6.8	0.38	-0.52	42.5	42.6	6	16	3.2759e-07	1.20912e-06	TRUE	/droptest/Data/rna_bam/r1203.bam	/droptest/Data/dna_vcf/CVP0011.vcf.gz	CVP0011	cardio	IntersectionStrict	TRUE	HP:0001639,HP:0001644,HP:0001723,HP:0200127,HP:0005152,HP:0005157,HP:0011663,HP:0011664,HP:0012817,HP:0031331,HP:0001638,HP:0031319,HP:0031396	NA	NA	gencode	NA	FALSE	NA	NA	NA	NA
r1203	CENPH	chr5	69208360	69209706	1347	+		psi5	6.8261e-07	0.048816	-4.97	0.55	-0.36	16.98	17.11	17	31	6.8261e-07	2.0614e-06	TRUE	/droptest/Data/rna_bam/r1203.bam	/droptest/Data/dna_vcf/CVP0011.vcf.gz	CVP0011	cardio	IntersectionStrict	TRUE	HP:0001639,HP:0001644,HP:0001723,HP:0200127,HP:0005152,HP:0005157,HP:0011663,HP:0011664,HP:0012817,HP:0031331,HP:0001638,HP:0031319,HP:0031396	NA	NA	gencode	NA	FALSE	NA	NA	NA	NA
r1203	COQ8B	chr19	40700175	40700309	135	-		psi5	5.1008e-20	4.0125e-14	-7.73	0.39	-0.56	76.5	76.84	23	59	5.1008e-20	8.47208e-19	TRUE	/droptest/Data/rna_bam/r1203.bam	/droptest/Data/dna_vcf/CVP0011.vcf.gz	CVP0011	cardio	IntersectionStrict	TRUE	HP:0001639,HP:0001644,HP:0001723,HP:0200127,HP:0005152,HP:0005157,HP:0011663,HP:0011664,HP:0012817,HP:0031331,HP:0001638,HP:0031319,HP:0031396	NA	NA	gencode	NA	FALSE	NA	NA	NA	NA
r1203	MT-ND6	chrM	8971	14928	5958	-	MT-TE	psi3	9.3306e-27	1.4652e-20	3.05	1	0.95	0.21	7839.07	22	22	6.53142e-26	2.16965e-24	TRUE	/droptest/Data/rna_bam/r1203.bam	/droptest/Data/dna_vcf/CVP0011.vcf.gz	CVP0011	cardio	IntersectionStrict	TRUE	HP:0001639,HP:0001644,HP:0001723,HP:0200127,HP:0005152,HP:0005157,HP:0011663,HP:0011664,HP:0012817,HP:0031331,HP:0001638,HP:0031319,HP:0031396	NA	NA	gencode	NA	FALSE	NA	NA	NA	NA
r1203	MT-TA	chrM	5337	13845	8509	-	MT-TN;MT-TC;MT-TY;MT-TS1	psi5	9.6802e-19	5.0766e-13	2.37	1	0.88	86.9	16955.7	1109	1110	1.93604e-18	2.14375e-17	TRUE	/droptest/Data/rna_bam/r1203.bam	/droptest/Data/dna_vcf/CVP0011.vcf.gz	CVP0011	cardio	IntersectionStrict	TRUE	HP:0001639,HP:0001644,HP:0001723,HP:0200127,HP:0005152,HP:0005157,HP:0011663,HP:0011664,HP:0012817,HP:0031331,HP:0001638,HP:0031319,HP:0031396	NA	NA	gencode	NA	FALSE	NA	NA	NA	NA
r1203	MT-TQ	chrM	1242	8813	7572	-	MT-TA;MT-TN;MT-TC;MT-TY;MT-TS1	psi3	1.7352e-11	5.4496e-06	2.32	1	0.52	44.64	5018.5	2430	2430	5.2056e-11	3.45846e-10	TRUE	/droptest/Data/rna_bam/r1203.bam	/droptest/Data/dna_vcf/CVP0011.vcf.gz	CVP0011	cardio	IntersectionStrict	TRUE	HP:0001639,HP:0001644,HP:0001723,HP:0200127,HP:0005152,HP:0005157,HP:0011663,HP:0011664,HP:0012817,HP:0031331,HP:0001638,HP:0031319,HP:0031396	NA	NA	gencode	NA	FALSE	NA	NA	NA	NA
r1203	MT-TS1	chrM	6557	8467	1911	-		psi3	5.0983e-11	1.3343e-05	3.15	1	0.97	1107.48	20183.9	4061	4061	5.0983e-11	3.45846e-10	TRUE	/droptest/Data/rna_bam/r1203.bam	/droptest/Data/dna_vcf/CVP0011.vcf.gz	CVP0011	cardio	IntersectionStrict	TRUE	HP:0001639,HP:0001644,HP:0001723,HP:0200127,HP:0005152,HP:0005157,HP:0011663,HP:0011664,HP:0012817,HP:0031331,HP:0001638,HP:0031319,HP:0031396	NA	NA	gencode	NA	FALSE	NA	NA	NA	NA
r1203	PDE4DIPP2	chr1	120550277	120573071	22795	-		psi5	4.7127e-07	0.035307	2.39	0.96	0.38	650.92	661.52	115	120	4.7127e-07	1.5655e-06	TRUE	/droptest/Data/rna_bam/r1203.bam	/droptest/Data/dna_vcf/CVP0011.vcf.gz	CVP0011	cardio	IntersectionStrict	TRUE	HP:0001639,HP:0001644,HP:0001723,HP:0200127,HP:0005152,HP:0005157,HP:0011663,HP:0011664,HP:0012817,HP:0031331,HP:0001638,HP:0031319,HP:0031396	NA	NA	gencode	NA	FALSE	NA	NA	NA	NA
r1203	SPPL2A	chr15	50747494	50747495	2	*	ENSG00000259773	theta	2.2726e-08	0.006251	5.43	0.38	0.33	0.32	101.37	13	34	2.2726e-08	1.05127e-07	TRUE	/droptest/Data/rna_bam/r1203.bam	/droptest/Data/dna_vcf/CVP0011.vcf.gz	CVP0011	cardio	IntersectionStrict	TRUE	HP:0001639,HP:0001644,HP:0001723,HP:0200127,HP:0005152,HP:0005157,HP:0011663,HP:0011664,HP:0012817,HP:0031331,HP:0001638,HP:0031319,HP:0031396	NA	NA	gencode	NA	FALSE	NA	NA	NA	NA
r1203	TLN1	chr9	35699462	35699973	512	-		psi5	1.0796e-09	0.00015441	-3.05	0.22	-0.74	366.82	388.72	58	258	2.1592e-09	1.19543e-08	TRUE	/droptest/Data/rna_bam/r1203.bam	/droptest/Data/dna_vcf/CVP0011.vcf.gz	CVP0011	cardio	IntersectionStrict	TRUE	HP:0001639,HP:0001644,HP:0001723,HP:0200127,HP:0005152,HP:0005157,HP:0011663,HP:0011664,HP:0012817,HP:0031331,HP:0001638,HP:0031319,HP:0031396	NA	NA	gencode	NA	FALSE	NA	NA	NA	NA
r1206	ADPRHL1	chr13	113433784	113433785	2	*		theta	8.8109e-09	0.00080783	-3.86	0.66	-0.34	1099.6	1135.35	1970	3001	8.8109e-09	4.66973e-08	TRUE	/droptest/Data/rna_bam/r1206.bam	/droptest/Data/dna_vcf/CVP4245.vcf.gz	CVP4245	cardio	IntersectionStrict	TRUE	HP:0001639,HP:0001644,HP:0001723,HP:0200127,HP:0005152,HP:0005157,HP:0011663,HP:0011664,HP:0012817,HP:0031331,HP:0001638,HP:0031319,HP:0031395	NA	NA	gencode	NA	FALSE	NA	NA	NA	NA
r1206	DES	chr2	219426562	219426621	60	+		psi5	5.241e-09	0.00024783	3.07	1	0.98	25.73	774.84	267	267	1.5723e-08	7.49979e-08	TRUE	/droptest/Data/rna_bam/r1206.bam	/droptest/Data/dna_vcf/CVP4245.vcf.gz	CVP4245	cardio	IntersectionStrict	TRUE	HP:0001639,HP:0001644,HP:0001723,HP:0200127,HP:0005152,HP:0005157,HP:0011663,HP:0011664,HP:0012817,HP:0031331,HP:0001638,HP:0031319,HP:0031395	NA	NA	gencode	NA	FALSE	Cardiomyopathy, Hypertrophic cardiomyopathy, Dilated cardiomyopathy, Restrictive cardiomyopathy, Concentric hypertrophic cardiomyopathy, Right ventricular cardiomyopathy	HP:0001638, HP:0001639, HP:0001644, HP:0001723, HP:0005157, HP:0011663	451, 245, 138, 15, 3, 9	149
r1206	EMILIN2	chr18	2892487	2906782	14296	+		psi5	9.6669e-10	6.6126e-05	-4.73	0.17	-0.78	37.11	38.97	7	42	9.6669e-10	7.09394e-09	TRUE	/droptest/Data/rna_bam/r1206.bam	/droptest/Data/dna_vcf/CVP4245.vcf.gz	CVP4245	cardio	IntersectionStrict	TRUE	HP:0001639,HP:0001644,HP:0001723,HP:0200127,HP:0005152,HP:0005157,HP:0011663,HP:0011664,HP:0012817,HP:0031331,HP:0001638,HP:0031319,HP:0031395	NA	NA	gencode	NA	FALSE	NA	NA	NA	NA
r1206	ENSG00000230021	chr1	632978	632979	2	*	MTCO2P12	theta	1.6131e-09	0.00018359	-3.69	0.2	-0.78	184.24	212.25	209	1027	3.2262e-09	2.05184e-08	TRUE	/droptest/Data/rna_bam/r1206.bam	/droptest/Data/dna_vcf/CVP4245.vcf.gz	CVP4245	cardio	IntersectionStrict	TRUE	HP:0001639,HP:0001644,HP:0001723,HP:0200127,HP:0005152,HP:0005157,HP:0011663,HP:0011664,HP:0012817,HP:0031331,HP:0001638,HP:0031319,HP:0031395	NA	NA	gencode	NA	FALSE	NA	NA	NA	NA
r1206	ENSG00000280441	chr21	8401629	8442728	41100	+	ENSG00000286267;ENSG00000286146;ENSG00000286054;ENSG00000286178;MIR6724-4;ENSG00000278775;RNA5-8SN1	psi5	5.7233e-07	0.013643	-5.62	0	-0.4	1.25	10.9	0	202	1.71699e-06	6.55196e-06	TRUE	/droptest/Data/rna_bam/r1206.bam	/droptest/Data/dna_vcf/CVP4245.vcf.gz	CVP4245	cardio	IntersectionStrict	TRUE	HP:0001639,HP:0001644,HP:0001723,HP:0200127,HP:0005152,HP:0005157,HP:0011663,HP:0011664,HP:0012817,HP:0031331,HP:0001638,HP:0031319,HP:0031395	NA	NA	gencode	NA	FALSE	NA	NA	NA	NA
r1206	FBXO42	chr1	16315435	16315436	2	*		theta	1.8105e-11	2.8456e-06	7.34	0.33	0.32	0.21	47.63	18	54	1.8105e-11	1.43933e-10	TRUE	/droptest/Data/rna_bam/r1206.bam	/droptest/Data/dna_vcf/CVP4245.vcf.gz	CVP4245	cardio	IntersectionStrict	TRUE	HP:0001639,HP:0001644,HP:0001723,HP:0200127,HP:0005152,HP:0005157,HP:0011663,HP:0011664,HP:0012817,HP:0031331,HP:0001638,HP:0031319,HP:0031395	NA	NA	gencode	NA	FALSE	NA	NA	NA	NA
r1206	GOLGA8B	chr15	34528751	34529017	267	-		psi5	1.6581e-07	0.0045765	-4.46	0.69	-0.3	101.09	103.65	186	269	1.6581e-07	7.53243e-07	TRUE	/droptest/Data/rna_bam/r1206.bam	/droptest/Data/dna_vcf/CVP4245.vcf.gz	CVP4245	cardio	IntersectionStrict	TRUE	HP:0001639,HP:0001644,HP:0001723,HP:0200127,HP:0005152,HP:0005157,HP:0011663,HP:0011664,HP:0012817,HP:0031331,HP:0001638,HP:0031319,HP:0031395	NA	NA	gencode	NA	FALSE	NA	NA	NA	NA
r1206	HSDL2	chr9	112441771	112454012	12242	+		psi5	2.6575e-20	1.3937e-14	-4.73	0.44	-0.56	424.47	433.92	439	1007	2.6575e-20	4.22538e-19	TRUE	/droptest/Data/rna_bam/r1206.bam	/droptest/Data/dna_vcf/CVP4245.vcf.gz	CVP4245	cardio	IntersectionStrict	TRUE	HP:0001639,HP:0001644,HP:0001723,HP:0200127,HP:0005152,HP:0005157,HP:0011663,HP:0011664,HP:0012817,HP:0031331,HP:0001638,HP:0031319,HP:0031395	NA	NA	gencode	NA	FALSE	NA	NA	NA	NA
r1206	JPX	chrX	73944466	73944583	118	+	ENSG00000274430	psi5	5.0804e-14	7.993e-09	-6.31	0.62	-0.36	74.35	75	54	87	5.0804e-14	6.05831e-13	TRUE	/droptest/Data/rna_bam/r1206.bam	/droptest/Data/dna_vcf/CVP4245.vcf.gz	CVP4245	cardio	IntersectionStrict	TRUE	HP:0001639,HP:0001644,HP:0001723,HP:0200127,HP:0005152,HP:0005157,HP:0011663,HP:0011664,HP:0012817,HP:0031331,HP:0001638,HP:0031319,HP:0031395	NA	NA	gencode	NA	FALSE	NA	NA	NA	NA
r1206	MT-CO1	chrM	6133	7077	945	+		psi3	6.3677e-07	0.01881	-3.21	0	-0.51	1082.12	1591.82	0	22488	1.27354e-06	5.06227e-06	TRUE	/droptest/Data/rna_bam/r1206.bam	/droptest/Data/dna_vcf/CVP4245.vcf.gz	CVP4245	cardio	IntersectionStrict	TRUE	HP:0001639,HP:0001644,HP:0001723,HP:0200127,HP:0005152,HP:0005157,HP:0011663,HP:0011664,HP:0012817,HP:0031331,HP:0001638,HP:0031319,HP:0031395	NA	NA	gencode	NA	FALSE	NA	NA	NA	NA
r1206	MT-CO2	chrM	2777	8485	5709	+	MT-ND2;MT-CO1;MT-ND1;MT-TL1;MT-RNR2;MT-TI;MT-TM;MT-TW;MT-TD;MT-TK;MT-ATP8	psi3	7.5061e-10	4.7148e-05	5.62	0.92	0.83	1.56	13.13	167	181	1.50122e-09	1.02296e-08	TRUE	/droptest/Data/rna_bam/r1206.bam	/droptest/Data/dna_vcf/CVP4245.vcf.gz	CVP4245	cardio	IntersectionStrict	TRUE	HP:0001639,HP:0001644,HP:0001723,HP:0200127,HP:0005152,HP:0005157,HP:0011663,HP:0011664,HP:0012817,HP:0031331,HP:0001638,HP:0031319,HP:0031395	NA	NA	gencode	NA	FALSE	NA	NA	NA	NA
r1206	MT-CO3	chrM	9222	9223	2	*		theta	5.2865e-28	3.4897e-22	-5.51	0.57	-0.43	52027	52657.7	48235	84972	5.2865e-28	3.36558e-26	TRUE	/droptest/Data/rna_bam/r1206.bam	/droptest/Data/dna_vcf/CVP4245.vcf.gz	CVP4245	cardio	IntersectionStrict	TRUE	HP:0001639,HP:0001644,HP:0001723,HP:0200127,HP:0005152,HP:0005157,HP:0011663,HP:0011664,HP:0012817,HP:0031331,HP:0001638,HP:0031319,HP:0031395	NA	NA	gencode	NA	FALSE	NA	NA	NA	NA
r1206	MT-ND6	chrM	11858	15526	3669	-	MT-TE	psi3	3.2984e-17	8.0012e-12	3.45	1	0.99	19.3	2565.67	537	537	7.91616e-16	1.07885e-14	TRUE	/droptest/Data/rna_bam/r1206.bam	/droptest/Data/dna_vcf/CVP4245.vcf.gz	CVP4245	cardio	IntersectionStrict	TRUE	HP:0001639,HP:0001644,HP:0001723,HP:0200127,HP:0005152,HP:0005157,HP:0011663,HP:0011664,HP:0012817,HP:0031331,HP:0001638,HP:0031319,HP:0031395	NA	NA	gencode	NA	FALSE	NA	NA	NA	NA
r1206	MT-TA	chrM	5369	9222	3854	-	MT-TN;MT-TC;MT-TY;MT-TS1	psi3	5.9197e-28	3.0986e-22	5.78	0.65	0.65	343.26	17049.6	36729	56654	7.69561e-27	2.44718e-25	TRUE	/droptest/Data/rna_bam/r1206.bam	/droptest/Data/dna_vcf/CVP4245.vcf.gz	CVP4245	cardio	IntersectionStrict	TRUE	HP:0001639,HP:0001644,HP:0001723,HP:0200127,HP:0005152,HP:0005157,HP:0011663,HP:0011664,HP:0012817,HP:0031331,HP:0001638,HP:0031319,HP:0031395	NA	NA	gencode	NA	FALSE	NA	NA	NA	NA
r1206	MT-TQ	chrM	2794	8726	5933	-	MT-TA;MT-TN;MT-TC;MT-TY;MT-TS1	psi3	3.2255e-23	1.2663e-17	3.68	1	1	28.33	11338.5	3031	3031	7.41865e-22	1.76933e-20	TRUE	/droptest/Data/rna_bam/r1206.bam	/droptest/Data/dna_vcf/CVP4245.vcf.gz	CVP4245	cardio	IntersectionStrict	TRUE	HP:0001639,HP:0001644,HP:0001723,HP:0200127,HP:0005152,HP:0005157,HP:0011663,HP:0011664,HP:0012817,HP:0031331,HP:0001638,HP:0031319,HP:0031395	NA	NA	gencode	NA	FALSE	NA	NA	NA	NA
r1206	MT-TS1	chrM	7500	8471	972	-		psi3	6.5168e-15	1.137e-09	4.19	1	0.98	56.64	1033.13	6061	6066	9.7752e-14	1.03616e-12	TRUE	/droptest/Data/rna_bam/r1206.bam	/droptest/Data/dna_vcf/CVP4245.vcf.gz	CVP4245	cardio	IntersectionStrict	TRUE	HP:0001639,HP:0001644,HP:0001723,HP:0200127,HP:0005152,HP:0005157,HP:0011663,HP:0011664,HP:0012817,HP:0031331,HP:0001638,HP:0031319,HP:0031395	NA	NA	gencode	NA	FALSE	NA	NA	NA	NA
r1206	MT-TY	chrM	5847	7981	2135	-	MT-TS1	psi5	9.5155e-13	1.361e-07	3.48	1	0.99	8.65	1492.29	926	926	9.5155e-13	8.25244e-12	TRUE	/droptest/Data/rna_bam/r1206.bam	/droptest/Data/dna_vcf/CVP4245.vcf.gz	CVP4245	cardio	IntersectionStrict	TRUE	HP:0001639,HP:0001644,HP:0001723,HP:0200127,HP:0005152,HP:0005157,HP:0011663,HP:0011664,HP:0012817,HP:0031331,HP:0001638,HP:0031319,HP:0031395	NA	NA	gencode	NA	FALSE	NA	NA	NA	NA
r1206	MYH6	chr14	23393909	23394067	159	-		psi3	7.0558e-29	5.5399e-23	-6.73	0.51	-0.49	735.86	740.3	472	924	7.0558e-28	3.36558e-26	TRUE	/droptest/Data/rna_bam/r1206.bam	/droptest/Data/dna_vcf/CVP4245.vcf.gz	CVP4245	cardio	IntersectionStrict	TRUE	HP:0001639,HP:0001644,HP:0001723,HP:0200127,HP:0005152,HP:0005157,HP:0011663,HP:0011664,HP:0012817,HP:0031331,HP:0001638,HP:0031319,HP:0031395	NA	NA	gencode	NA	FALSE	Cardiomyopathy, Hypertrophic cardiomyopathy, Dilated cardiomyopathy	HP:0001638, HP:0001639, HP:0001644	451, 245, 138	64
r1206	MYH7	chr14	23420235	23420957	723	-		psi5	1.2742e-20	1.0024e-14	-3.11	0.67	-0.33	34890.3	35975.1	66309	99541	1.2742e-20	2.43115e-19	TRUE	/droptest/Data/rna_bam/r1206.bam	/droptest/Data/dna_vcf/CVP4245.vcf.gz	CVP4245	cardio	IntersectionStrict	TRUE	HP:0001639,HP:0001644,HP:0001723,HP:0200127,HP:0005152,HP:0005157,HP:0011663,HP:0011664,HP:0012817,HP:0031331,HP:0001638,HP:0031319,HP:0031395	NA	NA	gencode	NA	FALSE	Cardiomyopathy, Hypertrophic cardiomyopathy, Dilated cardiomyopathy	HP:0001638, HP:0001639, HP:0001644	451, 245, 138	380
r1206	PKD1L2	chr16	81133701	81147297	13597	-		psi5	1.35e-09	7.8666e-05	5.19	0.86	0.75	0.41	9.06	36	42	5.4e-09	3.21971e-08	TRUE	/droptest/Data/rna_bam/r1206.bam	/droptest/Data/dna_vcf/CVP4245.vcf.gz	CVP4245	cardio	IntersectionStrict	TRUE	HP:0001639,HP:0001644,HP:0001723,HP:0200127,HP:0005152,HP:0005157,HP:0011663,HP:0011664,HP:0012817,HP:0031331,HP:0001638,HP:0031319,HP:0031395	NA	NA	gencode	NA	FALSE	NA	NA	NA	NA
r1206	RRP15	chr1	218302293	218302294	2	*		theta	6.1895e-09	0.00061907	4.23	1	0.96	6.6	58.2	86	86	6.1895e-09	3.47336e-08	TRUE	/droptest/Data/rna_bam/r1206.bam	/droptest/Data/dna_vcf/CVP4245.vcf.gz	CVP4245	cardio	IntersectionStrict	TRUE	HP:0001639,HP:0001644,HP:0001723,HP:0200127,HP:0005152,HP:0005157,HP:0011663,HP:0011664,HP:0012817,HP:0031331,HP:0001638,HP:0031319,HP:0031395	NA	NA	gencode	NA	FALSE	NA	NA	NA	NA
r1206	TNNT2	chr1	201362000	201367777	5778	-	ENSG00000286600	psi3	1.4264e-13	2.2399e-08	-4.12	0.17	-0.81	286.35	326.49	242	1404	4.2792e-13	4.08231e-12	TRUE	/droptest/Data/rna_bam/r1206.bam	/droptest/Data/dna_vcf/CVP4245.vcf.gz	CVP4245	cardio	IntersectionStrict	TRUE	HP:0001639,HP:0001644,HP:0001723,HP:0200127,HP:0005152,HP:0005157,HP:0011663,HP:0011664,HP:0012817,HP:0031331,HP:0001638,HP:0031319,HP:0031395	NA	NA	gencode	NA	FALSE	Cardiomyopathy, Hypertrophic cardiomyopathy, Dilated cardiomyopathy	HP:0001638, HP:0001639, HP:0001644	451, 245, 138	64
r1206	TTN-AS1	chr2	178580229	178580230	2	*	TTN;ENSG00000270574	theta	4.6207e-07	0.022103	3.47	0.71	0.6	1.87	54.77	12	17	4.6207e-07	2.00368e-06	TRUE	/droptest/Data/rna_bam/r1206.bam	/droptest/Data/dna_vcf/CVP4245.vcf.gz	CVP4245	cardio	IntersectionStrict	TRUE	HP:0001639,HP:0001644,HP:0001723,HP:0200127,HP:0005152,HP:0005157,HP:0011663,HP:0011664,HP:0012817,HP:0031331,HP:0001638,HP:0031319,HP:0031395	NA	NA	gencode	NA	FALSE	NA	NA	NA	NA
r1206	UBB	chr17	16382033	16382488	456	+		psi5	4.0697e-07	0.010004	-3.71	0	-0.64	374.64	459.15	0	8889	8.1394e-07	3.37604e-06	TRUE	/droptest/Data/rna_bam/r1206.bam	/droptest/Data/dna_vcf/CVP4245.vcf.gz	CVP4245	cardio	IntersectionStrict	TRUE	HP:0001639,HP:0001644,HP:0001723,HP:0200127,HP:0005152,HP:0005157,HP:0011663,HP:0011664,HP:0012817,HP:0031331,HP:0001638,HP:0031319,HP:0031395	NA	NA	gencode	NA	FALSE	NA	NA	NA	NA
r1206	ZFP82	chr19	36392382	36392383	2	*		theta	1.2066e-08	0.0010481	-4.62	0	-0.92	23.02	25.56	0	46	1.2066e-08	6.05834e-08	TRUE	/droptest/Data/rna_bam/r1206.bam	/droptest/Data/dna_vcf/CVP4245.vcf.gz	CVP4245	cardio	IntersectionStrict	TRUE	HP:0001639,HP:0001644,HP:0001723,HP:0200127,HP:0005152,HP:0005157,HP:0011663,HP:0011664,HP:0012817,HP:0031331,HP:0001638,HP:0031319,HP:0031395	NA	NA	gencode	NA	FALSE	NA	NA	NA	NA
r1212	ACOT1	chr14	73537879	73541492	3614	+		psi5	5.1824e-07	0.019413	-4.12	0.07	-0.76	8.33	9.55	5	69	1.03648e-06	4.97198e-06	TRUE	/droptest/Data/rna_bam/r1212.bam	/droptest/Data/dna_vcf/CVP0079.vcf.gz	CVP0079	cardio	IntersectionStrict	TRUE	HP:0001639,HP:0001644,HP:0001723,HP:0200127,HP:0005152,HP:0005157,HP:0011663,HP:0011664,HP:0012817,HP:0031331,HP:0001638,HP:0031319,HP:0031394	NA	NA	gencode	NA	FALSE	NA	NA	NA	NA
r1212	ALDH3A2	chr17	19671957	19675495	3539	+		psi5	2.2595e-06	0.07255	-2.61	0.36	-0.4	139.72	186.55	91	254	4.519e-06	1.62582e-05	TRUE	/droptest/Data/rna_bam/r1212.bam	/droptest/Data/dna_vcf/CVP0079.vcf.gz	CVP0079	cardio	IntersectionStrict	TRUE	HP:0001639,HP:0001644,HP:0001723,HP:0200127,HP:0005152,HP:0005157,HP:0011663,HP:0011664,HP:0012817,HP:0031331,HP:0001638,HP:0031319,HP:0031394	NA	NA	gencode	NA	FALSE	NA	NA	NA	NA
r1212	CLDND1	chr3	98506748	98517051	10304	-		psi5	3.8102e-10	3.6535e-05	5.48	0.51	0.37	42.71	291.3	197	386	3.8102e-10	4.56937e-09	TRUE	/droptest/Data/rna_bam/r1212.bam	/droptest/Data/dna_vcf/CVP0079.vcf.gz	CVP0079	cardio	IntersectionStrict	TRUE	HP:0001639,HP:0001644,HP:0001723,HP:0200127,HP:0005152,HP:0005157,HP:0011663,HP:0011664,HP:0012817,HP:0031331,HP:0001638,HP:0031319,HP:0031394	NA	NA	gencode	NA	FALSE	NA	NA	NA	NA
r1212	ENSG00000258444	chr14	23390369	23418355	27987	+		psi5	4.6369e-08	0.0022798	3.03	1	0.91	0.45	161.14	46	46	4.6369e-08	3.33647e-07	TRUE	/droptest/Data/rna_bam/r1212.bam	/droptest/Data/dna_vcf/CVP0079.vcf.gz	CVP0079	cardio	IntersectionStrict	TRUE	HP:0001639,HP:0001644,HP:0001723,HP:0200127,HP:0005152,HP:0005157,HP:0011663,HP:0011664,HP:0012817,HP:0031331,HP:0001638,HP:0031319,HP:0031394	NA	NA	gencode	NA	FALSE	NA	NA	NA	NA
r1212	ENSG00000285314	chr22	20985898	20987503	1606	+	LZTR1	psi3	1.9348e-06	0.072339	-5.54	0.67	-0.3	33.15	33.33	18	27	1.9348e-06	7.32727e-06	TRUE	/droptest/Data/rna_bam/r1212.bam	/droptest/Data/dna_vcf/CVP0079.vcf.gz	CVP0079	cardio	IntersectionStrict	TRUE	HP:0001639,HP:0001644,HP:0001723,HP:0200127,HP:0005152,HP:0005157,HP:0011663,HP:0011664,HP:0012817,HP:0031331,HP:0001638,HP:0031319,HP:0031394	NA	NA	gencode	NA	FALSE	NA	NA	NA	NA
r1212	ESF1	chr20	13775872	13775873	2	*		theta	8.3229e-09	0.0026638	5.22	0.32	0.3	0.26	35.14	12	37	8.3229e-09	6.65414e-08	TRUE	/droptest/Data/rna_bam/r1212.bam	/droptest/Data/dna_vcf/CVP0079.vcf.gz	CVP0079	cardio	IntersectionStrict	TRUE	HP:0001639,HP:0001644,HP:0001723,HP:0200127,HP:0005152,HP:0005157,HP:0011663,HP:0011664,HP:0012817,HP:0031331,HP:0001638,HP:0031319,HP:0031394	NA	NA	gencode	NA	FALSE	NA	NA	NA	NA
r1212	GCC2	chr2	108508471	108508472	2	*	GCC2-AS1	theta	1.4694e-07	0.025525	3.63	1	0.91	3.38	58.41	24	24	1.4694e-07	8.81086e-07	TRUE	/droptest/Data/rna_bam/r1212.bam	/droptest/Data/dna_vcf/CVP0079.vcf.gz	CVP0079	cardio	IntersectionStrict	TRUE	HP:0001639,HP:0001644,HP:0001723,HP:0200127,HP:0005152,HP:0005157,HP:0011663,HP:0011664,HP:0012817,HP:0031331,HP:0001638,HP:0031319,HP:0031394	NA	NA	gencode	NA	FALSE	NA	NA	NA	NA
r1212	MT-ND5	chrM	13001	13102	102	+		psi3	1.5107e-06	0.06243	-2.97	0	-0.92	641.38	696.08	1	2285	1.5107e-06	6.39424e-06	TRUE	/droptest/Data/rna_bam/r1212.bam	/droptest/Data/dna_vcf/CVP0079.vcf.gz	CVP0079	cardio	IntersectionStrict	TRUE	HP:0001639,HP:0001644,HP:0001723,HP:0200127,HP:0005152,HP:0005157,HP:0011663,HP:0011664,HP:0012817,HP:0031331,HP:0001638,HP:0031319,HP:0031394	NA	NA	gencode	NA	FALSE	NA	NA	NA	NA
r1212	MT-ND6	chrM	6821	14376	7556	-	MT-TS1	psi3	4.42e-18	2.3136e-12	3.89	1	1	444.92	10830	1438	1438	4.42e-17	1.5902e-15	TRUE	/droptest/Data/rna_bam/r1212.bam	/droptest/Data/dna_vcf/CVP0079.vcf.gz	CVP0079	cardio	IntersectionStrict	TRUE	HP:0001639,HP:0001644,HP:0001723,HP:0200127,HP:0005152,HP:0005157,HP:0011663,HP:0011664,HP:0012817,HP:0031331,HP:0001638,HP:0031319,HP:0031394	NA	NA	gencode	NA	FALSE	NA	NA	NA	NA
r1212	MT-TA	chrM	5369	8436	3068	-	MT-TN;MT-TC;MT-TY;MT-TS1	psi3	1.697e-17	6.6622e-12	3.45	0.4	0.4	53.12	17049.6	2795	7046	1.0182e-16	2.44215e-15	TRUE	/droptest/Data/rna_bam/r1212.bam	/droptest/Data/dna_vcf/CVP0079.vcf.gz	CVP0079	cardio	IntersectionStrict	TRUE	HP:0001639,HP:0001644,HP:0001723,HP:0200127,HP:0005152,HP:0005157,HP:0011663,HP:0011664,HP:0012817,HP:0031331,HP:0001638,HP:0031319,HP:0031394	NA	NA	gencode	NA	FALSE	NA	NA	NA	NA
r1212	MT-TQ	chrM	1923	10751	8829	-	MT-TA;MT-TN;MT-TC;MT-TY;MT-TS1	psi3	5.202e-21	4.0844e-15	3.14	1	0.97	1.19	2722.42	127	127	3.6414e-20	2.62016e-18	TRUE	/droptest/Data/rna_bam/r1212.bam	/droptest/Data/dna_vcf/CVP0079.vcf.gz	CVP0079	cardio	IntersectionStrict	TRUE	HP:0001639,HP:0001644,HP:0001723,HP:0200127,HP:0005152,HP:0005157,HP:0011663,HP:0011664,HP:0012817,HP:0031331,HP:0001638,HP:0031319,HP:0031394	NA	NA	gencode	NA	FALSE	NA	NA	NA	NA
r1212	MT-TS1	chrM	6665	10842	4178	-		psi3	2.8897e-16	9.0755e-11	3.77	1	0.99	11.57	11655.4	217	217	1.73382e-15	3.11892e-14	TRUE	/droptest/Data/rna_bam/r1212.bam	/droptest/Data/dna_vcf/CVP0079.vcf.gz	CVP0079	cardio	IntersectionStrict	TRUE	HP:0001639,HP:0001644,HP:0001723,HP:0200127,HP:0005152,HP:0005157,HP:0011663,HP:0011664,HP:0012817,HP:0031331,HP:0001638,HP:0031319,HP:0031394	NA	NA	gencode	NA	FALSE	NA	NA	NA	NA
r1212	MYH6	chr14	23390426	23416867	26442	-	ENSG00000289973;MYH7	psi3	4.4277e-08	0.0026742	3.66	1	0.94	0.85	106	37	37	8.8554e-08	5.79262e-07	TRUE	/droptest/Data/rna_bam/r1212.bam	/droptest/Data/dna_vcf/CVP0079.vcf.gz	CVP0079	cardio	IntersectionStrict	TRUE	HP:0001639,HP:0001644,HP:0001723,HP:0200127,HP:0005152,HP:0005157,HP:0011663,HP:0011664,HP:0012817,HP:0031331,HP:0001638,HP:0031319,HP:0031394	NA	NA	gencode	NA	FALSE	Cardiomyopathy, Hypertrophic cardiomyopathy, Dilated cardiomyopathy	HP:0001638, HP:0001639, HP:0001644	451, 245, 138	64
r1212	MYH7	chr14	23418332	23419182	851	-		psi5	7.117e-11	8.6132e-06	2.92	0.99	0.97	47.6	975.19	535	541	7.117e-11	1.0242e-09	TRUE	/droptest/Data/rna_bam/r1212.bam	/droptest/Data/dna_vcf/CVP0079.vcf.gz	CVP0079	cardio	IntersectionStrict	TRUE	HP:0001639,HP:0001644,HP:0001723,HP:0200127,HP:0005152,HP:0005157,HP:0011663,HP:0011664,HP:0012817,HP:0031331,HP:0001638,HP:0031319,HP:0031394	NA	NA	gencode	NA	FALSE	Cardiomyopathy, Hypertrophic cardiomyopathy, Dilated cardiomyopathy	HP:0001638, HP:0001639, HP:0001644	451, 245, 138	380
r1212	MYL3	chr3	46858093	46858230	138	-		psi3	9.5207e-07	0.042716	-2.11	0	-0.92	613.08	618.13	0	138	9.5207e-07	4.89329e-06	TRUE	/droptest/Data/rna_bam/r1212.bam	/droptest/Data/dna_vcf/CVP0079.vcf.gz	CVP0079	cardio	IntersectionStrict	TRUE	HP:0001639,HP:0001644,HP:0001723,HP:0200127,HP:0005152,HP:0005157,HP:0011663,HP:0011664,HP:0012817,HP:0031331,HP:0001638,HP:0031319,HP:0031394	NA	NA	gencode	NA	FALSE	Cardiomyopathy, Hypertrophic cardiomyopathy, Restrictive cardiomyopathy	HP:0001638, HP:0001639, HP:0001723	451, 245, 15	35
r1212	PCTP	chr17	55774860	55822760	47901	+		psi3	2.5499e-10	2.4413e-05	-4.64	0.02	-0.92	40.86	43.45	1	50	1.01996e-09	1.04844e-08	TRUE	/droptest/Data/rna_bam/r1212.bam	/droptest/Data/dna_vcf/CVP0079.vcf.gz	CVP0079	cardio	IntersectionStrict	TRUE	HP:0001639,HP:0001644,HP:0001723,HP:0200127,HP:0005152,HP:0005157,HP:0011663,HP:0011664,HP:0012817,HP:0031331,HP:0001638,HP:0031319,HP:0031394	NA	NA	gencode	NA	FALSE	NA	NA	NA	NA
r1212	SGCB	chr4	52029864	52038226	8363	-		psi5	7.4387e-07	0.026007	3.79	0.76	0.69	5.25	93.73	19	25	1.48774e-06	6.39424e-06	TRUE	/droptest/Data/rna_bam/r1212.bam	/droptest/Data/dna_vcf/CVP0079.vcf.gz	CVP0079	cardio	IntersectionStrict	TRUE	HP:0001639,HP:0001644,HP:0001723,HP:0200127,HP:0005152,HP:0005157,HP:0011663,HP:0011664,HP:0012817,HP:0031331,HP:0001638,HP:0031319,HP:0031394	NA	NA	gencode	NA	FALSE	Cardiomyopathy, Dilated cardiomyopathy	HP:0001638, HP:0001644	451, 138	79
r1212	TAF15	chr17	35844798	35844860	63	+		psi3	1.6054e-06	0.064639	2.88	1	0.93	3.6	128.81	45	45	1.6054e-06	6.41757e-06	TRUE	/droptest/Data/rna_bam/r1212.bam	/droptest/Data/dna_vcf/CVP0079.vcf.gz	CVP0079	cardio	IntersectionStrict	TRUE	HP:0001639,HP:0001644,HP:0001723,HP:0200127,HP:0005152,HP:0005157,HP:0011663,HP:0011664,HP:0012817,HP:0031331,HP:0001638,HP:0031319,HP:0031394	NA	NA	gencode	NA	FALSE	NA	NA	NA	NA
r1212	TNNT2	chr1	201367790	201373236	5447	-	ENSG00000286600	psi5	1.8238e-09	0.00014347	3.39	1	0.96	178.55	987.58	1575	1575	1.8238e-09	1.64039e-08	TRUE	/droptest/Data/rna_bam/r1212.bam	/droptest/Data/dna_vcf/CVP0079.vcf.gz	CVP0079	cardio	IntersectionStrict	TRUE	HP:0001639,HP:0001644,HP:0001723,HP:0200127,HP:0005152,HP:0005157,HP:0011663,HP:0011664,HP:0012817,HP:0031331,HP:0001638,HP:0031319,HP:0031394	NA	NA	gencode	NA	FALSE	Cardiomyopathy, Hypertrophic cardiomyopathy, Dilated cardiomyopathy	HP:0001638, HP:0001639, HP:0001644	451, 245, 138	64
r1212	TPCN2	chr11	69072709	69072914	206	+		psi5	2.9803e-07	0.012023	-5.29	0.38	-0.54	17.53	17.8	5	13	2.9803e-07	1.64959e-06	TRUE	/droptest/Data/rna_bam/r1212.bam	/droptest/Data/dna_vcf/CVP0079.vcf.gz	CVP0079	cardio	IntersectionStrict	TRUE	HP:0001639,HP:0001644,HP:0001723,HP:0200127,HP:0005152,HP:0005157,HP:0011663,HP:0011664,HP:0012817,HP:0031331,HP:0001638,HP:0031319,HP:0031394	NA	NA	gencode	NA	FALSE	NA	NA	NA	NA
r1214	AHNAK	chr11	62520027	62520028	2	*		theta	1.8695e-08	0.0013414	-3.8	0.68	-0.31	384.83	393.36	412	602	3.739e-08	2.06953e-07	TRUE	/droptest/Data/rna_bam/r1214.bam	/droptest/Data/dna_vcf/CVP0008.vcf.gz	CVP0008	cardio	IntersectionStrict	TRUE	HP:0001639,HP:0001644,HP:0001723,HP:0200127,HP:0005152,HP:0005157,HP:0011663,HP:0011664,HP:0012817,HP:0031331,HP:0001638,HP:0031319,HP:0031393	NA	NA	gencode	NA	FALSE	NA	NA	NA	NA
r1214	CNN1	chr19	11540022	11541075	1054	+		psi5	3.7012e-11	3.4253e-06	-4.61	0.5	-0.46	33.49	34.42	70	140	3.7012e-11	2.9591e-10	TRUE	/droptest/Data/rna_bam/r1214.bam	/droptest/Data/dna_vcf/CVP0008.vcf.gz	CVP0008	cardio	IntersectionStrict	TRUE	HP:0001639,HP:0001644,HP:0001723,HP:0200127,HP:0005152,HP:0005157,HP:0011663,HP:0011664,HP:0012817,HP:0031331,HP:0001638,HP:0031319,HP:0031393	NA	NA	gencode	NA	FALSE	NA	NA	NA	NA
r1214	COX7A1	chr19	36151562	36151563	2	*		theta	3.0097e-07	0.014827	-3.85	0.56	-0.34	583.1	639.59	89	159	3.0097e-07	1.44375e-06	TRUE	/droptest/Data/rna_bam/r1214.bam	/droptest/Data/dna_vcf/CVP0008.vcf.gz	CVP0008	cardio	IntersectionStrict	TRUE	HP:0001639,HP:0001644,HP:0001723,HP:0200127,HP:0005152,HP:0005157,HP:0011663,HP:0011664,HP:0012817,HP:0031331,HP:0001638,HP:0031319,HP:0031393	NA	NA	gencode	NA	FALSE	NA	NA	NA	NA
r1214	DES	chr2	219418628	219421483	2856	+		psi5	4.616e-06	0.087497	2.73	0.93	0.92	144.6	468.21	3281	3523	4.616e-06	1.66072e-05	TRUE	/droptest/Data/rna_bam/r1214.bam	/droptest/Data/dna_vcf/CVP0008.vcf.gz	CVP0008	cardio	IntersectionStrict	TRUE	HP:0001639,HP:0001644,HP:0001723,HP:0200127,HP:0005152,HP:0005157,HP:0011663,HP:0011664,HP:0012817,HP:0031331,HP:0001638,HP:0031319,HP:0031393	NA	NA	gencode	NA	FALSE	Cardiomyopathy, Hypertrophic cardiomyopathy, Dilated cardiomyopathy, Restrictive cardiomyopathy, Concentric hypertrophic cardiomyopathy, Right ventricular cardiomyopathy	HP:0001638, HP:0001639, HP:0001644, HP:0001723, HP:0005157, HP:0011663	451, 245, 138, 15, 3, 9	149
r1214	ENSG00000278931	chr21	8873088	8877130	4043	+		psi5	3.7874e-06	0.072667	-3.68	0.5	-0.45	17.37	17.48	9	18	3.7874e-06	1.49954e-05	TRUE	/droptest/Data/rna_bam/r1214.bam	/droptest/Data/dna_vcf/CVP0008.vcf.gz	CVP0008	cardio	IntersectionStrict	TRUE	HP:0001639,HP:0001644,HP:0001723,HP:0200127,HP:0005152,HP:0005157,HP:0011663,HP:0011664,HP:0012817,HP:0031331,HP:0001638,HP:0031319,HP:0031393	NA	NA	gencode	NA	FALSE	NA	NA	NA	NA
r1214	ENSG00000279168	chr7	102602406	102605857	3452	-	RASA4;ENSG00000205236	psi5	1.7598e-07	0.0049441	-3.55	0.54	-0.43	48.38	49.82	20	37	1.7598e-07	9.04472e-07	TRUE	/droptest/Data/rna_bam/r1214.bam	/droptest/Data/dna_vcf/CVP0008.vcf.gz	CVP0008	cardio	IntersectionStrict	TRUE	HP:0001639,HP:0001644,HP:0001723,HP:0200127,HP:0005152,HP:0005157,HP:0011663,HP:0011664,HP:0012817,HP:0031331,HP:0001638,HP:0031319,HP:0031393	NA	NA	gencode	NA	FALSE	NA	NA	NA	NA
r1214	MT-CO2	chrM	2777	8519	5743	+	MT-ND2;MT-CO1;MT-ND1;MT-TL1;MT-RNR2;MT-TI;MT-TM;MT-TW;MT-TD;MT-TK;MT-ATP8	psi3	4.5635e-10	2.2394e-05	-6.19	0	-0.59	4.24	503.78	0	53306	1.8254e-09	1.19406e-08	TRUE	/droptest/Data/rna_bam/r1214.bam	/droptest/Data/dna_vcf/CVP0008.vcf.gz	CVP0008	cardio	IntersectionStrict	TRUE	HP:0001639,HP:0001644,HP:0001723,HP:0200127,HP:0005152,HP:0005157,HP:0011663,HP:0011664,HP:0012817,HP:0031331,HP:0001638,HP:0031319,HP:0031393	NA	NA	gencode	NA	FALSE	NA	NA	NA	NA
r1214	MT-ND6	chrM	14529	15490	962	-	MT-TE	psi5	2.4049e-20	1.2612e-14	4.76	1	1	90.3	6372.8	4744	4756	6.73372e-19	9.69047e-18	TRUE	/droptest/Data/rna_bam/r1214.bam	/droptest/Data/dna_vcf/CVP0008.vcf.gz	CVP0008	cardio	IntersectionStrict	TRUE	HP:0001639,HP:0001644,HP:0001723,HP:0200127,HP:0005152,HP:0005157,HP:0011663,HP:0011664,HP:0012817,HP:0031331,HP:0001638,HP:0031319,HP:0031393	NA	NA	gencode	NA	FALSE	NA	NA	NA	NA
r1214	MT-TA	chrM	4926	10923	5998	-	MT-TN;MT-TC;MT-TY;MT-TS1	psi3	2.7015e-11	1.9657e-06	4.1	1	0.97	16.43	556.53	424	426	2.7015e-10	1.94386e-09	TRUE	/droptest/Data/rna_bam/r1214.bam	/droptest/Data/dna_vcf/CVP0008.vcf.gz	CVP0008	cardio	IntersectionStrict	TRUE	HP:0001639,HP:0001644,HP:0001723,HP:0200127,HP:0005152,HP:0005157,HP:0011663,HP:0011664,HP:0012817,HP:0031331,HP:0001638,HP:0031319,HP:0031393	NA	NA	gencode	NA	FALSE	NA	NA	NA	NA
r1214	MT-TQ	chrM	4168	8423	4256	-	MT-TA;MT-TN;MT-TC;MT-TY;MT-TS1	psi5	1.4714e-27	2.315e-21	4.19	1	0.99	78.98	10743	4247	4267	5.00276e-26	1.79986e-24	TRUE	/droptest/Data/rna_bam/r1214.bam	/droptest/Data/dna_vcf/CVP0008.vcf.gz	CVP0008	cardio	IntersectionStrict	TRUE	HP:0001639,HP:0001644,HP:0001723,HP:0200127,HP:0005152,HP:0005157,HP:0011663,HP:0011664,HP:0012817,HP:0031331,HP:0001638,HP:0031319,HP:0031393	NA	NA	gencode	NA	FALSE	NA	NA	NA	NA
r1214	MT-TS1	chrM	6357	8423	2067	-		psi5	1.4714e-27	2.315e-21	-2.72	0	-0.96	9756.32	10743	0	4267	1.76568e-26	1.27049e-24	TRUE	/droptest/Data/rna_bam/r1214.bam	/droptest/Data/dna_vcf/CVP0008.vcf.gz	CVP0008	cardio	IntersectionStrict	TRUE	HP:0001639,HP:0001644,HP:0001723,HP:0200127,HP:0005152,HP:0005157,HP:0011663,HP:0011664,HP:0012817,HP:0031331,HP:0001638,HP:0031319,HP:0031393	NA	NA	gencode	NA	FALSE	NA	NA	NA	NA
r1214	MYBPC3	chr11	47333314	47333563	250	-		psi5	1.8776e-08	0.00073851	5.02	0.97	0.85	4.07	11.91	190	195	1.8776e-08	1.12585e-07	TRUE	/droptest/Data/rna_bam/r1214.bam	/droptest/Data/dna_vcf/CVP0008.vcf.gz	CVP0008	cardio	IntersectionStrict	TRUE	HP:0001639,HP:0001644,HP:0001723,HP:0200127,HP:0005152,HP:0005157,HP:0011663,HP:0011664,HP:0012817,HP:0031331,HP:0001638,HP:0031319,HP:0031393	NA	NA	gencode	NA	FALSE	Cardiomyopathy, Hypertrophic cardiomyopathy, Dilated cardiomyopathy	HP:0001638, HP:0001639, HP:0001644	451, 245, 138	109
r1214	MYH6	chr14	23389414	23389415	2	*		theta	1.0087e-16	3.3295e-11	-4.21	0.48	-0.52	689.6	699.33	566	1180	1.0087e-16	1.20968e-15	TRUE	/droptest/Data/rna_bam/r1214.bam	/droptest/Data/dna_vcf/CVP0008.vcf.gz	CVP0008	cardio	IntersectionStrict	TRUE	HP:0001639,HP:0001644,HP:0001723,HP:0200127,HP:0005152,HP:0005157,HP:0011663,HP:0011664,HP:0012817,HP:0031331,HP:0001638,HP:0031319,HP:0031393	NA	NA	gencode	NA	FALSE	Cardiomyopathy, Hypertrophic cardiomyopathy, Dilated cardiomyopathy	HP:0001638, HP:0001639, HP:0001644	451, 245, 138	64
r1214	MYH7	chr14	23415829	23415830	2	*		theta	7.3725e-23	3.4763e-17	-7.37	0.39	-0.6	1656.3	1726.79	3304	8576	7.3725e-23	1.76829e-21	TRUE	/droptest/Data/rna_bam/r1214.bam	/droptest/Data/dna_vcf/CVP0008.vcf.gz	CVP0008	cardio	IntersectionStrict	TRUE	HP:0001639,HP:0001644,HP:0001723,HP:0200127,HP:0005152,HP:0005157,HP:0011663,HP:0011664,HP:0012817,HP:0031331,HP:0001638,HP:0031319,HP:0031393	NA	NA	gencode	NA	FALSE	Cardiomyopathy, Hypertrophic cardiomyopathy, Dilated cardiomyopathy	HP:0001638, HP:0001639, HP:0001644	451, 245, 138	380
r1214	NPIPB5	chr16	22536108	22536109	2	*		theta	9.6448e-07	0.039793	-2.64	0.62	-0.37	469.61	479.66	302	488	9.6448e-07	4.33743e-06	TRUE	/droptest/Data/rna_bam/r1214.bam	/droptest/Data/dna_vcf/CVP0008.vcf.gz	CVP0008	cardio	IntersectionStrict	TRUE	HP:0001639,HP:0001644,HP:0001723,HP:0200127,HP:0005152,HP:0005157,HP:0011663,HP:0011664,HP:0012817,HP:0031331,HP:0001638,HP:0031319,HP:0031393	NA	NA	gencode	NA	FALSE	NA	NA	NA	NA
r1214	PORCN	chrX	48512853	48514126	1274	+		psi5	1.9798e-06	0.042091	-3.67	0.2	-0.58	21.46	27.33	10	49	3.9596e-06	1.49954e-05	TRUE	/droptest/Data/rna_bam/r1214.bam	/droptest/Data/dna_vcf/CVP0008.vcf.gz	CVP0008	cardio	IntersectionStrict	TRUE	HP:0001639,HP:0001644,HP:0001723,HP:0200127,HP:0005152,HP:0005157,HP:0011663,HP:0011664,HP:0012817,HP:0031331,HP:0001638,HP:0031319,HP:0031393	NA	NA	gencode	NA	FALSE	NA	NA	NA	NA
r1214	RASA4B	chr7	102501228	102503162	1935	-		psi3	1.3674e-06	0.031578	-3.58	0.65	-0.33	58.44	60.07	26	40	1.3674e-06	5.7877e-06	TRUE	/droptest/Data/rna_bam/r1214.bam	/droptest/Data/dna_vcf/CVP0008.vcf.gz	CVP0008	cardio	IntersectionStrict	TRUE	HP:0001639,HP:0001644,HP:0001723,HP:0200127,HP:0005152,HP:0005157,HP:0011663,HP:0011664,HP:0012817,HP:0031331,HP:0001638,HP:0031319,HP:0031393	NA	NA	gencode	NA	FALSE	NA	NA	NA	NA
r1214	THUMPD3	chr3	9380619	9384211	3593	+		psi3	3.822e-20	2.0006e-14	9.37	0.45	0.44	0.64	98.5	69	153	1.5288e-19	2.75011e-18	TRUE	/droptest/Data/rna_bam/r1214.bam	/droptest/Data/dna_vcf/CVP0008.vcf.gz	CVP0008	cardio	IntersectionStrict	TRUE	HP:0001639,HP:0001644,HP:0001723,HP:0200127,HP:0005152,HP:0005157,HP:0011663,HP:0011664,HP:0012817,HP:0031331,HP:0001638,HP:0031319,HP:0031393	NA	NA	gencode	NA	FALSE	NA	NA	NA	NA
r1214	TMLHE	chrX	155507135	155511672	4538	-		psi5	5.1893e-13	8.0883e-08	-4.97	0.66	-0.33	105.24	106.9	103	157	5.1893e-13	4.66744e-12	TRUE	/droptest/Data/rna_bam/r1214.bam	/droptest/Data/dna_vcf/CVP0008.vcf.gz	CVP0008	cardio	IntersectionStrict	TRUE	HP:0001639,HP:0001644,HP:0001723,HP:0200127,HP:0005152,HP:0005157,HP:0011663,HP:0011664,HP:0012817,HP:0031331,HP:0001638,HP:0031319,HP:0031393	NA	NA	gencode	NA	FALSE	NA	NA	NA	NA
r1214	TOR1AIP1	chr1	179908674	179917451	8778	+		psi3	2.7721e-15	4.1919e-10	5.11	0.99	0.97	8	114.28	175	177	1.10884e-14	1.13981e-13	TRUE	/droptest/Data/rna_bam/r1214.bam	/droptest/Data/dna_vcf/CVP0008.vcf.gz	CVP0008	cardio	IntersectionStrict	TRUE	HP:0001639,HP:0001644,HP:0001723,HP:0200127,HP:0005152,HP:0005157,HP:0011663,HP:0011664,HP:0012817,HP:0031331,HP:0001638,HP:0031319,HP:0031393	NA	NA	gencode	NA	FALSE	NA	NA	NA	NA
r1217	ABCA5	chr17	69248318	69249904	1587	-		psi3	5.0352e-09	0.00041615	-5.2	0.58	-0.41	82.12	84.81	110	190	5.0352e-09	3.27134e-08	TRUE	/droptest/Data/rna_bam/r1217.bam	/droptest/Data/dna_vcf/CVP0036.vcf.gz	CVP0036	cardio	IntersectionStrict	TRUE	HP:0001639,HP:0001644,HP:0001723,HP:0200127,HP:0005152,HP:0005157,HP:0011663,HP:0011664,HP:0012817,HP:0031331,HP:0001638,HP:0031319,HP:0031392	NA	NA	gencode	NA	FALSE	NA	NA	NA	NA
r1217	AHNAK	chr11	62520321	62520322	2	*		theta	2.5893e-08	0.0042731	-3.18	0.48	-0.52	609.48	643.36	579	1217	2.5893e-08	1.51403e-07	TRUE	/droptest/Data/rna_bam/r1217.bam	/droptest/Data/dna_vcf/CVP0036.vcf.gz	CVP0036	cardio	IntersectionStrict	TRUE	HP:0001639,HP:0001644,HP:0001723,HP:0200127,HP:0005152,HP:0005157,HP:0011663,HP:0011664,HP:0012817,HP:0031331,HP:0001638,HP:0031319,HP:0031392	NA	NA	gencode	NA	FALSE	NA	NA	NA	NA
r1217	CD36	chr7	80633363	80646091	12729	+		psi3	6.8645e-13	1.3474e-07	6.2	0.46	0.44	0.33	53.4	35	76	1.3729e-12	1.14681e-11	TRUE	/droptest/Data/rna_bam/r1217.bam	/droptest/Data/dna_vcf/CVP0036.vcf.gz	CVP0036	cardio	IntersectionStrict	TRUE	HP:0001639,HP:0001644,HP:0001723,HP:0200127,HP:0005152,HP:0005157,HP:0011663,HP:0011664,HP:0012817,HP:0031331,HP:0001638,HP:0031319,HP:0031392	NA	NA	gencode	NA	FALSE	NA	NA	NA	NA
r1217	EMILIN2	chr18	2892487	2906782	14296	+		psi5	2.0903e-06	0.088883	-3.61	0.32	-0.62	37.11	38.97	12	37	2.0903e-06	7.63905e-06	TRUE	/droptest/Data/rna_bam/r1217.bam	/droptest/Data/dna_vcf/CVP0036.vcf.gz	CVP0036	cardio	IntersectionStrict	TRUE	HP:0001639,HP:0001644,HP:0001723,HP:0200127,HP:0005152,HP:0005157,HP:0011663,HP:0011664,HP:0012817,HP:0031331,HP:0001638,HP:0031319,HP:0031392	NA	NA	gencode	NA	FALSE	NA	NA	NA	NA
r1217	ENSG00000230021	chr1	632297	632298	2	*	MTCO1P12	theta	3.0297e-17	3.3334e-11	-3.3	0.67	-0.33	39174	39749	28418	42258	3.0297e-17	4.42885e-16	TRUE	/droptest/Data/rna_bam/r1217.bam	/droptest/Data/dna_vcf/CVP0036.vcf.gz	CVP0036	cardio	IntersectionStrict	TRUE	HP:0001639,HP:0001644,HP:0001723,HP:0200127,HP:0005152,HP:0005157,HP:0011663,HP:0011664,HP:0012817,HP:0031331,HP:0001638,HP:0031319,HP:0031392	NA	NA	gencode	NA	FALSE	NA	NA	NA	NA
r1217	ENSG00000258444	chr14	23386048	23415685	29638	+		psi3	2.7517e-08	0.0019641	-2.57	0	-0.47	81.87	100.23	1	298	1.10068e-07	5.36328e-07	TRUE	/droptest/Data/rna_bam/r1217.bam	/droptest/Data/dna_vcf/CVP0036.vcf.gz	CVP0036	cardio	IntersectionStrict	TRUE	HP:0001639,HP:0001644,HP:0001723,HP:0200127,HP:0005152,HP:0005157,HP:0011663,HP:0011664,HP:0012817,HP:0031331,HP:0001638,HP:0031319,HP:0031392	NA	NA	gencode	NA	FALSE	NA	NA	NA	NA
r1217	ENSG00000291233	chr1	149240488	149246324	5837	-	ENSG00000215861	psi3	7.3944e-07	0.035187	2.8	0.48	0.47	9.94	428.04	73	153	7.3944e-07	2.88246e-06	TRUE	/droptest/Data/rna_bam/r1217.bam	/droptest/Data/dna_vcf/CVP0036.vcf.gz	CVP0036	cardio	IntersectionStrict	TRUE	HP:0001639,HP:0001644,HP:0001723,HP:0200127,HP:0005152,HP:0005157,HP:0011663,HP:0011664,HP:0012817,HP:0031331,HP:0001638,HP:0031319,HP:0031392	NA	NA	gencode	NA	FALSE	NA	NA	NA	NA
r1217	MGAT5	chr2	134450813	134450814	2	*		theta	1.4391e-07	0.01786	-3.73	0	-0.94	59.88	69.21	0	68	1.4391e-07	6.01054e-07	TRUE	/droptest/Data/rna_bam/r1217.bam	/droptest/Data/dna_vcf/CVP0036.vcf.gz	CVP0036	cardio	IntersectionStrict	TRUE	HP:0001639,HP:0001644,HP:0001723,HP:0200127,HP:0005152,HP:0005157,HP:0011663,HP:0011664,HP:0012817,HP:0031331,HP:0001638,HP:0031319,HP:0031392	NA	NA	gencode	NA	FALSE	NA	NA	NA	NA
r1217	MT-CO2	chrM	7853	15047	7195	+	MT-CYB;MT-ND5;MT-ND3;MT-ND4;MT-ATP6;MT-CO3;MT-TK;MT-TG;MT-TR;MT-TH;MT-TS2;MT-TL2;MT-ND4L;MT-ATP8	psi5	5.0823e-08	0.003998	3.38	1	0.9	104.11	1066.52	2697	2697	5.0823e-08	2.70158e-07	TRUE	/droptest/Data/rna_bam/r1217.bam	/droptest/Data/dna_vcf/CVP0036.vcf.gz	CVP0036	cardio	IntersectionStrict	TRUE	HP:0001639,HP:0001644,HP:0001723,HP:0200127,HP:0005152,HP:0005157,HP:0011663,HP:0011664,HP:0012817,HP:0031331,HP:0001638,HP:0031319,HP:0031392	NA	NA	gencode	NA	FALSE	NA	NA	NA	NA
r1217	MT-ND6	chrM	5382	14528	9147	-	MT-TA;MT-TN;MT-TC;MT-TY;MT-TS1	psi5	1.293e-26	2.0342e-20	3.71	0.87	0.87	245.17	16468.6	5547	6363	1.4223e-25	8.31653e-24	TRUE	/droptest/Data/rna_bam/r1217.bam	/droptest/Data/dna_vcf/CVP0036.vcf.gz	CVP0036	cardio	IntersectionStrict	TRUE	HP:0001639,HP:0001644,HP:0001723,HP:0200127,HP:0005152,HP:0005157,HP:0011663,HP:0011664,HP:0012817,HP:0031331,HP:0001638,HP:0031319,HP:0031392	NA	NA	gencode	NA	FALSE	NA	NA	NA	NA
r1217	MT-TA	chrM	5337	10619	5283	-	MT-TN;MT-TC;MT-TY;MT-TS1	psi3	2.4953e-10	3.2653e-05	2.81	0.38	0.38	3.32	4512.88	276	725	2.24577e-09	1.64144e-08	TRUE	/droptest/Data/rna_bam/r1217.bam	/droptest/Data/dna_vcf/CVP0036.vcf.gz	CVP0036	cardio	IntersectionStrict	TRUE	HP:0001639,HP:0001644,HP:0001723,HP:0200127,HP:0005152,HP:0005157,HP:0011663,HP:0011664,HP:0012817,HP:0031331,HP:0001638,HP:0031319,HP:0031392	NA	NA	gencode	NA	FALSE	NA	NA	NA	NA
r1217	MT-TQ	chrM	3820	8467	4648	-	MT-TA;MT-TN;MT-TC;MT-TY;MT-TS1	psi5	9.3968e-24	7.3919e-18	3.76	0.94	0.94	212.94	18602.6	3692	3931	7.51744e-23	2.19781e-21	TRUE	/droptest/Data/rna_bam/r1217.bam	/droptest/Data/dna_vcf/CVP0036.vcf.gz	CVP0036	cardio	IntersectionStrict	TRUE	HP:0001639,HP:0001644,HP:0001723,HP:0200127,HP:0005152,HP:0005157,HP:0011663,HP:0011664,HP:0012817,HP:0031331,HP:0001638,HP:0031319,HP:0031392	NA	NA	gencode	NA	FALSE	NA	NA	NA	NA
r1217	MT-TS1	chrM	6546	11044	4499	-		psi5	1.219e-15	3.8356e-10	4.35	1	0.99	69.5	2446.74	542	542	6.095e-15	5.93982e-14	TRUE	/droptest/Data/rna_bam/r1217.bam	/droptest/Data/dna_vcf/CVP0036.vcf.gz	CVP0036	cardio	IntersectionStrict	TRUE	HP:0001639,HP:0001644,HP:0001723,HP:0200127,HP:0005152,HP:0005157,HP:0011663,HP:0011664,HP:0012817,HP:0031331,HP:0001638,HP:0031319,HP:0031392	NA	NA	gencode	NA	FALSE	NA	NA	NA	NA
r1217	MT-TY	chrM	5840	6335	496	-		psi5	7.3396e-17	2.8869e-11	3.96	0.99	0.99	87.47	1317.87	5746	5788	7.3396e-17	8.58328e-16	TRUE	/droptest/Data/rna_bam/r1217.bam	/droptest/Data/dna_vcf/CVP0036.vcf.gz	CVP0036	cardio	IntersectionStrict	TRUE	HP:0001639,HP:0001644,HP:0001723,HP:0200127,HP:0005152,HP:0005157,HP:0011663,HP:0011664,HP:0012817,HP:0031331,HP:0001638,HP:0031319,HP:0031392	NA	NA	gencode	NA	FALSE	NA	NA	NA	NA
r1217	RPL17-C18orf32	chr18	49491834	49492257	424	-	RPL17	psi3	1.523e-06	0.062936	3.11	1	0.87	16.82	103.15	38	38	3.046e-06	1.04769e-05	TRUE	/droptest/Data/rna_bam/r1217.bam	/droptest/Data/dna_vcf/CVP0036.vcf.gz	CVP0036	cardio	IntersectionStrict	TRUE	HP:0001639,HP:0001644,HP:0001723,HP:0200127,HP:0005152,HP:0005157,HP:0011663,HP:0011664,HP:0012817,HP:0031331,HP:0001638,HP:0031319,HP:0031392	NA	NA	gencode	NA	FALSE	NA	NA	NA	NA
r1217	SGCB	chr4	52029864	52033430	3567	-		psi3	6.6422e-08	0.0043447	-4.22	0.09	-0.83	145.51	155.53	4	46	1.32844e-07	5.97516e-07	TRUE	/droptest/Data/rna_bam/r1217.bam	/droptest/Data/dna_vcf/CVP0036.vcf.gz	CVP0036	cardio	IntersectionStrict	TRUE	HP:0001639,HP:0001644,HP:0001723,HP:0200127,HP:0005152,HP:0005157,HP:0011663,HP:0011664,HP:0012817,HP:0031331,HP:0001638,HP:0031319,HP:0031392	NA	NA	gencode	NA	FALSE	Cardiomyopathy, Dilated cardiomyopathy	HP:0001638, HP:0001644	451, 138	79
r1217	WBP11	chr12	14801429	14803351	1923	-		psi3	1.2393e-17	3.8922e-12	-7.99	0.6	-0.39	97.79	98.21	49	82	2.4786e-17	4.42885e-16	TRUE	/droptest/Data/rna_bam/r1217.bam	/droptest/Data/dna_vcf/CVP0036.vcf.gz	CVP0036	cardio	IntersectionStrict	TRUE	HP:0001639,HP:0001644,HP:0001723,HP:0200127,HP:0005152,HP:0005157,HP:0011663,HP:0011664,HP:0012817,HP:0031331,HP:0001638,HP:0031319,HP:0031392	NA	NA	gencode	NA	FALSE	NA	NA	NA	NA
r1223	ATP5MC2	chr12	53666634	53666635	2	*		theta	9.7555e-08	0.010387	3.49	1	0.85	2.79	111.73	7	7	9.7555e-08	7.4169e-07	TRUE	/droptest/Data/rna_bam/r1223.bam	/droptest/Data/dna_vcf/CVP4217.vcf.gz	CVP4217	cardio	IntersectionStrict	TRUE	HP:0001639,HP:0001644,HP:0001723,HP:0200127,HP:0005152,HP:0005157,HP:0011663,HP:0011664,HP:0012817,HP:0031331,HP:0001638,HP:0031319,HP:0031391	NA	NA	gencode	NA	FALSE	NA	NA	NA	NA
r1223	CDK11A	chr1	1704345	1704549	205	-	ENSG00000268575	psi5	3.3592e-11	3.8868e-06	-5.04	0.66	-0.32	53.76	54.32	107	161	3.3592e-11	4.57806e-10	TRUE	/droptest/Data/rna_bam/r1223.bam	/droptest/Data/dna_vcf/CVP4217.vcf.gz	CVP4217	cardio	IntersectionStrict	TRUE	HP:0001639,HP:0001644,HP:0001723,HP:0200127,HP:0005152,HP:0005157,HP:0011663,HP:0011664,HP:0012817,HP:0031331,HP:0001638,HP:0031319,HP:0031391	NA	NA	gencode	NA	FALSE	NA	NA	NA	NA
r1223	CROCCP2	chr1	16633347	16635026	1680	-	CROCCP2_2	psi5	2.9266e-06	0.057833	-5.71	0	-0.78	14.21	14.77	0	6	2.9266e-06	1.21389e-05	TRUE	/droptest/Data/rna_bam/r1223.bam	/droptest/Data/dna_vcf/CVP4217.vcf.gz	CVP4217	cardio	IntersectionStrict	TRUE	HP:0001639,HP:0001644,HP:0001723,HP:0200127,HP:0005152,HP:0005157,HP:0011663,HP:0011664,HP:0012817,HP:0031331,HP:0001638,HP:0031319,HP:0031391	NA	NA	gencode	NA	FALSE	NA	NA	NA	NA
r1223	DES	chr2	219426511	219426552	42	+		psi5	2.7496e-06	0.05546	2.88	1	0.94	25.72	757.26	578	578	5.4992e-06	2.18591e-05	TRUE	/droptest/Data/rna_bam/r1223.bam	/droptest/Data/dna_vcf/CVP4217.vcf.gz	CVP4217	cardio	IntersectionStrict	TRUE	HP:0001639,HP:0001644,HP:0001723,HP:0200127,HP:0005152,HP:0005157,HP:0011663,HP:0011664,HP:0012817,HP:0031331,HP:0001638,HP:0031319,HP:0031391	NA	NA	gencode	NA	FALSE	Cardiomyopathy, Hypertrophic cardiomyopathy, Dilated cardiomyopathy, Restrictive cardiomyopathy, Concentric hypertrophic cardiomyopathy, Right ventricular cardiomyopathy	HP:0001638, HP:0001639, HP:0001644, HP:0001723, HP:0005157, HP:0011663	451, 245, 138, 15, 3, 9	149
r1223	ENSG00000234638	chr2	219426093	219426295	203	-		psi3	2.5419e-06	0.064381	-4.92	0	-0.49	0.36	59.62	0	1761	7.6257e-06	2.90994e-05	TRUE	/droptest/Data/rna_bam/r1223.bam	/droptest/Data/dna_vcf/CVP4217.vcf.gz	CVP4217	cardio	IntersectionStrict	TRUE	HP:0001639,HP:0001644,HP:0001723,HP:0200127,HP:0005152,HP:0005157,HP:0011663,HP:0011664,HP:0012817,HP:0031331,HP:0001638,HP:0031319,HP:0031391	NA	NA	gencode	NA	FALSE	NA	NA	NA	NA
r1223	ENSG00000258444	chr14	23390369	23420039	29671	+		psi3	5.9452e-07	0.019449	-2.25	0	-0.5	75.4	172.18	0	351	5.9452e-07	3.33017e-06	TRUE	/droptest/Data/rna_bam/r1223.bam	/droptest/Data/dna_vcf/CVP4217.vcf.gz	CVP4217	cardio	IntersectionStrict	TRUE	HP:0001639,HP:0001644,HP:0001723,HP:0200127,HP:0005152,HP:0005157,HP:0011663,HP:0011664,HP:0012817,HP:0031331,HP:0001638,HP:0031319,HP:0031391	NA	NA	gencode	NA	FALSE	NA	NA	NA	NA
r1223	GSTM2	chr1	109671584	109693205	21622	+	GSTM1	psi3	1.256e-06	0.03522	3.14	0.86	0.84	18.68	155.2	236	273	2.512e-06	1.08928e-05	TRUE	/droptest/Data/rna_bam/r1223.bam	/droptest/Data/dna_vcf/CVP4217.vcf.gz	CVP4217	cardio	IntersectionStrict	TRUE	HP:0001639,HP:0001644,HP:0001723,HP:0200127,HP:0005152,HP:0005157,HP:0011663,HP:0011664,HP:0012817,HP:0031331,HP:0001638,HP:0031319,HP:0031391	NA	NA	gencode	NA	FALSE	NA	NA	NA	NA
r1223	MMP23A	chr1	1700139	1700140	2	*		theta	1.1781e-06	0.06704	-4.37	0.07	-0.81	9.79	13.25	6	90	1.1781e-06	5.61948e-06	TRUE	/droptest/Data/rna_bam/r1223.bam	/droptest/Data/dna_vcf/CVP4217.vcf.gz	CVP4217	cardio	IntersectionStrict	TRUE	HP:0001639,HP:0001644,HP:0001723,HP:0200127,HP:0005152,HP:0005157,HP:0011663,HP:0011664,HP:0012817,HP:0031331,HP:0001638,HP:0031319,HP:0031391	NA	NA	gencode	NA	FALSE	NA	NA	NA	NA
r1223	MT-CO2	chrM	4963	9025	4063	+	MT-ND2;MT-CO1;MT-ATP6;MT-TW;MT-TD;MT-TK;MT-ATP8	psi3	1.2543e-08	0.0005793	4.21	1	0.86	15.75	425.8	1681	1682	1.2543e-08	1.23236e-07	TRUE	/droptest/Data/rna_bam/r1223.bam	/droptest/Data/dna_vcf/CVP4217.vcf.gz	CVP4217	cardio	IntersectionStrict	TRUE	HP:0001639,HP:0001644,HP:0001723,HP:0200127,HP:0005152,HP:0005157,HP:0011663,HP:0011664,HP:0012817,HP:0031331,HP:0001638,HP:0031319,HP:0031391	NA	NA	gencode	NA	FALSE	NA	NA	NA	NA
r1223	MT-ND1	chrM	4259	4260	2	*		theta	5.9717e-07	0.038624	-2.4	0.14	-0.85	1948.22	2817.41	1150	8096	5.9717e-07	3.33017e-06	TRUE	/droptest/Data/rna_bam/r1223.bam	/droptest/Data/dna_vcf/CVP4217.vcf.gz	CVP4217	cardio	IntersectionStrict	TRUE	HP:0001639,HP:0001644,HP:0001723,HP:0200127,HP:0005152,HP:0005157,HP:0011663,HP:0011664,HP:0012817,HP:0031331,HP:0001638,HP:0031319,HP:0031391	NA	NA	gencode	NA	FALSE	NA	NA	NA	NA
r1223	MT-ND2	chrM	5485	5486	2	*		theta	6.064e-10	0.00010534	-2.93	0.49	-0.51	20874.4	22042.1	26387	53421	6.064e-10	7.23124e-09	TRUE	/droptest/Data/rna_bam/r1223.bam	/droptest/Data/dna_vcf/CVP4217.vcf.gz	CVP4217	cardio	IntersectionStrict	TRUE	HP:0001639,HP:0001644,HP:0001723,HP:0200127,HP:0005152,HP:0005157,HP:0011663,HP:0011664,HP:0012817,HP:0031331,HP:0001638,HP:0031319,HP:0031391	NA	NA	gencode	NA	FALSE	NA	NA	NA	NA
r1223	MT-ND6	chrM	2840	14824	11985	-	MT-TQ;MT-TA;MT-TN;MT-TC;MT-TY;MT-TS1;MT-TE	psi3	2.9638e-20	2.3271e-14	3.8	1	1	94.57	9077.48	10119	10119	8.29864e-19	7.91682e-17	TRUE	/droptest/Data/rna_bam/r1223.bam	/droptest/Data/dna_vcf/CVP4217.vcf.gz	CVP4217	cardio	IntersectionStrict	TRUE	HP:0001639,HP:0001644,HP:0001723,HP:0200127,HP:0005152,HP:0005157,HP:0011663,HP:0011664,HP:0012817,HP:0031331,HP:0001638,HP:0031319,HP:0031391	NA	NA	gencode	NA	FALSE	NA	NA	NA	NA
r1223	MT-TA	chrM	5168	14023	8856	-	MT-TN;MT-TC;MT-TY;MT-TS1	psi3	6.1714e-18	3.2303e-12	3.66	1	0.98	5.12	2567.9	53	53	8.02282e-17	3.82684e-15	TRUE	/droptest/Data/rna_bam/r1223.bam	/droptest/Data/dna_vcf/CVP4217.vcf.gz	CVP4217	cardio	IntersectionStrict	TRUE	HP:0001639,HP:0001644,HP:0001723,HP:0200127,HP:0005152,HP:0005157,HP:0011663,HP:0011664,HP:0012817,HP:0031331,HP:0001638,HP:0031319,HP:0031391	NA	NA	gencode	NA	FALSE	NA	NA	NA	NA
r1223	MT-TQ	chrM	1106	7121	6016	-	MT-TA;MT-TN;MT-TC;MT-TY	psi3	1.4395e-12	2.2604e-07	2.51	1	0.97	0.58	2788.06	62	62	1.4395e-11	2.28878e-10	TRUE	/droptest/Data/rna_bam/r1223.bam	/droptest/Data/dna_vcf/CVP4217.vcf.gz	CVP4217	cardio	IntersectionStrict	TRUE	HP:0001639,HP:0001644,HP:0001723,HP:0200127,HP:0005152,HP:0005157,HP:0011663,HP:0011664,HP:0012817,HP:0031331,HP:0001638,HP:0031319,HP:0031391	NA	NA	gencode	NA	FALSE	NA	NA	NA	NA
r1223	MT-TS1	chrM	6042	9081	3040	-		psi5	5.6864e-13	2.2366e-07	3.63	1	0.99	4.76	4202.89	509	509	7.96096e-12	1.51893e-10	TRUE	/droptest/Data/rna_bam/r1223.bam	/droptest/Data/dna_vcf/CVP4217.vcf.gz	CVP4217	cardio	IntersectionStrict	TRUE	HP:0001639,HP:0001644,HP:0001723,HP:0200127,HP:0005152,HP:0005157,HP:0011663,HP:0011664,HP:0012817,HP:0031331,HP:0001638,HP:0031319,HP:0031391	NA	NA	gencode	NA	FALSE	NA	NA	NA	NA
r1223	MYL2	chr12	110915791	110921388	5598	-		psi5	2.1733e-06	0.046374	4.92	1	0.76	65.68	69.56	2116	2119	2.1733e-06	9.87288e-06	TRUE	/droptest/Data/rna_bam/r1223.bam	/droptest/Data/dna_vcf/CVP4217.vcf.gz	CVP4217	cardio	IntersectionStrict	TRUE	HP:0001639,HP:0001644,HP:0001723,HP:0200127,HP:0005152,HP:0005157,HP:0011663,HP:0011664,HP:0012817,HP:0031331,HP:0001638,HP:0031319,HP:0031391	NA	NA	gencode	NA	FALSE	Cardiomyopathy, Hypertrophic cardiomyopathy, Dilated cardiomyopathy	HP:0001638, HP:0001639, HP:0001644	451, 245, 138	219
r1223	SASS6	chr1	100085631	100088138	2508	-		psi3	1.0107e-07	0.0038708	-4.95	0.07	-0.7	5.64	5.8	1	14	1.0107e-07	7.4169e-07	TRUE	/droptest/Data/rna_bam/r1223.bam	/droptest/Data/dna_vcf/CVP4217.vcf.gz	CVP4217	cardio	IntersectionStrict	TRUE	HP:0001639,HP:0001644,HP:0001723,HP:0200127,HP:0005152,HP:0005157,HP:0011663,HP:0011664,HP:0012817,HP:0031331,HP:0001638,HP:0031319,HP:0031391	NA	NA	gencode	NA	FALSE	NA	NA	NA	NA
r1223	SLC9A3R2	chr16	2034565	2034566	2	*		theta	4.4352e-12	1.2419e-06	5.88	1	0.75	80.54	406.36	22	22	4.4352e-12	1.05778e-10	TRUE	/droptest/Data/rna_bam/r1223.bam	/droptest/Data/dna_vcf/CVP4217.vcf.gz	CVP4217	cardio	IntersectionStrict	TRUE	HP:0001639,HP:0001644,HP:0001723,HP:0200127,HP:0005152,HP:0005157,HP:0011663,HP:0011664,HP:0012817,HP:0031331,HP:0001638,HP:0031319,HP:0031391	NA	NA	gencode	NA	FALSE	NA	NA	NA	NA
r1223	SORBS2	chr4	185649657	185656614	6958	-		psi5	3.1993e-15	2.5167e-09	6.43	0.49	0.48	0.3	85.07	32	65	6.3986e-15	2.03473e-13	TRUE	/droptest/Data/rna_bam/r1223.bam	/droptest/Data/dna_vcf/CVP4217.vcf.gz	CVP4217	cardio	IntersectionStrict	TRUE	HP:0001639,HP:0001644,HP:0001723,HP:0200127,HP:0005152,HP:0005157,HP:0011663,HP:0011664,HP:0012817,HP:0031331,HP:0001638,HP:0031319,HP:0031391	NA	NA	gencode	NA	FALSE	NA	NA	NA	NA
r1223	SYNPO	chr5	150650304	150656403	6100	+		psi5	3.1149e-08	0.001089	-5.19	0.6	-0.38	34.96	35.46	18	30	3.1149e-08	2.70144e-07	TRUE	/droptest/Data/rna_bam/r1223.bam	/droptest/Data/dna_vcf/CVP4217.vcf.gz	CVP4217	cardio	IntersectionStrict	TRUE	HP:0001639,HP:0001644,HP:0001723,HP:0200127,HP:0005152,HP:0005157,HP:0011663,HP:0011664,HP:0012817,HP:0031331,HP:0001638,HP:0031319,HP:0031391	NA	NA	gencode	NA	FALSE	NA	NA	NA	NA
r1223	TAF15	chr17	35844771	35844815	45	+		psi5	1.9398e-07	0.0057438	3.13	0.97	0.89	0.91	43.7	37	38	1.9398e-07	1.32182e-06	TRUE	/droptest/Data/rna_bam/r1223.bam	/droptest/Data/dna_vcf/CVP4217.vcf.gz	CVP4217	cardio	IntersectionStrict	TRUE	HP:0001639,HP:0001644,HP:0001723,HP:0200127,HP:0005152,HP:0005157,HP:0011663,HP:0011664,HP:0012817,HP:0031331,HP:0001638,HP:0031319,HP:0031391	NA	NA	gencode	NA	FALSE	NA	NA	NA	NA
r1223	TPT1-AS1	chr13	45377154	45377155	2	*		theta	1.7143e-07	0.015717	-3.79	0.27	-0.68	40.21	43.75	25	92	3.4286e-07	2.18057e-06	TRUE	/droptest/Data/rna_bam/r1223.bam	/droptest/Data/dna_vcf/CVP4217.vcf.gz	CVP4217	cardio	IntersectionStrict	TRUE	HP:0001639,HP:0001644,HP:0001723,HP:0200127,HP:0005152,HP:0005157,HP:0011663,HP:0011664,HP:0012817,HP:0031331,HP:0001638,HP:0031319,HP:0031391	NA	NA	gencode	NA	FALSE	NA	NA	NA	NA
r1223	UBC	chr12	124911900	124912811	912	-		psi5	1.2918e-08	0.0005081	-3.78	0.65	-0.34	118.87	121.93	174	269	1.2918e-08	1.23236e-07	TRUE	/droptest/Data/rna_bam/r1223.bam	/droptest/Data/dna_vcf/CVP4217.vcf.gz	CVP4217	cardio	IntersectionStrict	TRUE	HP:0001639,HP:0001644,HP:0001723,HP:0200127,HP:0005152,HP:0005157,HP:0011663,HP:0011664,HP:0012817,HP:0031331,HP:0001638,HP:0031319,HP:0031391	NA	NA	gencode	NA	FALSE	NA	NA	NA	NA
r1223	WDPCP	chr2	63605942	63605943	2	*	MDH1	theta	6.2834e-07	0.039131	-3.48	0.43	-0.55	157.01	171.59	121	279	6.2834e-07	3.33017e-06	TRUE	/droptest/Data/rna_bam/r1223.bam	/droptest/Data/dna_vcf/CVP4217.vcf.gz	CVP4217	cardio	IntersectionStrict	TRUE	HP:0001639,HP:0001644,HP:0001723,HP:0200127,HP:0005152,HP:0005157,HP:0011663,HP:0011664,HP:0012817,HP:0031331,HP:0001638,HP:0031319,HP:0031391	NA	NA	gencode	NA	FALSE	NA	NA	NA	NA
r1223	ZFAS1	chr20	49280571	49280902	332	+	ENSG00000277967;SNORD12	psi5	3.3036e-07	0.0086627	-5.03	0.15	-0.47	101.64	170.11	69	450	9.9108e-07	4.97621e-06	TRUE	/droptest/Data/rna_bam/r1223.bam	/droptest/Data/dna_vcf/CVP4217.vcf.gz	CVP4217	cardio	IntersectionStrict	TRUE	HP:0001639,HP:0001644,HP:0001723,HP:0200127,HP:0005152,HP:0005157,HP:0011663,HP:0011664,HP:0012817,HP:0031331,HP:0001638,HP:0031319,HP:0031391	NA	NA	gencode	NA	FALSE	NA	NA	NA	NA
r1226	ABCA6	chr17	69083013	69083014	2	*		theta	1.0475e-08	0.004092	5.98	0.5	0.45	0.19	81.87	10	20	1.0475e-08	5.6661e-08	TRUE	/droptest/Data/rna_bam/r1226.bam	/droptest/Data/dna_vcf/G_OSKU_04571-1.vcf.gz	G_OSKU_04571-1	cardio	IntersectionStrict	TRUE	HP:0001639,HP:0001644,HP:0001723,HP:0200127,HP:0005152,HP:0005157,HP:0011663,HP:0011664,HP:0012817,HP:0031331,HP:0001638,HP:0031319,HP:0031390	NA	NA	gencode	NA	FALSE	NA	NA	NA	NA
r1226	CCHCR1	chr6	31148729	31150065	1337	-		psi5	5.693e-08	0.0089567	-4.14	0.63	-0.31	30.63	30.93	27	43	1.1386e-07	5.1324e-07	TRUE	/droptest/Data/rna_bam/r1226.bam	/droptest/Data/dna_vcf/G_OSKU_04571-1.vcf.gz	G_OSKU_04571-1	cardio	IntersectionStrict	TRUE	HP:0001639,HP:0001644,HP:0001723,HP:0200127,HP:0005152,HP:0005157,HP:0011663,HP:0011664,HP:0012817,HP:0031331,HP:0001638,HP:0031319,HP:0031390	NA	NA	gencode	NA	FALSE	NA	NA	NA	NA
r1226	ENOSF1	chr18	678738	683245	4508	-		psi3	8.2853e-09	0.0013011	-3.99	0.64	-0.32	72.57	73.03	38	59	8.2853e-09	4.97962e-08	TRUE	/droptest/Data/rna_bam/r1226.bam	/droptest/Data/dna_vcf/G_OSKU_04571-1.vcf.gz	G_OSKU_04571-1	cardio	IntersectionStrict	TRUE	HP:0001639,HP:0001644,HP:0001723,HP:0200127,HP:0005152,HP:0005157,HP:0011663,HP:0011664,HP:0012817,HP:0031331,HP:0001638,HP:0031319,HP:0031390	NA	NA	gencode	NA	FALSE	NA	NA	NA	NA
r1226	ENSG00000283765	chr3	183868061	183884721	16661	-	PARL	psi3	1.0689e-11	3.3569e-06	-3.55	0.55	-0.39	166.45	167.49	29	53	1.0689e-11	1.15637e-10	TRUE	/droptest/Data/rna_bam/r1226.bam	/droptest/Data/dna_vcf/G_OSKU_04571-1.vcf.gz	G_OSKU_04571-1	cardio	IntersectionStrict	TRUE	HP:0001639,HP:0001644,HP:0001723,HP:0200127,HP:0005152,HP:0005157,HP:0011663,HP:0011664,HP:0012817,HP:0031331,HP:0001638,HP:0031319,HP:0031390	NA	NA	gencode	NA	FALSE	NA	NA	NA	NA
r1226	FLT1	chr13	28434220	28434221	2	*		theta	4.8565e-09	0.0022899	3.93	0.82	0.65	0.96	37.65	18	22	4.8565e-09	3.2837e-08	TRUE	/droptest/Data/rna_bam/r1226.bam	/droptest/Data/dna_vcf/G_OSKU_04571-1.vcf.gz	G_OSKU_04571-1	cardio	IntersectionStrict	TRUE	HP:0001639,HP:0001644,HP:0001723,HP:0200127,HP:0005152,HP:0005157,HP:0011663,HP:0011664,HP:0012817,HP:0031331,HP:0001638,HP:0031319,HP:0031390	NA	NA	gencode	NA	FALSE	NA	NA	NA	NA
r1226	HLA-B	chr6	31354632	31354633	2	*		theta	3.8852e-07	0.091598	3.63	1	0.83	7.64	1031.3	5	5	3.8852e-07	1.61659e-06	TRUE	/droptest/Data/rna_bam/r1226.bam	/droptest/Data/dna_vcf/G_OSKU_04571-1.vcf.gz	G_OSKU_04571-1	cardio	IntersectionStrict	TRUE	HP:0001639,HP:0001644,HP:0001723,HP:0200127,HP:0005152,HP:0005157,HP:0011663,HP:0011664,HP:0012817,HP:0031331,HP:0001638,HP:0031319,HP:0031390	NA	NA	gencode	NA	FALSE	Cardiomyopathy, Hypertrophic cardiomyopathy	HP:0001638, HP:0001639	451, 245	337
r1226	IDH3B	chr20	2658523	2658637	115	-		psi3	2.353e-09	0.00046187	2.92	0.41	0.32	7.16	708.33	26	63	4.706e-09	3.2837e-08	TRUE	/droptest/Data/rna_bam/r1226.bam	/droptest/Data/dna_vcf/G_OSKU_04571-1.vcf.gz	G_OSKU_04571-1	cardio	IntersectionStrict	TRUE	HP:0001639,HP:0001644,HP:0001723,HP:0200127,HP:0005152,HP:0005157,HP:0011663,HP:0011664,HP:0012817,HP:0031331,HP:0001638,HP:0031319,HP:0031390	NA	NA	gencode	NA	FALSE	NA	NA	NA	NA
r1226	MT-ND6	chrM	7127	14418	7292	-	MT-TS1	psi3	9.5753e-32	1.5036e-25	-2.6	0	-0.79	0.58	17013.5	0	189	9.5753e-31	5.17944e-29	TRUE	/droptest/Data/rna_bam/r1226.bam	/droptest/Data/dna_vcf/G_OSKU_04571-1.vcf.gz	G_OSKU_04571-1	cardio	IntersectionStrict	TRUE	HP:0001639,HP:0001644,HP:0001723,HP:0200127,HP:0005152,HP:0005157,HP:0011663,HP:0011664,HP:0012817,HP:0031331,HP:0001638,HP:0031319,HP:0031390	NA	NA	gencode	NA	FALSE	NA	NA	NA	NA
r1226	MT-TA	chrM	5337	10947	5611	-	MT-TN;MT-TC;MT-TY;MT-TS1	psi5	7.0474e-10	0.00016327	-2.07	0	-0.34	7.33	2494.22	0	645	7.0474e-10	6.35343e-09	TRUE	/droptest/Data/rna_bam/r1226.bam	/droptest/Data/dna_vcf/G_OSKU_04571-1.vcf.gz	G_OSKU_04571-1	cardio	IntersectionStrict	TRUE	HP:0001639,HP:0001644,HP:0001723,HP:0200127,HP:0005152,HP:0005157,HP:0011663,HP:0011664,HP:0012817,HP:0031331,HP:0001638,HP:0031319,HP:0031390	NA	NA	gencode	NA	FALSE	NA	NA	NA	NA
r1226	MT-TS1	chrM	7127	7905	779	-		psi3	9.5753e-32	1.5036e-25	-2.2	0	-0.82	569.38	17013.5	0	189	3.54286e-30	9.58196e-29	TRUE	/droptest/Data/rna_bam/r1226.bam	/droptest/Data/dna_vcf/G_OSKU_04571-1.vcf.gz	G_OSKU_04571-1	cardio	IntersectionStrict	TRUE	HP:0001639,HP:0001644,HP:0001723,HP:0200127,HP:0005152,HP:0005157,HP:0011663,HP:0011664,HP:0012817,HP:0031331,HP:0001638,HP:0031319,HP:0031390	NA	NA	gencode	NA	FALSE	NA	NA	NA	NA
r1226	NME1	chr17	51155781	51161159	5379	+	NME1-NME2	psi3	3.569e-22	2.8022e-16	6.12	0.54	0.51	2.4	171.44	211	389	1.4276e-21	2.57404e-20	TRUE	/droptest/Data/rna_bam/r1226.bam	/droptest/Data/dna_vcf/G_OSKU_04571-1.vcf.gz	G_OSKU_04571-1	cardio	IntersectionStrict	TRUE	HP:0001639,HP:0001644,HP:0001723,HP:0200127,HP:0005152,HP:0005157,HP:0011663,HP:0011664,HP:0012817,HP:0031331,HP:0001638,HP:0031319,HP:0031390	NA	NA	gencode	NA	FALSE	NA	NA	NA	NA
r1226	PDE4DIPP2	chr1	120548502	120548640	139	-		psi3	1.046e-07	0.010951	2.13	1	0.4	510.98	512.29	118	118	1.046e-07	5.1324e-07	TRUE	/droptest/Data/rna_bam/r1226.bam	/droptest/Data/dna_vcf/G_OSKU_04571-1.vcf.gz	G_OSKU_04571-1	cardio	IntersectionStrict	TRUE	HP:0001639,HP:0001644,HP:0001723,HP:0200127,HP:0005152,HP:0005157,HP:0011663,HP:0011664,HP:0012817,HP:0031331,HP:0001638,HP:0031319,HP:0031390	NA	NA	gencode	NA	FALSE	NA	NA	NA	NA
r1226	RHOD	chr11	67057035	67065895	8861	+		psi5	8.1066e-07	0.085027	-3.41	0.61	-0.34	136.7	139.33	20	33	8.1066e-07	2.92333e-06	TRUE	/droptest/Data/rna_bam/r1226.bam	/droptest/Data/dna_vcf/G_OSKU_04571-1.vcf.gz	G_OSKU_04571-1	cardio	IntersectionStrict	TRUE	HP:0001639,HP:0001644,HP:0001723,HP:0200127,HP:0005152,HP:0005157,HP:0011663,HP:0011664,HP:0012817,HP:0031331,HP:0001638,HP:0031319,HP:0031390	NA	NA	gencode	NA	FALSE	NA	NA	NA	NA
r1226	TPM2	chr9	35684808	35685063	256	-		psi3	1.3796e-06	0.094194	3.6	0.63	0.3	243.5	2332.28	305	483	2.7592e-06	9.32811e-06	TRUE	/droptest/Data/rna_bam/r1226.bam	/droptest/Data/dna_vcf/G_OSKU_04571-1.vcf.gz	G_OSKU_04571-1	cardio	IntersectionStrict	TRUE	HP:0001639,HP:0001644,HP:0001723,HP:0200127,HP:0005152,HP:0005157,HP:0011663,HP:0011664,HP:0012817,HP:0031331,HP:0001638,HP:0031319,HP:0031390	NA	NA	gencode	NA	FALSE	Cardiomyopathy, Dilated cardiomyopathy	HP:0001638, HP:0001644	451, 138	405
r1226	TRAF1	chr9	120923793	120925935	2143	-		psi5	6.3607e-07	0.076979	-4.54	0.41	-0.5	13.07	13.25	7	17	6.3607e-07	2.45758e-06	TRUE	/droptest/Data/rna_bam/r1226.bam	/droptest/Data/dna_vcf/G_OSKU_04571-1.vcf.gz	G_OSKU_04571-1	cardio	IntersectionStrict	TRUE	HP:0001639,HP:0001644,HP:0001723,HP:0200127,HP:0005152,HP:0005157,HP:0011663,HP:0011664,HP:0012817,HP:0031331,HP:0001638,HP:0031319,HP:0031390	NA	NA	gencode	NA	FALSE	NA	NA	NA	NA
r1226	USP16	chr21	29050179	29053801	3623	+		psi5	1.9818e-19	1.0393e-13	-4.57	0.24	-0.7	158.16	160.87	19	78	7.9272e-19	1.07199e-17	TRUE	/droptest/Data/rna_bam/r1226.bam	/droptest/Data/dna_vcf/G_OSKU_04571-1.vcf.gz	G_OSKU_04571-1	cardio	IntersectionStrict	TRUE	HP:0001639,HP:0001644,HP:0001723,HP:0200127,HP:0005152,HP:0005157,HP:0011663,HP:0011664,HP:0012817,HP:0031331,HP:0001638,HP:0031319,HP:0031390	NA	NA	gencode	NA	FALSE	NA	NA	NA	NA
r1227	AHNAK	chr11	62520027	62520028	2	*		theta	2.7495e-08	0.0049919	-2.72	0.62	-0.36	384.83	393.36	178	288	2.7495e-08	1.35205e-07	TRUE	/droptest/Data/rna_bam/r1227.bam	/droptest/Data/dna_vcf/G_OSKU_04584.vcf.gz	G_OSKU_04584	cardio	IntersectionStrict	TRUE	HP:0001639,HP:0001644,HP:0001723,HP:0200127,HP:0005152,HP:0005157,HP:0011663,HP:0011664,HP:0012817,HP:0031331,HP:0001638,HP:0031319,HP:0031389	NA	NA	gencode	NA	FALSE	NA	NA	NA	NA
r1227	ENSG00000291105	chr16	56618245	56618588	344	+	MT1L	psi3	8.9685e-30	7.0416e-24	-6.58	0.01	-0.48	188.65	264.1	58	4694	8.9685e-30	1.61707e-28	TRUE	/droptest/Data/rna_bam/r1227.bam	/droptest/Data/dna_vcf/G_OSKU_04584.vcf.gz	G_OSKU_04584	cardio	IntersectionStrict	TRUE	HP:0001639,HP:0001644,HP:0001723,HP:0200127,HP:0005152,HP:0005157,HP:0011663,HP:0011664,HP:0012817,HP:0031331,HP:0001638,HP:0031319,HP:0031389	NA	NA	gencode	NA	FALSE	NA	NA	NA	NA
r1227	FSTL3	chr19	682337	682338	2	*		theta	1.9094e-07	0.025209	-2.63	0.58	-0.38	533.07	546.14	247	425	1.9094e-07	8.60689e-07	TRUE	/droptest/Data/rna_bam/r1227.bam	/droptest/Data/dna_vcf/G_OSKU_04584.vcf.gz	G_OSKU_04584	cardio	IntersectionStrict	TRUE	HP:0001639,HP:0001644,HP:0001723,HP:0200127,HP:0005152,HP:0005157,HP:0011663,HP:0011664,HP:0012817,HP:0031331,HP:0001638,HP:0031319,HP:0031389	NA	NA	gencode	NA	FALSE	NA	NA	NA	NA
r1227	IGLL5	chr22	22895586	22895587	2	*	IGLC1	theta	9.6717e-07	0.096736	-3.06	0.52	-0.46	184.45	266.5	8725	16645	9.6717e-07	3.48772e-06	TRUE	/droptest/Data/rna_bam/r1227.bam	/droptest/Data/dna_vcf/G_OSKU_04584.vcf.gz	G_OSKU_04584	cardio	IntersectionStrict	TRUE	HP:0001639,HP:0001644,HP:0001723,HP:0200127,HP:0005152,HP:0005157,HP:0011663,HP:0011664,HP:0012817,HP:0031331,HP:0001638,HP:0031319,HP:0031389	NA	NA	gencode	NA	FALSE	NA	NA	NA	NA
r1227	IL18BP	chr11	72006263	72006264	2	*	NUMA1	theta	8.8042e-13	2.906e-06	3.55	0.53	0.38	6.22	204.76	84	159	2.64126e-12	2.8574e-11	TRUE	/droptest/Data/rna_bam/r1227.bam	/droptest/Data/dna_vcf/G_OSKU_04584.vcf.gz	G_OSKU_04584	cardio	IntersectionStrict	TRUE	HP:0001639,HP:0001644,HP:0001723,HP:0200127,HP:0005152,HP:0005157,HP:0011663,HP:0011664,HP:0012817,HP:0031331,HP:0001638,HP:0031319,HP:0031389	NA	NA	gencode	NA	FALSE	NA	NA	NA	NA
r1227	KLHL3	chr5	137628438	137634036	5599	-		psi3	1.3587e-06	0.096978	-3.39	0.32	-0.52	24.55	25.63	6	19	1.3587e-06	4.5934e-06	TRUE	/droptest/Data/rna_bam/r1227.bam	/droptest/Data/dna_vcf/G_OSKU_04584.vcf.gz	G_OSKU_04584	cardio	IntersectionStrict	TRUE	HP:0001639,HP:0001644,HP:0001723,HP:0200127,HP:0005152,HP:0005157,HP:0011663,HP:0011664,HP:0012817,HP:0031331,HP:0001638,HP:0031319,HP:0031389	NA	NA	gencode	NA	FALSE	NA	NA	NA	NA
r1227	MACF1	chr1	39463687	39465094	1408	+		psi5	1.2044e-07	0.016095	-3.82	0.17	-0.31	282.97	331.51	49	285	2.4088e-07	1.00228e-06	TRUE	/droptest/Data/rna_bam/r1227.bam	/droptest/Data/dna_vcf/G_OSKU_04584.vcf.gz	G_OSKU_04584	cardio	IntersectionStrict	TRUE	HP:0001639,HP:0001644,HP:0001723,HP:0200127,HP:0005152,HP:0005157,HP:0011663,HP:0011664,HP:0012817,HP:0031331,HP:0001638,HP:0031319,HP:0031389	NA	NA	gencode	NA	FALSE	NA	NA	NA	NA
r1227	MKKS	chr20	10405688	10408627	2940	-		psi5	1.9242e-20	1.5136e-14	7.09	0.51	0.47	0.27	136.57	25	49	7.6968e-20	1.04083e-18	TRUE	/droptest/Data/rna_bam/r1227.bam	/droptest/Data/dna_vcf/G_OSKU_04584.vcf.gz	G_OSKU_04584	cardio	IntersectionStrict	TRUE	HP:0001639,HP:0001644,HP:0001723,HP:0200127,HP:0005152,HP:0005157,HP:0011663,HP:0011664,HP:0012817,HP:0031331,HP:0001638,HP:0031319,HP:0031389	NA	NA	gencode	NA	FALSE	NA	NA	NA	NA
r1227	MT-TS1	chrM	6357	8926	2570	-		psi5	6.1285e-36	9.642e-30	2.92	1	0.83	508.36	36505.8	1474	1474	6.1285e-36	3.31501e-34	TRUE	/droptest/Data/rna_bam/r1227.bam	/droptest/Data/dna_vcf/G_OSKU_04584.vcf.gz	G_OSKU_04584	cardio	IntersectionStrict	TRUE	HP:0001639,HP:0001644,HP:0001723,HP:0200127,HP:0005152,HP:0005157,HP:0011663,HP:0011664,HP:0012817,HP:0031331,HP:0001638,HP:0031319,HP:0031389	NA	NA	gencode	NA	FALSE	NA	NA	NA	NA
r1227	MT1A	chr16	56639330	56659072	19743	+	ENSG00000291095;MT1DP;MT1CP;ENSG00000259923;MT1B;MT1F	psi3	2.8813e-10	7.541e-05	4.87	0.45	0.41	0.83	39.92	69	155	2.8813e-10	1.94818e-09	TRUE	/droptest/Data/rna_bam/r1227.bam	/droptest/Data/dna_vcf/G_OSKU_04584.vcf.gz	G_OSKU_04584	cardio	IntersectionStrict	TRUE	HP:0001639,HP:0001644,HP:0001723,HP:0200127,HP:0005152,HP:0005157,HP:0011663,HP:0011664,HP:0012817,HP:0031331,HP:0001638,HP:0031319,HP:0031389	NA	NA	gencode	NA	FALSE	NA	NA	NA	NA
r1227	MT1F	chr16	56658741	56659072	332	+		psi3	2.8813e-10	7.541e-05	-2.68	0.3	-0.46	19.89	39.92	47	155	2.8813e-10	1.94818e-09	TRUE	/droptest/Data/rna_bam/r1227.bam	/droptest/Data/dna_vcf/G_OSKU_04584.vcf.gz	G_OSKU_04584	cardio	IntersectionStrict	TRUE	HP:0001639,HP:0001644,HP:0001723,HP:0200127,HP:0005152,HP:0005157,HP:0011663,HP:0011664,HP:0012817,HP:0031331,HP:0001638,HP:0031319,HP:0031389	NA	NA	gencode	NA	FALSE	NA	NA	NA	NA
r1227	MT2A	chr16	56609058	56618588	9531	+	ENSG00000291105;MT1L	psi3	8.9685e-30	7.0416e-24	6.04	0.99	0.87	46.4	264.1	4624	4694	8.9685e-30	1.61707e-28	TRUE	/droptest/Data/rna_bam/r1227.bam	/droptest/Data/dna_vcf/G_OSKU_04584.vcf.gz	G_OSKU_04584	cardio	IntersectionStrict	TRUE	HP:0001639,HP:0001644,HP:0001723,HP:0200127,HP:0005152,HP:0005157,HP:0011663,HP:0011664,HP:0012817,HP:0031331,HP:0001638,HP:0031319,HP:0031389	NA	NA	gencode	NA	FALSE	NA	NA	NA	NA
r1227	PDE4DIP	chr1	149030279	149031943	1665	+		psi3	1.8991e-07	0.018638	2.25	0.49	0.33	9.48	405.07	47	96	3.7982e-07	1.46751e-06	TRUE	/droptest/Data/rna_bam/r1227.bam	/droptest/Data/dna_vcf/G_OSKU_04584.vcf.gz	G_OSKU_04584	cardio	IntersectionStrict	TRUE	HP:0001639,HP:0001644,HP:0001723,HP:0200127,HP:0005152,HP:0005157,HP:0011663,HP:0011664,HP:0012817,HP:0031331,HP:0001638,HP:0031319,HP:0031389	NA	NA	gencode	NA	FALSE	NA	NA	NA	NA
r1227	PNKP	chr19	49877744	49877745	2	*	AKT1S1;TBC1D17	theta	1.5053e-08	0.0033123	3.03	0.75	0.47	1.94	83.48	27	36	1.5053e-08	8.14242e-08	TRUE	/droptest/Data/rna_bam/r1227.bam	/droptest/Data/dna_vcf/G_OSKU_04584.vcf.gz	G_OSKU_04584	cardio	IntersectionStrict	TRUE	HP:0001639,HP:0001644,HP:0001723,HP:0200127,HP:0005152,HP:0005157,HP:0011663,HP:0011664,HP:0012817,HP:0031331,HP:0001638,HP:0031319,HP:0031389	NA	NA	gencode	NA	FALSE	NA	NA	NA	NA
r1227	TBC1D17	chr19	49878497	49878498	2	*		theta	1.0573e-11	7.2994e-06	3.2	0.64	0.4	0.92	119.39	42	66	1.0573e-11	9.53185e-11	TRUE	/droptest/Data/rna_bam/r1227.bam	/droptest/Data/dna_vcf/G_OSKU_04584.vcf.gz	G_OSKU_04584	cardio	IntersectionStrict	TRUE	HP:0001639,HP:0001644,HP:0001723,HP:0200127,HP:0005152,HP:0005157,HP:0011663,HP:0011664,HP:0012817,HP:0031331,HP:0001638,HP:0031319,HP:0031389	NA	NA	gencode	NA	FALSE	NA	NA	NA	NA
r1227	UBC	chr12	124913268	124913723	456	-		psi5	5.2583e-09	0.00082728	-3.58	0	-0.38	2618.78	3858.6	0	89	1.05166e-08	6.32067e-08	TRUE	/droptest/Data/rna_bam/r1227.bam	/droptest/Data/dna_vcf/G_OSKU_04584.vcf.gz	G_OSKU_04584	cardio	IntersectionStrict	TRUE	HP:0001639,HP:0001644,HP:0001723,HP:0200127,HP:0005152,HP:0005157,HP:0011663,HP:0011664,HP:0012817,HP:0031331,HP:0001638,HP:0031319,HP:0031389	NA	NA	gencode	NA	FALSE	NA	NA	NA	NA
r1302	AHNAK	chr11	62520071	62521846	1776	-		psi3	2.86e-07	0.010954	3.31	1	0.9	8.05	96.71	131	131	2.86e-07	2.09659e-06	TRUE	/droptest/Data/rna_bam/r1302.bam	/droptest/Data/dna_vcf/CVP4218.vcf.gz	CVP4218	cardio	IntersectionStrict	TRUE	HP:0001639,HP:0001644,HP:0001723,HP:0200127,HP:0005152,HP:0005157,HP:0011663,HP:0011664,HP:0012817,HP:0031331,HP:0001638,HP:0031319,HP:0031388	NA	NA	gencode	NA	FALSE	NA	NA	NA	NA
r1302	ANGEL2	chr1	213008467	213013092	4626	-		psi5	2.2145e-06	0.047726	-3.98	0.46	-0.47	14.9	15.79	11	24	2.2145e-06	8.88954e-06	TRUE	/droptest/Data/rna_bam/r1302.bam	/droptest/Data/dna_vcf/CVP4218.vcf.gz	CVP4218	cardio	IntersectionStrict	TRUE	HP:0001639,HP:0001644,HP:0001723,HP:0200127,HP:0005152,HP:0005157,HP:0011663,HP:0011664,HP:0012817,HP:0031331,HP:0001638,HP:0031319,HP:0031388	NA	NA	gencode	NA	FALSE	NA	NA	NA	NA
r1302	ENSG00000230021	chr1	634104	634250	147	-		psi3	8.7047e-11	8.0407e-06	6.32	1	0.68	35.62	95.99	3811	3817	4.35235e-10	3.98823e-09	TRUE	/droptest/Data/rna_bam/r1302.bam	/droptest/Data/dna_vcf/CVP4218.vcf.gz	CVP4218	cardio	IntersectionStrict	TRUE	HP:0001639,HP:0001644,HP:0001723,HP:0200127,HP:0005152,HP:0005157,HP:0011663,HP:0011664,HP:0012817,HP:0031331,HP:0001638,HP:0031319,HP:0031388	NA	NA	gencode	NA	FALSE	NA	NA	NA	NA
r1302	ENSG00000258444	chr14	23392983	23422220	29238	+		psi5	3.9212e-07	0.011217	-2.3	0	-0.75	33.07	162.12	0	58	7.8424e-07	4.31178e-06	TRUE	/droptest/Data/rna_bam/r1302.bam	/droptest/Data/dna_vcf/CVP4218.vcf.gz	CVP4218	cardio	IntersectionStrict	TRUE	HP:0001639,HP:0001644,HP:0001723,HP:0200127,HP:0005152,HP:0005157,HP:0011663,HP:0011664,HP:0012817,HP:0031331,HP:0001638,HP:0031319,HP:0031388	NA	NA	gencode	NA	FALSE	NA	NA	NA	NA
r1302	ENSG00000291233	chr1	149240488	149246324	5837	-	ENSG00000215861	psi3	9.4085e-11	8.2079e-06	3.35	0.65	0.64	9.94	428.04	206	319	1.8817e-10	2.06913e-09	TRUE	/droptest/Data/rna_bam/r1302.bam	/droptest/Data/dna_vcf/CVP4218.vcf.gz	CVP4218	cardio	IntersectionStrict	TRUE	HP:0001639,HP:0001644,HP:0001723,HP:0200127,HP:0005152,HP:0005157,HP:0011663,HP:0011664,HP:0012817,HP:0031331,HP:0001638,HP:0031319,HP:0031388	NA	NA	gencode	NA	FALSE	NA	NA	NA	NA
r1302	FAM229B	chr6	112097086	112097087	2	*		theta	8.3703e-08	0.0072703	-4.18	0.66	-0.34	242.87	248.6	189	288	8.3703e-08	6.57432e-07	TRUE	/droptest/Data/rna_bam/r1302.bam	/droptest/Data/dna_vcf/CVP4218.vcf.gz	CVP4218	cardio	IntersectionStrict	TRUE	HP:0001639,HP:0001644,HP:0001723,HP:0200127,HP:0005152,HP:0005157,HP:0011663,HP:0011664,HP:0012817,HP:0031331,HP:0001638,HP:0031319,HP:0031388	NA	NA	gencode	NA	FALSE	NA	NA	NA	NA
r1302	HDAC4	chr2	239084243	239087558	3316	-	MIR4441	psi5	2.2636e-06	0.048125	-4.35	0.52	-0.42	10.73	10.84	11	21	2.2636e-06	8.88954e-06	TRUE	/droptest/Data/rna_bam/r1302.bam	/droptest/Data/dna_vcf/CVP4218.vcf.gz	CVP4218	cardio	IntersectionStrict	TRUE	HP:0001639,HP:0001644,HP:0001723,HP:0200127,HP:0005152,HP:0005157,HP:0011663,HP:0011664,HP:0012817,HP:0031331,HP:0001638,HP:0031319,HP:0031388	NA	NA	gencode	NA	FALSE	NA	NA	NA	NA
r1302	KLHDC2	chr14	49784224	49784225	2	*	NEMF	theta	1.0079e-06	0.057359	-4.02	0.59	-0.4	72.44	75.66	102	174	1.0079e-06	5.0377e-06	TRUE	/droptest/Data/rna_bam/r1302.bam	/droptest/Data/dna_vcf/CVP4218.vcf.gz	CVP4218	cardio	IntersectionStrict	TRUE	HP:0001639,HP:0001644,HP:0001723,HP:0200127,HP:0005152,HP:0005157,HP:0011663,HP:0011664,HP:0012817,HP:0031331,HP:0001638,HP:0031319,HP:0031388	NA	NA	gencode	NA	FALSE	NA	NA	NA	NA
r1302	MRNIP	chr5	179837205	179837759	555	-		psi5	7.6002e-10	3.3215e-05	-5.4	0.2	-0.71	16.27	17.31	18	88	7.6002e-10	6.42865e-09	TRUE	/droptest/Data/rna_bam/r1302.bam	/droptest/Data/dna_vcf/CVP4218.vcf.gz	CVP4218	cardio	IntersectionStrict	TRUE	HP:0001639,HP:0001644,HP:0001723,HP:0200127,HP:0005152,HP:0005157,HP:0011663,HP:0011664,HP:0012817,HP:0031331,HP:0001638,HP:0031319,HP:0031388	NA	NA	gencode	NA	FALSE	NA	NA	NA	NA
r1302	MRPL45P2	chr17	47491193	47492393	1201	-	ENSG00000228782	psi5	1.6572e-06	0.037366	-3.91	0.21	-0.65	11.09	11.57	3	14	1.6572e-06	7.31239e-06	TRUE	/droptest/Data/rna_bam/r1302.bam	/droptest/Data/dna_vcf/CVP4218.vcf.gz	CVP4218	cardio	IntersectionStrict	TRUE	HP:0001639,HP:0001644,HP:0001723,HP:0200127,HP:0005152,HP:0005157,HP:0011663,HP:0011664,HP:0012817,HP:0031331,HP:0001638,HP:0031319,HP:0031388	NA	NA	gencode	NA	FALSE	NA	NA	NA	NA
r1302	MT-ND6	chrM	5369	14412	9044	-	MT-TA;MT-TN;MT-TC;MT-TY;MT-TS1	psi5	2.7162e-24	1.4245e-18	2.56	0.78	0.78	195.89	15745	1279	1641	2.98782e-23	8.21358e-22	TRUE	/droptest/Data/rna_bam/r1302.bam	/droptest/Data/dna_vcf/CVP4218.vcf.gz	CVP4218	cardio	IntersectionStrict	TRUE	HP:0001639,HP:0001644,HP:0001723,HP:0200127,HP:0005152,HP:0005157,HP:0011663,HP:0011664,HP:0012817,HP:0031331,HP:0001638,HP:0031319,HP:0031388	NA	NA	gencode	NA	FALSE	NA	NA	NA	NA
r1302	MT-RNR2	chrM	2424	2831	408	+		psi3	7.7258e-07	0.025275	-8.2	0	-0.35	1.52	17.5	0	1681	7.7258e-07	4.31178e-06	TRUE	/droptest/Data/rna_bam/r1302.bam	/droptest/Data/dna_vcf/CVP4218.vcf.gz	CVP4218	cardio	IntersectionStrict	TRUE	HP:0001639,HP:0001644,HP:0001723,HP:0200127,HP:0005152,HP:0005157,HP:0011663,HP:0011664,HP:0012817,HP:0031331,HP:0001638,HP:0031319,HP:0031388	NA	NA	gencode	NA	FALSE	NA	NA	NA	NA
r1302	MT-TA	chrM	5349	13791	8443	-	MT-TN;MT-TC;MT-TY;MT-TS1	psi5	2.9826e-12	2.9328e-07	3.64	1	0.99	195.26	3314.7	736	737	2.08782e-11	2.55087e-10	TRUE	/droptest/Data/rna_bam/r1302.bam	/droptest/Data/dna_vcf/CVP4218.vcf.gz	CVP4218	cardio	IntersectionStrict	TRUE	HP:0001639,HP:0001644,HP:0001723,HP:0200127,HP:0005152,HP:0005157,HP:0011663,HP:0011664,HP:0012817,HP:0031331,HP:0001638,HP:0031319,HP:0031388	NA	NA	gencode	NA	FALSE	NA	NA	NA	NA
r1302	MT-TC	chrM	5818	14054	8237	-	MT-TY;MT-TS1	psi3	5.5517e-13	9.6866e-08	2.88	1	0.98	3.86	1659.29	412	412	5.5517e-13	1.01745e-11	TRUE	/droptest/Data/rna_bam/r1302.bam	/droptest/Data/dna_vcf/CVP4218.vcf.gz	CVP4218	cardio	IntersectionStrict	TRUE	HP:0001639,HP:0001644,HP:0001723,HP:0200127,HP:0005152,HP:0005157,HP:0011663,HP:0011664,HP:0012817,HP:0031331,HP:0001638,HP:0031319,HP:0031388	NA	NA	gencode	NA	FALSE	NA	NA	NA	NA
r1302	MT-TQ	chrM	3630	9416	5787	-	MT-TA;MT-TN;MT-TC;MT-TY;MT-TS1	psi3	6.6583e-14	1.4355e-08	3.79	0.87	0.87	424.3	13283	6035	6945	8.65579e-13	1.35971e-11	TRUE	/droptest/Data/rna_bam/r1302.bam	/droptest/Data/dna_vcf/CVP4218.vcf.gz	CVP4218	cardio	IntersectionStrict	TRUE	HP:0001639,HP:0001644,HP:0001723,HP:0200127,HP:0005152,HP:0005157,HP:0011663,HP:0011664,HP:0012817,HP:0031331,HP:0001638,HP:0031319,HP:0031388	NA	NA	gencode	NA	FALSE	NA	NA	NA	NA
r1302	MT-TS1	chrM	6357	13448	7092	-		psi5	2.0751e-39	3.2647e-33	4.41	1	0.97	0.92	12091.9	36	36	1.86759e-38	2.05362e-36	TRUE	/droptest/Data/rna_bam/r1302.bam	/droptest/Data/dna_vcf/CVP4218.vcf.gz	CVP4218	cardio	IntersectionStrict	TRUE	HP:0001639,HP:0001644,HP:0001723,HP:0200127,HP:0005152,HP:0005157,HP:0011663,HP:0011664,HP:0012817,HP:0031331,HP:0001638,HP:0031319,HP:0031388	NA	NA	gencode	NA	FALSE	NA	NA	NA	NA
r1302	MYH6	chr14	23382560	23412820	30261	-	MIR208A;ENSG00000289973;MYH7	psi5	1.0713e-10	7.0228e-06	-2.3	0.01	-0.74	39.17	129.66	46	4444	3.2139e-10	3.21275e-09	TRUE	/droptest/Data/rna_bam/r1302.bam	/droptest/Data/dna_vcf/CVP4218.vcf.gz	CVP4218	cardio	IntersectionStrict	TRUE	HP:0001639,HP:0001644,HP:0001723,HP:0200127,HP:0005152,HP:0005157,HP:0011663,HP:0011664,HP:0012817,HP:0031331,HP:0001638,HP:0031319,HP:0031388	NA	NA	gencode	NA	FALSE	Cardiomyopathy, Hypertrophic cardiomyopathy, Dilated cardiomyopathy	HP:0001638, HP:0001639, HP:0001644	451, 245, 138	64
r1302	MYL12B	chr18	3277808	3277809	2	*		theta	5.0556e-12	1.517e-06	-2.99	0.52	-0.48	1918.32	1987.17	3079	5959	5.0556e-12	6.94897e-11	TRUE	/droptest/Data/rna_bam/r1302.bam	/droptest/Data/dna_vcf/CVP4218.vcf.gz	CVP4218	cardio	IntersectionStrict	TRUE	HP:0001639,HP:0001644,HP:0001723,HP:0200127,HP:0005152,HP:0005157,HP:0011663,HP:0011664,HP:0012817,HP:0031331,HP:0001638,HP:0031319,HP:0031388	NA	NA	gencode	NA	FALSE	NA	NA	NA	NA
r1302	NBPF26	chr1	120838103	120838744	642	+		psi3	2.0022e-07	0.0078603	-2.76	0.56	-0.42	64.89	68.63	84	151	4.0044e-07	2.75204e-06	TRUE	/droptest/Data/rna_bam/r1302.bam	/droptest/Data/dna_vcf/CVP4218.vcf.gz	CVP4218	cardio	IntersectionStrict	TRUE	HP:0001639,HP:0001644,HP:0001723,HP:0200127,HP:0005152,HP:0005157,HP:0011663,HP:0011664,HP:0012817,HP:0031331,HP:0001638,HP:0031319,HP:0031388	NA	NA	gencode	NA	FALSE	NA	NA	NA	NA
r1302	NRAP	chr10	113622181	113623528	1348	-		psi3	2.77e-19	1.4499e-13	-6.42	0.64	-0.31	2091.66	2190.89	3274	5134	1.108e-18	2.43673e-17	TRUE	/droptest/Data/rna_bam/r1302.bam	/droptest/Data/dna_vcf/CVP4218.vcf.gz	CVP4218	cardio	IntersectionStrict	TRUE	HP:0001639,HP:0001644,HP:0001723,HP:0200127,HP:0005152,HP:0005157,HP:0011663,HP:0011664,HP:0012817,HP:0031331,HP:0001638,HP:0031319,HP:0031388	NA	NA	gencode	NA	FALSE	NA	NA	NA	NA
r1302	OBSCN	chr1	228245648	228245649	2	*	ENSG00000269934	theta	7.1881e-07	0.044685	-3.62	0.59	-0.39	85.58	88.58	69	117	7.1881e-07	4.31178e-06	TRUE	/droptest/Data/rna_bam/r1302.bam	/droptest/Data/dna_vcf/CVP4218.vcf.gz	CVP4218	cardio	IntersectionStrict	TRUE	HP:0001639,HP:0001644,HP:0001723,HP:0200127,HP:0005152,HP:0005157,HP:0011663,HP:0011664,HP:0012817,HP:0031331,HP:0001638,HP:0031319,HP:0031388	NA	NA	gencode	NA	FALSE	NA	NA	NA	NA
r1302	PDGFA-DT	chr7	524281	524364	84	+		psi5	4.6868e-07	0.012644	3.23	0.85	0.81	8.9	104.87	61	72	9.3736e-07	4.90823e-06	TRUE	/droptest/Data/rna_bam/r1302.bam	/droptest/Data/dna_vcf/CVP4218.vcf.gz	CVP4218	cardio	IntersectionStrict	TRUE	HP:0001639,HP:0001644,HP:0001723,HP:0200127,HP:0005152,HP:0005157,HP:0011663,HP:0011664,HP:0012817,HP:0031331,HP:0001638,HP:0031319,HP:0031388	NA	NA	gencode	NA	FALSE	NA	NA	NA	NA
r1302	SH2D3C	chr9	127751301	127761610	10310	-		psi3	1.3911e-06	0.039719	-3.36	0.58	-0.33	54.12	58.27	38	65	1.3911e-06	6.65072e-06	TRUE	/droptest/Data/rna_bam/r1302.bam	/droptest/Data/dna_vcf/CVP4218.vcf.gz	CVP4218	cardio	IntersectionStrict	TRUE	HP:0001639,HP:0001644,HP:0001723,HP:0200127,HP:0005152,HP:0005157,HP:0011663,HP:0011664,HP:0012817,HP:0031331,HP:0001638,HP:0031319,HP:0031388	NA	NA	gencode	NA	FALSE	NA	NA	NA	NA
r1302	SRL	chr16	4204635	4206952	2318	-		psi5	1.8199e-06	0.040328	-4.57	0.59	-0.39	34.81	35.19	17	29	1.8199e-06	7.69683e-06	TRUE	/droptest/Data/rna_bam/r1302.bam	/droptest/Data/dna_vcf/CVP4218.vcf.gz	CVP4218	cardio	IntersectionStrict	TRUE	HP:0001639,HP:0001644,HP:0001723,HP:0200127,HP:0005152,HP:0005157,HP:0011663,HP:0011664,HP:0012817,HP:0031331,HP:0001638,HP:0031319,HP:0031388	NA	NA	gencode	NA	FALSE	NA	NA	NA	NA
r1302	TCAP	chr17	39665201	39665372	172	+		psi3	7.4072e-33	1.1632e-26	-7.54	0.51	-0.49	1282.43	1299.2	1750	3447	7.4072e-33	4.07251e-31	TRUE	/droptest/Data/rna_bam/r1302.bam	/droptest/Data/dna_vcf/CVP4218.vcf.gz	CVP4218	cardio	IntersectionStrict	TRUE	HP:0001639,HP:0001644,HP:0001723,HP:0200127,HP:0005152,HP:0005157,HP:0011663,HP:0011664,HP:0012817,HP:0031331,HP:0001638,HP:0031319,HP:0031388	NA	NA	gencode	NA	FALSE	Cardiomyopathy, Dilated cardiomyopathy	HP:0001638, HP:0001644	451, 138	103
r1302	TIMM17A	chr1	201963745	201965432	1688	+		psi5	8.7164e-32	6.8568e-26	-8.01	0.47	-0.52	512.42	516.74	373	788	8.7164e-32	3.19487e-30	TRUE	/droptest/Data/rna_bam/r1302.bam	/droptest/Data/dna_vcf/CVP4218.vcf.gz	CVP4218	cardio	IntersectionStrict	TRUE	HP:0001639,HP:0001644,HP:0001723,HP:0200127,HP:0005152,HP:0005157,HP:0011663,HP:0011664,HP:0012817,HP:0031331,HP:0001638,HP:0031319,HP:0031388	NA	NA	gencode	NA	FALSE	NA	NA	NA	NA
r1302	TP73-AS1	chr1	3739588	3739979	392	-		psi5	1.6625e-06	0.037366	3.24	0.76	0.69	0.44	12.45	39	51	1.6625e-06	7.31239e-06	TRUE	/droptest/Data/rna_bam/r1302.bam	/droptest/Data/dna_vcf/CVP4218.vcf.gz	CVP4218	cardio	IntersectionStrict	TRUE	HP:0001639,HP:0001644,HP:0001723,HP:0200127,HP:0005152,HP:0005157,HP:0011663,HP:0011664,HP:0012817,HP:0031331,HP:0001638,HP:0031319,HP:0031388	NA	NA	gencode	NA	FALSE	NA	NA	NA	NA
r1302	WDPCP	chr2	63605942	63605943	2	*	MDH1	theta	6.1264e-07	0.038886	-3.38	0.43	-0.55	157.01	171.59	175	406	6.1264e-07	3.96273e-06	TRUE	/droptest/Data/rna_bam/r1302.bam	/droptest/Data/dna_vcf/CVP4218.vcf.gz	CVP4218	cardio	IntersectionStrict	TRUE	HP:0001639,HP:0001644,HP:0001723,HP:0200127,HP:0005152,HP:0005157,HP:0011663,HP:0011664,HP:0012817,HP:0031331,HP:0001638,HP:0031319,HP:0031388	NA	NA	gencode	NA	FALSE	NA	NA	NA	NA
r1306	ABCA5	chr17	69248318	69249904	1587	-		psi3	1.4032e-08	0.0012241	-4.35	0.58	-0.4	82.12	84.81	186	323	1.4032e-08	2.01513e-07	TRUE	/droptest/Data/rna_bam/r1306.bam	/droptest/Data/dna_vcf/CVP0082.vcf.gz	CVP0082	cardio	IntersectionStrict	TRUE	HP:0001639,HP:0001644,HP:0001723,HP:0200127,HP:0005152,HP:0005157,HP:0011663,HP:0011664,HP:0012817,HP:0031331,HP:0001638,HP:0031319,HP:0031387	NA	NA	gencode	NA	FALSE	NA	NA	NA	NA
r1306	ABLIM1	chr10	114453483	114453484	2	*		theta	5.1489e-07	0.019928	3.36	0.44	0.35	37.3	496.46	46	104	5.1489e-07	3.47969e-06	TRUE	/droptest/Data/rna_bam/r1306.bam	/droptest/Data/dna_vcf/CVP0082.vcf.gz	CVP0082	cardio	IntersectionStrict	TRUE	HP:0001639,HP:0001644,HP:0001723,HP:0200127,HP:0005152,HP:0005157,HP:0011663,HP:0011664,HP:0012817,HP:0031331,HP:0001638,HP:0031319,HP:0031387	NA	NA	gencode	NA	FALSE	NA	NA	NA	NA
r1306	ALDH3A2	chr17	19656365	19656366	2	*		theta	1.6438e-06	0.050238	3.58	0.34	0.3	2.64	134.8	11	32	1.6438e-06	8.58422e-06	TRUE	/droptest/Data/rna_bam/r1306.bam	/droptest/Data/dna_vcf/CVP0082.vcf.gz	CVP0082	cardio	IntersectionStrict	TRUE	HP:0001639,HP:0001644,HP:0001723,HP:0200127,HP:0005152,HP:0005157,HP:0011663,HP:0011664,HP:0012817,HP:0031331,HP:0001638,HP:0031319,HP:0031387	NA	NA	gencode	NA	FALSE	NA	NA	NA	NA
r1306	CARNS1	chr11	67416203	67417406	1204	+		psi5	3.8658e-06	0.092153	-4.35	0	-0.65	9.84	11.13	0	12	3.8658e-06	1.58619e-05	TRUE	/droptest/Data/rna_bam/r1306.bam	/droptest/Data/dna_vcf/CVP0082.vcf.gz	CVP0082	cardio	IntersectionStrict	TRUE	HP:0001639,HP:0001644,HP:0001723,HP:0200127,HP:0005152,HP:0005157,HP:0011663,HP:0011664,HP:0012817,HP:0031331,HP:0001638,HP:0031319,HP:0031387	NA	NA	gencode	NA	FALSE	NA	NA	NA	NA
r1306	CKB	chr14	103519974	103520121	148	-		psi3	2.2334e-11	5.0321e-06	-4.13	0.5	-0.47	40.77	41.53	64	128	2.2334e-11	5.13182e-10	TRUE	/droptest/Data/rna_bam/r1306.bam	/droptest/Data/dna_vcf/CVP0082.vcf.gz	CVP0082	cardio	IntersectionStrict	TRUE	HP:0001639,HP:0001644,HP:0001723,HP:0200127,HP:0005152,HP:0005157,HP:0011663,HP:0011664,HP:0012817,HP:0031331,HP:0001638,HP:0031319,HP:0031387	NA	NA	gencode	NA	FALSE	NA	NA	NA	NA
r1306	ENSG00000258444	chr14	23415465	23415685	221	+		psi3	6.0939e-07	0.025863	2.9	0.88	0.84	2.94	100.23	151	171	6.0939e-07	3.88953e-06	TRUE	/droptest/Data/rna_bam/r1306.bam	/droptest/Data/dna_vcf/CVP0082.vcf.gz	CVP0082	cardio	IntersectionStrict	TRUE	HP:0001639,HP:0001644,HP:0001723,HP:0200127,HP:0005152,HP:0005157,HP:0011663,HP:0011664,HP:0012817,HP:0031331,HP:0001638,HP:0031319,HP:0031387	NA	NA	gencode	NA	FALSE	NA	NA	NA	NA
r1306	ENSG00000291233	chr1	149240488	149246324	5837	-	ENSG00000215861	psi3	7.9931e-07	0.031379	2.26	0.63	0.59	9.94	428.04	31	49	7.9931e-07	4.59155e-06	TRUE	/droptest/Data/rna_bam/r1306.bam	/droptest/Data/dna_vcf/CVP0082.vcf.gz	CVP0082	cardio	IntersectionStrict	TRUE	HP:0001639,HP:0001644,HP:0001723,HP:0200127,HP:0005152,HP:0005157,HP:0011663,HP:0011664,HP:0012817,HP:0031331,HP:0001638,HP:0031319,HP:0031387	NA	NA	gencode	NA	FALSE	NA	NA	NA	NA
r1306	FBXO9	chr6	53092824	53092825	2	*		theta	2.1223e-06	0.063108	3.96	0.42	0.3	17.29	201.07	27	65	2.1223e-06	1.06012e-05	TRUE	/droptest/Data/rna_bam/r1306.bam	/droptest/Data/dna_vcf/CVP0082.vcf.gz	CVP0082	cardio	IntersectionStrict	TRUE	HP:0001639,HP:0001644,HP:0001723,HP:0200127,HP:0005152,HP:0005157,HP:0011663,HP:0011664,HP:0012817,HP:0031331,HP:0001638,HP:0031319,HP:0031387	NA	NA	gencode	NA	FALSE	NA	NA	NA	NA
r1306	HARS2	chr5	140696201	140696202	2	*		theta	3.149e-06	0.084501	3.49	0.43	0.31	10.05	134.62	21	49	3.149e-06	1.40822e-05	TRUE	/droptest/Data/rna_bam/r1306.bam	/droptest/Data/dna_vcf/CVP0082.vcf.gz	CVP0082	cardio	IntersectionStrict	TRUE	HP:0001639,HP:0001644,HP:0001723,HP:0200127,HP:0005152,HP:0005157,HP:0011663,HP:0011664,HP:0012817,HP:0031331,HP:0001638,HP:0031319,HP:0031387	NA	NA	gencode	NA	FALSE	NA	NA	NA	NA
r1306	INPPL1	chr11	72228726	72228727	2	*		theta	3.01e-07	0.012737	4.31	0.48	0.37	10.42	113.58	23	48	3.01e-07	2.42345e-06	TRUE	/droptest/Data/rna_bam/r1306.bam	/droptest/Data/dna_vcf/CVP0082.vcf.gz	CVP0082	cardio	IntersectionStrict	TRUE	HP:0001639,HP:0001644,HP:0001723,HP:0200127,HP:0005152,HP:0005157,HP:0011663,HP:0011664,HP:0012817,HP:0031331,HP:0001638,HP:0031319,HP:0031387	NA	NA	gencode	NA	FALSE	NA	NA	NA	NA
r1306	LRRC39	chr1	100178117	100178118	2	*		theta	1.9009e-08	0.0014591	3.75	0.68	0.55	5.15	68.11	25	37	5.7027e-08	6.55172e-07	TRUE	/droptest/Data/rna_bam/r1306.bam	/droptest/Data/dna_vcf/CVP0082.vcf.gz	CVP0082	cardio	IntersectionStrict	TRUE	HP:0001639,HP:0001644,HP:0001723,HP:0200127,HP:0005152,HP:0005157,HP:0011663,HP:0011664,HP:0012817,HP:0031331,HP:0001638,HP:0031319,HP:0031387	NA	NA	gencode	NA	FALSE	NA	NA	NA	NA
r1306	METAP1	chr4	99039373	99039374	2	*		theta	3.7191e-06	0.095698	3.37	0.62	0.44	4.53	110.64	16	26	3.7191e-06	1.58252e-05	TRUE	/droptest/Data/rna_bam/r1306.bam	/droptest/Data/dna_vcf/CVP0082.vcf.gz	CVP0082	cardio	IntersectionStrict	TRUE	HP:0001639,HP:0001644,HP:0001723,HP:0200127,HP:0005152,HP:0005157,HP:0011663,HP:0011664,HP:0012817,HP:0031331,HP:0001638,HP:0031319,HP:0031387	NA	NA	gencode	NA	FALSE	NA	NA	NA	NA
r1306	MT-ND6	chrM	11858	15490	3633	-	MT-TE	psi3	2.0179e-19	1.5843e-13	3.38	1	0.98	11.58	2565.67	1239	1239	3.63222e-18	4.17298e-16	TRUE	/droptest/Data/rna_bam/r1306.bam	/droptest/Data/dna_vcf/CVP0082.vcf.gz	CVP0082	cardio	IntersectionStrict	TRUE	HP:0001639,HP:0001644,HP:0001723,HP:0200127,HP:0005152,HP:0005157,HP:0011663,HP:0011664,HP:0012817,HP:0031331,HP:0001638,HP:0031319,HP:0031387	NA	NA	gencode	NA	FALSE	NA	NA	NA	NA
r1306	MT-RNR2	chrM	3102	3103	2	*		theta	3.1641e-07	0.01322	-2.83	0.09	-0.91	19734.9	27774	6711	75535	3.1641e-07	2.42345e-06	TRUE	/droptest/Data/rna_bam/r1306.bam	/droptest/Data/dna_vcf/CVP0082.vcf.gz	CVP0082	cardio	IntersectionStrict	TRUE	HP:0001639,HP:0001644,HP:0001723,HP:0200127,HP:0005152,HP:0005157,HP:0011663,HP:0011664,HP:0012817,HP:0031331,HP:0001638,HP:0031319,HP:0031387	NA	NA	gencode	NA	FALSE	NA	NA	NA	NA
r1306	MT-TA	chrM	5337	11881	6545	-	MT-TN;MT-TC;MT-TY;MT-TS1	psi5	4.3835e-12	6.8965e-07	4.18	1	1	252.36	2962.64	6637	6637	3.06845e-11	5.87547e-10	TRUE	/droptest/Data/rna_bam/r1306.bam	/droptest/Data/dna_vcf/CVP0082.vcf.gz	CVP0082	cardio	IntersectionStrict	TRUE	HP:0001639,HP:0001644,HP:0001723,HP:0200127,HP:0005152,HP:0005157,HP:0011663,HP:0011664,HP:0012817,HP:0031331,HP:0001638,HP:0031319,HP:0031387	NA	NA	gencode	NA	FALSE	NA	NA	NA	NA
r1306	MT-TQ	chrM	4099	11145	7047	-	MT-TA;MT-TN;MT-TC;MT-TY;MT-TS1	psi5	1.4369e-17	5.6515e-12	3.94	1	1	9.63	10192	314	314	2.8738e-16	1.48422e-14	TRUE	/droptest/Data/rna_bam/r1306.bam	/droptest/Data/dna_vcf/CVP0082.vcf.gz	CVP0082	cardio	IntersectionStrict	TRUE	HP:0001639,HP:0001644,HP:0001723,HP:0200127,HP:0005152,HP:0005157,HP:0011663,HP:0011664,HP:0012817,HP:0031331,HP:0001638,HP:0031319,HP:0031387	NA	NA	gencode	NA	FALSE	NA	NA	NA	NA
r1306	MT-TS1	chrM	6869	9640	2772	-		psi5	7.7513e-17	2.439e-11	4.11	1	1	595.53	11647.3	10722	10722	3.87565e-16	1.48422e-14	TRUE	/droptest/Data/rna_bam/r1306.bam	/droptest/Data/dna_vcf/CVP0082.vcf.gz	CVP0082	cardio	IntersectionStrict	TRUE	HP:0001639,HP:0001644,HP:0001723,HP:0200127,HP:0005152,HP:0005157,HP:0011663,HP:0011664,HP:0012817,HP:0031331,HP:0001638,HP:0031319,HP:0031387	NA	NA	gencode	NA	FALSE	NA	NA	NA	NA
r1306	MT-TY	chrM	5891	11994	6104	-	MT-TS1	psi3	3.985e-07	0.018405	3.77	1	0.83	31.78	229.36	1775	1775	7.97e-07	4.59155e-06	TRUE	/droptest/Data/rna_bam/r1306.bam	/droptest/Data/dna_vcf/CVP0082.vcf.gz	CVP0082	cardio	IntersectionStrict	TRUE	HP:0001639,HP:0001644,HP:0001723,HP:0200127,HP:0005152,HP:0005157,HP:0011663,HP:0011664,HP:0012817,HP:0031331,HP:0001638,HP:0031319,HP:0031387	NA	NA	gencode	NA	FALSE	NA	NA	NA	NA
r1306	MYH6	chr14	23386555	23387528	974	-		psi3	2.5928e-08	0.0016964	5.28	0.98	0.75	0.85	5.08	91	93	5.1856e-08	6.55172e-07	TRUE	/droptest/Data/rna_bam/r1306.bam	/droptest/Data/dna_vcf/CVP0082.vcf.gz	CVP0082	cardio	IntersectionStrict	TRUE	HP:0001639,HP:0001644,HP:0001723,HP:0200127,HP:0005152,HP:0005157,HP:0011663,HP:0011664,HP:0012817,HP:0031331,HP:0001638,HP:0031319,HP:0031387	NA	NA	gencode	NA	FALSE	Cardiomyopathy, Hypertrophic cardiomyopathy, Dilated cardiomyopathy	HP:0001638, HP:0001639, HP:0001644	451, 245, 138	64
r1306	MYL12A	chr18	3252482	3252483	2	*		theta	4.9346e-07	0.019623	2.57	0.59	0.44	19.96	380.78	72	123	4.9346e-07	3.47969e-06	TRUE	/droptest/Data/rna_bam/r1306.bam	/droptest/Data/dna_vcf/CVP0082.vcf.gz	CVP0082	cardio	IntersectionStrict	TRUE	HP:0001639,HP:0001644,HP:0001723,HP:0200127,HP:0005152,HP:0005157,HP:0011663,HP:0011664,HP:0012817,HP:0031331,HP:0001638,HP:0031319,HP:0031387	NA	NA	gencode	NA	FALSE	NA	NA	NA	NA
r1306	OSBPL1A	chr18	24239383	24271621	32239	-		psi3	3.1869e-06	0.09624	-3.7	0.47	-0.42	96.18	102.39	14	30	3.1869e-06	1.40822e-05	TRUE	/droptest/Data/rna_bam/r1306.bam	/droptest/Data/dna_vcf/CVP0082.vcf.gz	CVP0082	cardio	IntersectionStrict	TRUE	HP:0001639,HP:0001644,HP:0001723,HP:0200127,HP:0005152,HP:0005157,HP:0011663,HP:0011664,HP:0012817,HP:0031331,HP:0001638,HP:0031319,HP:0031387	NA	NA	gencode	NA	FALSE	NA	NA	NA	NA
r1306	PDE4DIP	chr1	148974606	148977936	3331	+		psi5	6.5937e-07	0.021612	-3.36	0.52	-0.35	834.11	980.8	149	285	1.31874e-06	7.21464e-06	TRUE	/droptest/Data/rna_bam/r1306.bam	/droptest/Data/dna_vcf/CVP0082.vcf.gz	CVP0082	cardio	IntersectionStrict	TRUE	HP:0001639,HP:0001644,HP:0001723,HP:0200127,HP:0005152,HP:0005157,HP:0011663,HP:0011664,HP:0012817,HP:0031331,HP:0001638,HP:0031319,HP:0031387	NA	NA	gencode	NA	FALSE	NA	NA	NA	NA
r1306	POM121C	chr7	75484257	75510930	26674	-	ENSG00000242073;PMS2P3	psi5	2.7665e-07	0.0098922	4.19	0.55	0.49	0.45	13.39	31	56	2.7665e-07	2.42345e-06	TRUE	/droptest/Data/rna_bam/r1306.bam	/droptest/Data/dna_vcf/CVP0082.vcf.gz	CVP0082	cardio	IntersectionStrict	TRUE	HP:0001639,HP:0001644,HP:0001723,HP:0200127,HP:0005152,HP:0005157,HP:0011663,HP:0011664,HP:0012817,HP:0031331,HP:0001638,HP:0031319,HP:0031387	NA	NA	gencode	NA	FALSE	NA	NA	NA	NA
r1306	RNPC3	chr1	103551793	103553273	1481	+		psi5	4.2455e-06	0.098226	3.26	0.85	0.43	39.25	53.36	69	81	8.491e-06	3.36384e-05	TRUE	/droptest/Data/rna_bam/r1306.bam	/droptest/Data/dna_vcf/CVP0082.vcf.gz	CVP0082	cardio	IntersectionStrict	TRUE	HP:0001639,HP:0001644,HP:0001723,HP:0200127,HP:0005152,HP:0005157,HP:0011663,HP:0011664,HP:0012817,HP:0031331,HP:0001638,HP:0031319,HP:0031387	NA	NA	gencode	NA	FALSE	NA	NA	NA	NA
r1306	RPS9	chr19	54206725	54207397	673	+		psi5	8.5852e-14	1.6884e-08	-6.27	0.39	-0.57	35.4	38.27	195	497	8.5852e-14	2.46584e-12	TRUE	/droptest/Data/rna_bam/r1306.bam	/droptest/Data/dna_vcf/CVP0082.vcf.gz	CVP0082	cardio	IntersectionStrict	TRUE	HP:0001639,HP:0001644,HP:0001723,HP:0200127,HP:0005152,HP:0005157,HP:0011663,HP:0011664,HP:0012817,HP:0031331,HP:0001638,HP:0031319,HP:0031387	NA	NA	gencode	NA	FALSE	NA	NA	NA	NA
r1306	SMPX	chrX	21733655	21733656	2	*		theta	3.1252e-06	0.084501	4.42	1	0.67	44.54	172.93	33	33	3.1252e-06	1.40822e-05	TRUE	/droptest/Data/rna_bam/r1306.bam	/droptest/Data/dna_vcf/CVP0082.vcf.gz	CVP0082	cardio	IntersectionStrict	TRUE	HP:0001639,HP:0001644,HP:0001723,HP:0200127,HP:0005152,HP:0005157,HP:0011663,HP:0011664,HP:0012817,HP:0031331,HP:0001638,HP:0031319,HP:0031387	NA	NA	gencode	NA	FALSE	NA	NA	NA	NA
r1306	TNS1	chr2	217829882	217829883	2	*		theta	2.1785e-07	0.0099865	3.36	0.44	0.36	14.5	282.37	23	52	2.1785e-07	2.0857e-06	TRUE	/droptest/Data/rna_bam/r1306.bam	/droptest/Data/dna_vcf/CVP0082.vcf.gz	CVP0082	cardio	IntersectionStrict	TRUE	HP:0001639,HP:0001644,HP:0001723,HP:0200127,HP:0005152,HP:0005157,HP:0011663,HP:0011664,HP:0012817,HP:0031331,HP:0001638,HP:0031319,HP:0031387	NA	NA	gencode	NA	FALSE	NA	NA	NA	NA
r1306	UCHL1	chr4	41257127	41257608	482	+		psi5	8.1096e-08	0.0034483	-4.75	0.33	-0.61	89.87	90.05	3	9	8.1096e-08	8.46996e-07	TRUE	/droptest/Data/rna_bam/r1306.bam	/droptest/Data/dna_vcf/CVP0082.vcf.gz	CVP0082	cardio	IntersectionStrict	TRUE	HP:0001639,HP:0001644,HP:0001723,HP:0200127,HP:0005152,HP:0005157,HP:0011663,HP:0011664,HP:0012817,HP:0031331,HP:0001638,HP:0031319,HP:0031387	NA	NA	gencode	NA	FALSE	NA	NA	NA	NA
r1306	WASH2P	chr2	113588704	113595368	6665	+	WASH2P_2	psi3	5.4891e-10	5.7464e-05	4.05	1	0.83	7.25	168.37	19	19	1.09782e-09	1.8018e-08	TRUE	/droptest/Data/rna_bam/r1306.bam	/droptest/Data/dna_vcf/CVP0082.vcf.gz	CVP0082	cardio	IntersectionStrict	TRUE	HP:0001639,HP:0001644,HP:0001723,HP:0200127,HP:0005152,HP:0005157,HP:0011663,HP:0011664,HP:0012817,HP:0031331,HP:0001638,HP:0031319,HP:0031387	NA	NA	gencode	NA	FALSE	NA	NA	NA	NA
r1310	ADAL	chr15	43334944	43334945	2	*		theta	3.4743e-09	0.00044106	5.52	1	0.82	0.87	25	8	8	3.4743e-09	3.12526e-08	TRUE	/droptest/Data/rna_bam/r1310.bam	/droptest/Data/dna_vcf/CVP4219.vcf.gz	CVP4219	cardio	IntersectionStrict	TRUE	HP:0001639,HP:0001644,HP:0001723,HP:0200127,HP:0005152,HP:0005157,HP:0011663,HP:0011664,HP:0012817,HP:0031331,HP:0001638,HP:0031319,HP:0031386	NA	NA	gencode	NA	FALSE	NA	NA	NA	NA
r1310	ADPRHL1	chr13	113433784	113433785	2	*		theta	7.9649e-09	0.00091201	-3.79	0.65	-0.35	1099.6	1135.35	1458	2239	7.9649e-09	5.97059e-08	TRUE	/droptest/Data/rna_bam/r1310.bam	/droptest/Data/dna_vcf/CVP4219.vcf.gz	CVP4219	cardio	IntersectionStrict	TRUE	HP:0001639,HP:0001644,HP:0001723,HP:0200127,HP:0005152,HP:0005157,HP:0011663,HP:0011664,HP:0012817,HP:0031331,HP:0001638,HP:0031319,HP:0031386	NA	NA	gencode	NA	FALSE	NA	NA	NA	NA
r1310	AGO2	chr8	140562635	140572811	10177	-	ENSG00000279766	psi5	3.6529e-06	0.088418	-3.74	0.31	-0.56	10.94	11.5	5	16	3.6529e-06	1.58996e-05	TRUE	/droptest/Data/rna_bam/r1310.bam	/droptest/Data/dna_vcf/CVP4219.vcf.gz	CVP4219	cardio	IntersectionStrict	TRUE	HP:0001639,HP:0001644,HP:0001723,HP:0200127,HP:0005152,HP:0005157,HP:0011663,HP:0011664,HP:0012817,HP:0031331,HP:0001638,HP:0031319,HP:0031386	NA	NA	gencode	NA	FALSE	NA	NA	NA	NA
r1310	CHFR	chr12	132870784	132872284	1501	-		psi5	3.5363e-06	0.086933	-3.56	0.5	-0.42	23.38	24.82	13	26	3.5363e-06	1.58996e-05	TRUE	/droptest/Data/rna_bam/r1310.bam	/droptest/Data/dna_vcf/CVP4219.vcf.gz	CVP4219	cardio	IntersectionStrict	TRUE	HP:0001639,HP:0001644,HP:0001723,HP:0200127,HP:0005152,HP:0005157,HP:0011663,HP:0011664,HP:0012817,HP:0031331,HP:0001638,HP:0031319,HP:0031386	NA	NA	gencode	NA	FALSE	NA	NA	NA	NA
r1310	CIZ1	chr9	128178977	128179072	96	-		psi5	5.3239e-07	0.018209	4.09	0.74	0.69	1.84	35.79	25	34	5.3239e-07	2.87342e-06	TRUE	/droptest/Data/rna_bam/r1310.bam	/droptest/Data/dna_vcf/CVP4219.vcf.gz	CVP4219	cardio	IntersectionStrict	TRUE	HP:0001639,HP:0001644,HP:0001723,HP:0200127,HP:0005152,HP:0005157,HP:0011663,HP:0011664,HP:0012817,HP:0031331,HP:0001638,HP:0031319,HP:0031386	NA	NA	gencode	NA	FALSE	NA	NA	NA	NA
r1310	CLN8	chr8	1785597	1785731	135	+	KBTBD11-OT1	psi3	2.3585e-13	7.6282e-08	4.38	0.65	0.63	0.54	60.16	58	89	4.717e-13	7.12117e-12	TRUE	/droptest/Data/rna_bam/r1310.bam	/droptest/Data/dna_vcf/CVP4219.vcf.gz	CVP4219	cardio	IntersectionStrict	TRUE	HP:0001639,HP:0001644,HP:0001723,HP:0200127,HP:0005152,HP:0005157,HP:0011663,HP:0011664,HP:0012817,HP:0031331,HP:0001638,HP:0031319,HP:0031386	NA	NA	gencode	NA	FALSE	NA	NA	NA	NA
r1310	DES	chr2	219418958	219420094	1137	+		psi5	4.679e-08	0.0024538	-2.31	0	-0.74	16.31	234.98	0	374	1.8716e-07	1.20255e-06	TRUE	/droptest/Data/rna_bam/r1310.bam	/droptest/Data/dna_vcf/CVP4219.vcf.gz	CVP4219	cardio	IntersectionStrict	TRUE	HP:0001639,HP:0001644,HP:0001723,HP:0200127,HP:0005152,HP:0005157,HP:0011663,HP:0011664,HP:0012817,HP:0031331,HP:0001638,HP:0031319,HP:0031386	NA	NA	gencode	NA	FALSE	Cardiomyopathy, Hypertrophic cardiomyopathy, Dilated cardiomyopathy, Restrictive cardiomyopathy, Concentric hypertrophic cardiomyopathy, Right ventricular cardiomyopathy	HP:0001638, HP:0001639, HP:0001644, HP:0001723, HP:0005157, HP:0011663	451, 245, 138, 15, 3, 9	149
r1310	ENSG00000230021	chr1	632978	632979	2	*	MTCO2P12	theta	2.1226e-09	0.00029191	-3.56	0.2	-0.78	184.24	212.25	165	823	4.2452e-09	3.58004e-08	TRUE	/droptest/Data/rna_bam/r1310.bam	/droptest/Data/dna_vcf/CVP4219.vcf.gz	CVP4219	cardio	IntersectionStrict	TRUE	HP:0001639,HP:0001644,HP:0001723,HP:0200127,HP:0005152,HP:0005157,HP:0011663,HP:0011664,HP:0012817,HP:0031331,HP:0001638,HP:0031319,HP:0031386	NA	NA	gencode	NA	FALSE	NA	NA	NA	NA
r1310	ENSG00000281383	chr21	8218619	8259822	41204	-		psi3	1.005e-06	0.029225	-3.84	0	-0.36	10.26	45.45	0	236	2.01e-06	9.35207e-06	TRUE	/droptest/Data/rna_bam/r1310.bam	/droptest/Data/dna_vcf/CVP4219.vcf.gz	CVP4219	cardio	IntersectionStrict	TRUE	HP:0001639,HP:0001644,HP:0001723,HP:0200127,HP:0005152,HP:0005157,HP:0011663,HP:0011664,HP:0012817,HP:0031331,HP:0001638,HP:0031319,HP:0031386	NA	NA	gencode	NA	FALSE	NA	NA	NA	NA
r1310	ENSG00000290192	chr16	21402344	21402345	2	*	NPIPB3	theta	6.9358e-14	3.2704e-08	-4.76	0.24	-0.76	502.04	512.51	148	629	1.38716e-13	2.67386e-12	TRUE	/droptest/Data/rna_bam/r1310.bam	/droptest/Data/dna_vcf/CVP4219.vcf.gz	CVP4219	cardio	IntersectionStrict	TRUE	HP:0001639,HP:0001644,HP:0001723,HP:0200127,HP:0005152,HP:0005157,HP:0011663,HP:0011664,HP:0012817,HP:0031331,HP:0001638,HP:0031319,HP:0031386	NA	NA	gencode	NA	FALSE	NA	NA	NA	NA
r1310	ENSG00000291133	chr7	35150275	35162000	11726	-	DPY19L2P1	psi3	3.5516e-07	0.011619	-4.24	0.11	-0.73	47.38	48.99	1	9	3.5516e-07	1.99674e-06	TRUE	/droptest/Data/rna_bam/r1310.bam	/droptest/Data/dna_vcf/CVP4219.vcf.gz	CVP4219	cardio	IntersectionStrict	TRUE	HP:0001639,HP:0001644,HP:0001723,HP:0200127,HP:0005152,HP:0005157,HP:0011663,HP:0011664,HP:0012817,HP:0031331,HP:0001638,HP:0031319,HP:0031386	NA	NA	gencode	NA	FALSE	NA	NA	NA	NA
r1310	GLDN	chr15	51377501	51383435	5935	+		psi3	5.8991e-07	0.017814	-4.02	0.53	-0.4	17.13	17.46	16	30	5.8991e-07	3.06141e-06	TRUE	/droptest/Data/rna_bam/r1310.bam	/droptest/Data/dna_vcf/CVP4219.vcf.gz	CVP4219	cardio	IntersectionStrict	TRUE	HP:0001639,HP:0001644,HP:0001723,HP:0200127,HP:0005152,HP:0005157,HP:0011663,HP:0011664,HP:0012817,HP:0031331,HP:0001638,HP:0031319,HP:0031386	NA	NA	gencode	NA	FALSE	NA	NA	NA	NA
r1310	IFT172	chr2	27458223	27458224	2	*		theta	1.9837e-08	0.0020405	5.93	0.34	0.31	0.15	26.58	15	44	3.9674e-08	2.81749e-07	TRUE	/droptest/Data/rna_bam/r1310.bam	/droptest/Data/dna_vcf/CVP4219.vcf.gz	CVP4219	cardio	IntersectionStrict	TRUE	HP:0001639,HP:0001644,HP:0001723,HP:0200127,HP:0005152,HP:0005157,HP:0011663,HP:0011664,HP:0012817,HP:0031331,HP:0001638,HP:0031319,HP:0031386	NA	NA	gencode	NA	FALSE	NA	NA	NA	NA
r1310	ITGB1BP1	chr2	9406047	9406158	112	-		psi3	6.6668e-09	0.00033771	-7.45	0	-0.41	40.29	95.48	0	69	6.6668e-09	5.29149e-08	TRUE	/droptest/Data/rna_bam/r1310.bam	/droptest/Data/dna_vcf/CVP4219.vcf.gz	CVP4219	cardio	IntersectionStrict	TRUE	HP:0001639,HP:0001644,HP:0001723,HP:0200127,HP:0005152,HP:0005157,HP:0011663,HP:0011664,HP:0012817,HP:0031331,HP:0001638,HP:0031319,HP:0031386	NA	NA	gencode	NA	FALSE	NA	NA	NA	NA
r1310	MAP2	chr2	209625052	209625053	2	*		theta	1.7651e-06	0.080915	4.99	1	0.72	0.12	7.95	8	8	1.7651e-06	8.50591e-06	TRUE	/droptest/Data/rna_bam/r1310.bam	/droptest/Data/dna_vcf/CVP4219.vcf.gz	CVP4219	cardio	IntersectionStrict	TRUE	HP:0001639,HP:0001644,HP:0001723,HP:0200127,HP:0005152,HP:0005157,HP:0011663,HP:0011664,HP:0012817,HP:0031331,HP:0001638,HP:0031319,HP:0031386	NA	NA	gencode	NA	FALSE	NA	NA	NA	NA
r1310	MT-ND6	chrM	9031	14406	5376	-		psi3	5.2952e-40	8.3151e-34	5.07	1	1	12.3	32416.6	519	519	1.11199e-38	1.50041e-36	TRUE	/droptest/Data/rna_bam/r1310.bam	/droptest/Data/dna_vcf/CVP4219.vcf.gz	CVP4219	cardio	IntersectionStrict	TRUE	HP:0001639,HP:0001644,HP:0001723,HP:0200127,HP:0005152,HP:0005157,HP:0011663,HP:0011664,HP:0012817,HP:0031331,HP:0001638,HP:0031319,HP:0031386	NA	NA	gencode	NA	FALSE	NA	NA	NA	NA
r1310	MT-TA	chrM	5369	11857	6489	-	MT-TN;MT-TC;MT-TY;MT-TS1	psi5	7.3412e-21	6.3615e-15	3.14	1	0.99	8.38	6909.67	427	428	8.80944e-20	3.9622e-18	TRUE	/droptest/Data/rna_bam/r1310.bam	/droptest/Data/dna_vcf/CVP4219.vcf.gz	CVP4219	cardio	IntersectionStrict	TRUE	HP:0001639,HP:0001644,HP:0001723,HP:0200127,HP:0005152,HP:0005157,HP:0011663,HP:0011664,HP:0012817,HP:0031331,HP:0001638,HP:0031319,HP:0031386	NA	NA	gencode	NA	FALSE	NA	NA	NA	NA
r1310	MT-TQ	chrM	3534	9776	6243	-	MT-TA;MT-TN;MT-TC;MT-TY;MT-TS1	psi3	1.044e-24	8.1971e-19	4.38	0.98	0.98	121.07	10303.6	12955	13177	1.566e-23	1.0565e-21	TRUE	/droptest/Data/rna_bam/r1310.bam	/droptest/Data/dna_vcf/CVP4219.vcf.gz	CVP4219	cardio	IntersectionStrict	TRUE	HP:0001639,HP:0001644,HP:0001723,HP:0200127,HP:0005152,HP:0005157,HP:0011663,HP:0011664,HP:0012817,HP:0031331,HP:0001638,HP:0031319,HP:0031386	NA	NA	gencode	NA	FALSE	NA	NA	NA	NA
r1310	MT-TS1	chrM	6209	10968	4760	-		psi5	4.7499e-14	9.3412e-09	-2.3	0	-0.47	9118.84	17894.5	0	9205	4.7499e-13	7.12117e-12	TRUE	/droptest/Data/rna_bam/r1310.bam	/droptest/Data/dna_vcf/CVP4219.vcf.gz	CVP4219	cardio	IntersectionStrict	TRUE	HP:0001639,HP:0001644,HP:0001723,HP:0200127,HP:0005152,HP:0005157,HP:0011663,HP:0011664,HP:0012817,HP:0031331,HP:0001638,HP:0031319,HP:0031386	NA	NA	gencode	NA	FALSE	NA	NA	NA	NA
r1310	MYH7	chr14	23416286	23423597	7312	-	MIR208B	psi5	2.768e-06	0.072581	3.61	1	0.8	31.08	123.82	1231	1236	5.536e-06	2.26356e-05	TRUE	/droptest/Data/rna_bam/r1310.bam	/droptest/Data/dna_vcf/CVP4219.vcf.gz	CVP4219	cardio	IntersectionStrict	TRUE	HP:0001639,HP:0001644,HP:0001723,HP:0200127,HP:0005152,HP:0005157,HP:0011663,HP:0011664,HP:0012817,HP:0031331,HP:0001638,HP:0031319,HP:0031386	NA	NA	gencode	NA	FALSE	Cardiomyopathy, Hypertrophic cardiomyopathy, Dilated cardiomyopathy	HP:0001638, HP:0001639, HP:0001644	451, 245, 138	380
r1310	NPIPB11	chr16	29382341	29382342	2	*		theta	8.1206e-08	0.0065374	-3.07	0.06	-0.88	122.78	129.75	2	36	8.1206e-08	5.47858e-07	TRUE	/droptest/Data/rna_bam/r1310.bam	/droptest/Data/dna_vcf/CVP4219.vcf.gz	CVP4219	cardio	IntersectionStrict	TRUE	HP:0001639,HP:0001644,HP:0001723,HP:0200127,HP:0005152,HP:0005157,HP:0011663,HP:0011664,HP:0012817,HP:0031331,HP:0001638,HP:0031319,HP:0031386	NA	NA	gencode	NA	FALSE	NA	NA	NA	NA
r1310	NPIPB4	chr16	21834778	21834779	2	*		theta	1.1052e-13	4.5598e-08	-4.72	0.24	-0.75	502.42	513.26	163	673	1.1052e-13	2.48542e-12	TRUE	/droptest/Data/rna_bam/r1310.bam	/droptest/Data/dna_vcf/CVP4219.vcf.gz	CVP4219	cardio	IntersectionStrict	TRUE	HP:0001639,HP:0001644,HP:0001723,HP:0200127,HP:0005152,HP:0005157,HP:0011663,HP:0011664,HP:0012817,HP:0031331,HP:0001638,HP:0031319,HP:0031386	NA	NA	gencode	NA	FALSE	NA	NA	NA	NA
r1310	PDE4DIP	chr1	148868590	148889783	21194	+		psi5	1.4706e-11	2.1034e-06	6.67	0.95	0.83	1.53	14.28	115	121	2.9412e-11	3.96857e-10	TRUE	/droptest/Data/rna_bam/r1310.bam	/droptest/Data/dna_vcf/CVP4219.vcf.gz	CVP4219	cardio	IntersectionStrict	TRUE	HP:0001639,HP:0001644,HP:0001723,HP:0200127,HP:0005152,HP:0005157,HP:0011663,HP:0011664,HP:0012817,HP:0031331,HP:0001638,HP:0031319,HP:0031386	NA	NA	gencode	NA	FALSE	NA	NA	NA	NA
r1310	PGAM2	chr7	44065445	44073624	8180	-	POLM;MIR6838	psi5	3.4065e-10	3.1526e-05	5.2	0.75	0.72	2.75	41.01	131	175	3.4065e-10	3.28314e-09	TRUE	/droptest/Data/rna_bam/r1310.bam	/droptest/Data/dna_vcf/CVP4219.vcf.gz	CVP4219	cardio	IntersectionStrict	TRUE	HP:0001639,HP:0001644,HP:0001723,HP:0200127,HP:0005152,HP:0005157,HP:0011663,HP:0011664,HP:0012817,HP:0031331,HP:0001638,HP:0031319,HP:0031386	NA	NA	gencode	NA	FALSE	NA	NA	NA	NA
r1310	POLM	chr7	44073378	44073624	247	-	MIR6838	psi5	3.4065e-10	3.1526e-05	-3.77	0.18	-0.51	28.39	41.01	31	175	3.4065e-10	3.28314e-09	TRUE	/droptest/Data/rna_bam/r1310.bam	/droptest/Data/dna_vcf/CVP4219.vcf.gz	CVP4219	cardio	IntersectionStrict	TRUE	HP:0001639,HP:0001644,HP:0001723,HP:0200127,HP:0005152,HP:0005157,HP:0011663,HP:0011664,HP:0012817,HP:0031331,HP:0001638,HP:0031319,HP:0031386	NA	NA	gencode	NA	FALSE	NA	NA	NA	NA
r1310	POM121C	chr7	75475189	75484197	9009	-	ENSG00000242073	psi5	1.373e-06	0.040204	-3.79	0.41	-0.49	13.82	14.07	7	17	1.373e-06	6.86146e-06	TRUE	/droptest/Data/rna_bam/r1310.bam	/droptest/Data/dna_vcf/CVP4219.vcf.gz	CVP4219	cardio	IntersectionStrict	TRUE	HP:0001639,HP:0001644,HP:0001723,HP:0200127,HP:0005152,HP:0005157,HP:0011663,HP:0011664,HP:0012817,HP:0031331,HP:0001638,HP:0031319,HP:0031386	NA	NA	gencode	NA	FALSE	NA	NA	NA	NA
r1310	PSPC1	chr13	19705832	19709541	3710	-		psi5	2.7922e-14	6.2756e-09	-6.71	0.63	-0.35	73.93	74.93	127	201	2.7922e-14	7.53505e-13	TRUE	/droptest/Data/rna_bam/r1310.bam	/droptest/Data/dna_vcf/CVP4219.vcf.gz	CVP4219	cardio	IntersectionStrict	TRUE	HP:0001639,HP:0001644,HP:0001723,HP:0200127,HP:0005152,HP:0005157,HP:0011663,HP:0011664,HP:0012817,HP:0031331,HP:0001638,HP:0031319,HP:0031386	NA	NA	gencode	NA	FALSE	NA	NA	NA	NA
r1310	SRA1	chr5	140550911	140550912	2	*		theta	1.6454e-19	1.8103e-13	5.43	0.45	0.43	3.96	248.89	162	361	1.6454e-19	5.55036e-18	TRUE	/droptest/Data/rna_bam/r1310.bam	/droptest/Data/dna_vcf/CVP4219.vcf.gz	CVP4219	cardio	IntersectionStrict	TRUE	HP:0001639,HP:0001644,HP:0001723,HP:0200127,HP:0005152,HP:0005157,HP:0011663,HP:0011664,HP:0012817,HP:0031331,HP:0001638,HP:0031319,HP:0031386	NA	NA	gencode	NA	FALSE	NA	NA	NA	NA
r1310	TNNT2	chr1	201366973	201366974	2	*	ENSG00000286600	theta	1.9116e-10	3.9434e-05	-4.16	0.11	-0.88	357	452.78	219	2020	1.9116e-10	2.2964e-09	TRUE	/droptest/Data/rna_bam/r1310.bam	/droptest/Data/dna_vcf/CVP4219.vcf.gz	CVP4219	cardio	IntersectionStrict	TRUE	HP:0001639,HP:0001644,HP:0001723,HP:0200127,HP:0005152,HP:0005157,HP:0011663,HP:0011664,HP:0012817,HP:0031331,HP:0001638,HP:0031319,HP:0031386	NA	NA	gencode	NA	FALSE	Cardiomyopathy, Hypertrophic cardiomyopathy, Dilated cardiomyopathy	HP:0001638, HP:0001639, HP:0001644	451, 245, 138	64
r1310	TNXB	chr6	32042832	32042950	119	-		psi3	2.0423e-10	1.8865e-05	-3.21	0.57	-0.43	216.97	217.36	13	23	2.0423e-10	2.2964e-09	TRUE	/droptest/Data/rna_bam/r1310.bam	/droptest/Data/dna_vcf/CVP4219.vcf.gz	CVP4219	cardio	IntersectionStrict	TRUE	HP:0001639,HP:0001644,HP:0001723,HP:0200127,HP:0005152,HP:0005157,HP:0011663,HP:0011664,HP:0012817,HP:0031331,HP:0001638,HP:0031319,HP:0031386	NA	NA	gencode	NA	FALSE	NA	NA	NA	NA
r1310	TPM1	chr15	63042944	63044056	1113	+		psi3	1.3991e-07	0.0049933	2.78	1	0.91	3.08	927.4	10	10	2.7982e-07	1.64157e-06	TRUE	/droptest/Data/rna_bam/r1310.bam	/droptest/Data/dna_vcf/CVP4219.vcf.gz	CVP4219	cardio	IntersectionStrict	TRUE	HP:0001639,HP:0001644,HP:0001723,HP:0200127,HP:0005152,HP:0005157,HP:0011663,HP:0011664,HP:0012817,HP:0031331,HP:0001638,HP:0031319,HP:0031386	NA	NA	gencode	NA	FALSE	Cardiomyopathy, Hypertrophic cardiomyopathy, Dilated cardiomyopathy	HP:0001638, HP:0001639, HP:0001644	451, 245, 138	56
r1310	UBB	chr17	16382033	16382488	456	+		psi3	2.707e-06	0.065545	-2.31	0.01	-0.8	374.64	378.11	1	142	5.414e-06	2.26356e-05	TRUE	/droptest/Data/rna_bam/r1310.bam	/droptest/Data/dna_vcf/CVP4219.vcf.gz	CVP4219	cardio	IntersectionStrict	TRUE	HP:0001639,HP:0001644,HP:0001723,HP:0200127,HP:0005152,HP:0005157,HP:0011663,HP:0011664,HP:0012817,HP:0031331,HP:0001638,HP:0031319,HP:0031386	NA	NA	gencode	NA	FALSE	NA	NA	NA	NA
r1310	ZNF559	chr19	9339320	9341101	1782	+	ZNF559-ZNF177	psi3	2.1626e-07	0.0075465	-4.14	0	-0.83	29.69	33.17	0	19	2.1626e-07	1.32637e-06	TRUE	/droptest/Data/rna_bam/r1310.bam	/droptest/Data/dna_vcf/CVP4219.vcf.gz	CVP4219	cardio	IntersectionStrict	TRUE	HP:0001639,HP:0001644,HP:0001723,HP:0200127,HP:0005152,HP:0005157,HP:0011663,HP:0011664,HP:0012817,HP:0031331,HP:0001638,HP:0031319,HP:0031386	NA	NA	gencode	NA	FALSE	NA	NA	NA	NA
r1313	AHNAK	chr11	62529895	62529896	2	*		theta	1.4258e-06	0.045691	-3.82	0.68	-0.31	103.97	107.67	241	352	2.8516e-06	1.31046e-05	TRUE	/droptest/Data/rna_bam/r1313.bam	/droptest/Data/dna_vcf/CVP0068.vcf.gz	CVP0068	cardio	IntersectionStrict	TRUE	HP:0001639,HP:0001644,HP:0001723,HP:0200127,HP:0005152,HP:0005157,HP:0011663,HP:0011664,HP:0012817,HP:0031331,HP:0001638,HP:0031319,HP:0031385	NA	NA	gencode	NA	FALSE	NA	NA	NA	NA
r1313	ARFGAP1	chr20	63282852	63284865	2014	+		psi3	5.8825e-06	0.085531	-3.19	0.54	-0.39	34.84	37.59	29	54	5.8825e-06	2.44596e-05	TRUE	/droptest/Data/rna_bam/r1313.bam	/droptest/Data/dna_vcf/CVP0068.vcf.gz	CVP0068	cardio	IntersectionStrict	TRUE	HP:0001639,HP:0001644,HP:0001723,HP:0200127,HP:0005152,HP:0005157,HP:0011663,HP:0011664,HP:0012817,HP:0031331,HP:0001638,HP:0031319,HP:0031385	NA	NA	gencode	NA	FALSE	NA	NA	NA	NA
r1313	DES	chr2	219426268	219426407	140	+		psi3	3.6323e-06	0.057038	4.33	1	0.68	23.95	41.55	1082	1083	7.2646e-06	2.87798e-05	TRUE	/droptest/Data/rna_bam/r1313.bam	/droptest/Data/dna_vcf/CVP0068.vcf.gz	CVP0068	cardio	IntersectionStrict	TRUE	HP:0001639,HP:0001644,HP:0001723,HP:0200127,HP:0005152,HP:0005157,HP:0011663,HP:0011664,HP:0012817,HP:0031331,HP:0001638,HP:0031319,HP:0031385	NA	NA	gencode	NA	FALSE	Cardiomyopathy, Hypertrophic cardiomyopathy, Dilated cardiomyopathy, Restrictive cardiomyopathy, Concentric hypertrophic cardiomyopathy, Right ventricular cardiomyopathy	HP:0001638, HP:0001639, HP:0001644, HP:0001723, HP:0005157, HP:0011663	451, 245, 138, 15, 3, 9	149
r1313	DMD	chrX	31820084	31836717	16634	-		psi3	1.0257e-13	2.0186e-08	-5.68	0	-0.98	68.21	73.27	0	163	4.1028e-13	1.57121e-11	TRUE	/droptest/Data/rna_bam/r1313.bam	/droptest/Data/dna_vcf/CVP0068.vcf.gz	CVP0068	cardio	IntersectionStrict	TRUE	HP:0001639,HP:0001644,HP:0001723,HP:0200127,HP:0005152,HP:0005157,HP:0011663,HP:0011664,HP:0012817,HP:0031331,HP:0001638,HP:0031319,HP:0031385	NA	NA	gencode	NA	FALSE	Cardiomyopathy, Dilated cardiomyopathy	HP:0001638, HP:0001644	451, 138	277
r1313	DTX2P1-UPK3BP1-PMS2P11	chr7	77015856	77046828	30973	+	PMS2P9;Y_RNA_330;ENSG00000259628	psi3	8.332e-07	0.017216	-5.71	0	-0.33	12.37	37.23	0	35	8.332e-07	5.232e-06	TRUE	/droptest/Data/rna_bam/r1313.bam	/droptest/Data/dna_vcf/CVP0068.vcf.gz	CVP0068	cardio	IntersectionStrict	TRUE	HP:0001639,HP:0001644,HP:0001723,HP:0200127,HP:0005152,HP:0005157,HP:0011663,HP:0011664,HP:0012817,HP:0031331,HP:0001638,HP:0031319,HP:0031385	NA	NA	gencode	NA	FALSE	NA	NA	NA	NA
r1313	ENSG00000230021	chr1	634250	634251	2	*	MTATP6P1	theta	1.8529e-13	3.4175e-08	-3.73	0.31	-0.68	1280.75	1379.07	1044	3322	1.48232e-12	2.83835e-11	TRUE	/droptest/Data/rna_bam/r1313.bam	/droptest/Data/dna_vcf/CVP0068.vcf.gz	CVP0068	cardio	IntersectionStrict	TRUE	HP:0001639,HP:0001644,HP:0001723,HP:0200127,HP:0005152,HP:0005157,HP:0011663,HP:0011664,HP:0012817,HP:0031331,HP:0001638,HP:0031319,HP:0031385	NA	NA	gencode	NA	FALSE	NA	NA	NA	NA
r1313	ENSG00000258444	chr14	23390156	23419922	29767	+		psi3	2.9806e-06	0.050275	2.62	0.96	0.95	12.58	1634.22	95	99	5.9612e-06	2.44596e-05	TRUE	/droptest/Data/rna_bam/r1313.bam	/droptest/Data/dna_vcf/CVP0068.vcf.gz	CVP0068	cardio	IntersectionStrict	TRUE	HP:0001639,HP:0001644,HP:0001723,HP:0200127,HP:0005152,HP:0005157,HP:0011663,HP:0011664,HP:0012817,HP:0031331,HP:0001638,HP:0031319,HP:0031385	NA	NA	gencode	NA	FALSE	NA	NA	NA	NA
r1313	ENSG00000259628	chr7	77043779	77046828	3050	+		psi3	8.332e-07	0.017216	5.71	1	0.33	24.86	37.23	35	35	8.332e-07	5.232e-06	TRUE	/droptest/Data/rna_bam/r1313.bam	/droptest/Data/dna_vcf/CVP0068.vcf.gz	CVP0068	cardio	IntersectionStrict	TRUE	HP:0001639,HP:0001644,HP:0001723,HP:0200127,HP:0005152,HP:0005157,HP:0011663,HP:0011664,HP:0012817,HP:0031331,HP:0001638,HP:0031319,HP:0031385	NA	NA	gencode	NA	FALSE	NA	NA	NA	NA
r1313	ENSG00000280071	chr21	5127897	5127898	2	*		theta	1.4795e-06	0.04607	3.97	0.5	0.5	1.03	731.65	3	6	1.4795e-06	7.54664e-06	TRUE	/droptest/Data/rna_bam/r1313.bam	/droptest/Data/dna_vcf/CVP0068.vcf.gz	CVP0068	cardio	IntersectionStrict	TRUE	HP:0001639,HP:0001644,HP:0001723,HP:0200127,HP:0005152,HP:0005157,HP:0011663,HP:0011664,HP:0012817,HP:0031331,HP:0001638,HP:0031319,HP:0031385	NA	NA	gencode	NA	FALSE	NA	NA	NA	NA
r1313	LENG8	chr19	54459465	54459632	168	+		psi3	1.1674e-06	0.022915	4.06	1	0.83	6.47	67.07	17	17	1.1674e-06	6.38668e-06	TRUE	/droptest/Data/rna_bam/r1313.bam	/droptest/Data/dna_vcf/CVP0068.vcf.gz	CVP0068	cardio	IntersectionStrict	TRUE	HP:0001639,HP:0001644,HP:0001723,HP:0200127,HP:0005152,HP:0005157,HP:0011663,HP:0011664,HP:0012817,HP:0031331,HP:0001638,HP:0031319,HP:0031385	NA	NA	gencode	NA	FALSE	NA	NA	NA	NA
r1313	LIMD1	chr3	45594824	45594825	2	*		theta	8.8544e-08	0.0041162	-4.98	0	-0.9	16.67	18.37	0	24	8.8544e-08	6.78176e-07	TRUE	/droptest/Data/rna_bam/r1313.bam	/droptest/Data/dna_vcf/CVP0068.vcf.gz	CVP0068	cardio	IntersectionStrict	TRUE	HP:0001639,HP:0001644,HP:0001723,HP:0200127,HP:0005152,HP:0005157,HP:0011663,HP:0011664,HP:0012817,HP:0031331,HP:0001638,HP:0031319,HP:0031385	NA	NA	gencode	NA	FALSE	NA	NA	NA	NA
r1313	MB	chr22	35617266	35617361	96	-		psi5	2.8752e-21	1.5078e-15	-4.95	0.66	-0.34	3128.32	3158.9	2724	4148	2.8752e-21	1.65163e-19	TRUE	/droptest/Data/rna_bam/r1313.bam	/droptest/Data/dna_vcf/CVP0068.vcf.gz	CVP0068	cardio	IntersectionStrict	TRUE	HP:0001639,HP:0001644,HP:0001723,HP:0200127,HP:0005152,HP:0005157,HP:0011663,HP:0011664,HP:0012817,HP:0031331,HP:0001638,HP:0031319,HP:0031385	NA	NA	gencode	NA	FALSE	NA	NA	NA	NA
r1313	MT-ND6	chrM	9515	14376	4862	-		psi5	4.2891e-12	5.6234e-07	3.28	0.31	0.31	148.88	9349.2	7065	23035	1.20095e-10	1.53305e-09	TRUE	/droptest/Data/rna_bam/r1313.bam	/droptest/Data/dna_vcf/CVP0068.vcf.gz	CVP0068	cardio	IntersectionStrict	TRUE	HP:0001639,HP:0001644,HP:0001723,HP:0200127,HP:0005152,HP:0005157,HP:0011663,HP:0011664,HP:0012817,HP:0031331,HP:0001638,HP:0031319,HP:0031385	NA	NA	gencode	NA	FALSE	NA	NA	NA	NA
r1313	MT-RNR2	chrM	2593	2697	105	+		psi3	3.9202e-06	0.060949	-4.48	0	-0.76	8.94	12.14	0	261	3.9202e-06	1.73225e-05	TRUE	/droptest/Data/rna_bam/r1313.bam	/droptest/Data/dna_vcf/CVP0068.vcf.gz	CVP0068	cardio	IntersectionStrict	TRUE	HP:0001639,HP:0001644,HP:0001723,HP:0200127,HP:0005152,HP:0005157,HP:0011663,HP:0011664,HP:0012817,HP:0031331,HP:0001638,HP:0031319,HP:0031385	NA	NA	gencode	NA	FALSE	NA	NA	NA	NA
r1313	MT-TA	chrM	5161	13435	8275	-	MT-TN;MT-TC;MT-TY;MT-TS1	psi5	1.5949e-10	1.2546e-05	3.98	0.99	0.98	6.33	1701.89	273	276	1.5949e-09	1.4095e-08	TRUE	/droptest/Data/rna_bam/r1313.bam	/droptest/Data/dna_vcf/CVP0068.vcf.gz	CVP0068	cardio	IntersectionStrict	TRUE	HP:0001639,HP:0001644,HP:0001723,HP:0200127,HP:0005152,HP:0005157,HP:0011663,HP:0011664,HP:0012817,HP:0031331,HP:0001638,HP:0031319,HP:0031385	NA	NA	gencode	NA	FALSE	NA	NA	NA	NA
r1313	MT-TQ	chrM	3187	13845	10659	-	MT-TA;MT-TN;MT-TC;MT-TY;MT-TS1	psi3	2.0819e-14	7.6798e-09	4.09	0.89	0.89	95.98	1625.94	6272	7068	5.62113e-13	1.6145e-11	TRUE	/droptest/Data/rna_bam/r1313.bam	/droptest/Data/dna_vcf/CVP0068.vcf.gz	CVP0068	cardio	IntersectionStrict	TRUE	HP:0001639,HP:0001644,HP:0001723,HP:0200127,HP:0005152,HP:0005157,HP:0011663,HP:0011664,HP:0012817,HP:0031331,HP:0001638,HP:0031319,HP:0031385	NA	NA	gencode	NA	FALSE	NA	NA	NA	NA
r1313	MT-TS1	chrM	6546	10900	4355	-		psi5	1.2739e-11	1.4316e-06	5.94	0.99	0.92	55.14	67.45	5898	5928	2.16563e-10	2.48805e-09	TRUE	/droptest/Data/rna_bam/r1313.bam	/droptest/Data/dna_vcf/CVP0068.vcf.gz	CVP0068	cardio	IntersectionStrict	TRUE	HP:0001639,HP:0001644,HP:0001723,HP:0200127,HP:0005152,HP:0005157,HP:0011663,HP:0011664,HP:0012817,HP:0031331,HP:0001638,HP:0031319,HP:0031385	NA	NA	gencode	NA	FALSE	NA	NA	NA	NA
r1313	MT1E	chr16	56626532	56659072	32541	+	MT1M;MT1JP;MT1JP_2;MT1A;ENSG00000291095;MT1DP;MT1CP;ENSG00000259923;MT1B;MT1F	psi3	1.4748e-11	1.9299e-06	5.91	0.55	0.52	0.4	39.92	30	55	2.9496e-11	4.23592e-10	TRUE	/droptest/Data/rna_bam/r1313.bam	/droptest/Data/dna_vcf/CVP0068.vcf.gz	CVP0068	cardio	IntersectionStrict	TRUE	HP:0001639,HP:0001644,HP:0001723,HP:0200127,HP:0005152,HP:0005157,HP:0011663,HP:0011664,HP:0012817,HP:0031331,HP:0001638,HP:0031319,HP:0031385	NA	NA	gencode	NA	FALSE	NA	NA	NA	NA
r1313	MT1F	chr16	56658741	56659072	332	+		psi3	1.4748e-11	1.9299e-06	-2.23	0.13	-0.33	19.89	39.92	7	55	1.4748e-11	2.42053e-10	TRUE	/droptest/Data/rna_bam/r1313.bam	/droptest/Data/dna_vcf/CVP0068.vcf.gz	CVP0068	cardio	IntersectionStrict	TRUE	HP:0001639,HP:0001644,HP:0001723,HP:0200127,HP:0005152,HP:0005157,HP:0011663,HP:0011664,HP:0012817,HP:0031331,HP:0001638,HP:0031319,HP:0031385	NA	NA	gencode	NA	FALSE	NA	NA	NA	NA
r1313	MYH6	chr14	23390414	23420177	29764	-	ENSG00000289973;MYH7;MIR208B	psi5	4.3263e-07	0.011735	3.69	0.62	0.61	1.48	123.97	77	124	8.6526e-07	5.232e-06	TRUE	/droptest/Data/rna_bam/r1313.bam	/droptest/Data/dna_vcf/CVP0068.vcf.gz	CVP0068	cardio	IntersectionStrict	TRUE	HP:0001639,HP:0001644,HP:0001723,HP:0200127,HP:0005152,HP:0005157,HP:0011663,HP:0011664,HP:0012817,HP:0031331,HP:0001638,HP:0031319,HP:0031385	NA	NA	gencode	NA	FALSE	Cardiomyopathy, Hypertrophic cardiomyopathy, Dilated cardiomyopathy	HP:0001638, HP:0001639, HP:0001644	451, 245, 138	64
r1313	NPIPA3	chr16	14716197	14719826	3630	+		psi5	7.4013e-13	1.4556e-07	-6.06	0.54	-0.43	47.64	48.08	28	52	1.48026e-12	2.83835e-11	TRUE	/droptest/Data/rna_bam/r1313.bam	/droptest/Data/dna_vcf/CVP0068.vcf.gz	CVP0068	cardio	IntersectionStrict	TRUE	HP:0001639,HP:0001644,HP:0001723,HP:0200127,HP:0005152,HP:0005157,HP:0011663,HP:0011664,HP:0012817,HP:0031331,HP:0001638,HP:0031319,HP:0031385	NA	NA	gencode	NA	FALSE	NA	NA	NA	NA
r1313	PARP2	chr14	20345087	20345088	2	*	ENSG00000254846	theta	3.206e-07	0.012163	3.45	0.99	0.92	9.17	70.82	73	74	9.618e-07	5.52496e-06	TRUE	/droptest/Data/rna_bam/r1313.bam	/droptest/Data/dna_vcf/CVP0068.vcf.gz	CVP0068	cardio	IntersectionStrict	TRUE	HP:0001639,HP:0001644,HP:0001723,HP:0200127,HP:0005152,HP:0005157,HP:0011663,HP:0011664,HP:0012817,HP:0031331,HP:0001638,HP:0031319,HP:0031385	NA	NA	gencode	NA	FALSE	NA	NA	NA	NA
r1313	PKD1P6	chr16	15132874	15133263	390	-	ENSG00000290394	psi3	2.5149e-06	0.044877	-3.91	0.26	-0.66	14.71	15.69	7	27	2.5149e-06	1.20388e-05	TRUE	/droptest/Data/rna_bam/r1313.bam	/droptest/Data/dna_vcf/CVP0068.vcf.gz	CVP0068	cardio	IntersectionStrict	TRUE	HP:0001639,HP:0001644,HP:0001723,HP:0200127,HP:0005152,HP:0005157,HP:0011663,HP:0011664,HP:0012817,HP:0031331,HP:0001638,HP:0031319,HP:0031385	NA	NA	gencode	NA	FALSE	NA	NA	NA	NA
r1313	PTP4A3	chr8	141421611	141422134	524	+		psi3	2.2413e-08	0.00092619	-4.7	0.28	-0.65	29.28	32.21	36	129	2.2413e-08	1.83927e-07	TRUE	/droptest/Data/rna_bam/r1313.bam	/droptest/Data/dna_vcf/CVP0068.vcf.gz	CVP0068	cardio	IntersectionStrict	TRUE	HP:0001639,HP:0001644,HP:0001723,HP:0200127,HP:0005152,HP:0005157,HP:0011663,HP:0011664,HP:0012817,HP:0031331,HP:0001638,HP:0031319,HP:0031385	NA	NA	gencode	NA	FALSE	NA	NA	NA	NA
r1313	SLC2A11	chr22	23877172	23882758	5587	+	ENSG00000251357	psi3	6.6201e-11	6.115e-06	5.05	0.48	0.45	0.75	49.81	22	46	2.64804e-10	2.53523e-09	TRUE	/droptest/Data/rna_bam/r1313.bam	/droptest/Data/dna_vcf/CVP0068.vcf.gz	CVP0068	cardio	IntersectionStrict	TRUE	HP:0001639,HP:0001644,HP:0001723,HP:0200127,HP:0005152,HP:0005157,HP:0011663,HP:0011664,HP:0012817,HP:0031331,HP:0001638,HP:0031319,HP:0031385	NA	NA	gencode	NA	FALSE	NA	NA	NA	NA
r1313	TLN1	chr9	35699157	35699355	199	-		psi5	9.2537e-32	1.4559e-25	-9.33	0.52	-0.48	458.44	460.45	224	432	9.2537e-32	1.06314e-29	TRUE	/droptest/Data/rna_bam/r1313.bam	/droptest/Data/dna_vcf/CVP0068.vcf.gz	CVP0068	cardio	IntersectionStrict	TRUE	HP:0001639,HP:0001644,HP:0001723,HP:0200127,HP:0005152,HP:0005157,HP:0011663,HP:0011664,HP:0012817,HP:0031331,HP:0001638,HP:0031319,HP:0031385	NA	NA	gencode	NA	FALSE	NA	NA	NA	NA
r1313	TNNC1	chr3	52451440	52452118	679	-		psi3	2.2825e-07	0.0067628	6.89	1	0.42	4.86	4.93	114	114	2.2825e-07	1.63895e-06	TRUE	/droptest/Data/rna_bam/r1313.bam	/droptest/Data/dna_vcf/CVP0068.vcf.gz	CVP0068	cardio	IntersectionStrict	TRUE	HP:0001639,HP:0001644,HP:0001723,HP:0200127,HP:0005152,HP:0005157,HP:0011663,HP:0011664,HP:0012817,HP:0031331,HP:0001638,HP:0031319,HP:0031385	NA	NA	gencode	NA	FALSE	Cardiomyopathy, Hypertrophic cardiomyopathy, Dilated cardiomyopathy	HP:0001638, HP:0001639, HP:0001644	451, 245, 138	78
r1313	TNNT2	chr1	201367790	201373236	5447	-	ENSG00000286600	psi5	2.5953e-10	1.9444e-05	3.7	1	0.98	178.55	987.58	2100	2100	2.5953e-10	2.53523e-09	TRUE	/droptest/Data/rna_bam/r1313.bam	/droptest/Data/dna_vcf/CVP0068.vcf.gz	CVP0068	cardio	IntersectionStrict	TRUE	HP:0001639,HP:0001644,HP:0001723,HP:0200127,HP:0005152,HP:0005157,HP:0011663,HP:0011664,HP:0012817,HP:0031331,HP:0001638,HP:0031319,HP:0031385	NA	NA	gencode	NA	FALSE	Cardiomyopathy, Hypertrophic cardiomyopathy, Dilated cardiomyopathy	HP:0001638, HP:0001639, HP:0001644	451, 245, 138	64
r1313	UBB	chr17	16382488	16382489	2	*	ENSG00000265401	theta	1.5108e-06	0.046603	-2.82	0.59	-0.41	5369.47	5747.58	5946	10133	1.5108e-06	7.54664e-06	TRUE	/droptest/Data/rna_bam/r1313.bam	/droptest/Data/dna_vcf/CVP0068.vcf.gz	CVP0068	cardio	IntersectionStrict	TRUE	HP:0001639,HP:0001644,HP:0001723,HP:0200127,HP:0005152,HP:0005157,HP:0011663,HP:0011664,HP:0012817,HP:0031331,HP:0001638,HP:0031319,HP:0031385	NA	NA	gencode	NA	FALSE	NA	NA	NA	NA
r1318	AHNAK	chr11	62521606	62521607	2	*		theta	6.4558e-07	0.025068	-3.47	0.68	-0.32	332.19	346.02	514	760	6.4558e-07	3.54942e-06	TRUE	/droptest/Data/rna_bam/r1318.bam	/droptest/Data/dna_vcf/CVP4220.vcf.gz	CVP4220	cardio	IntersectionStrict	TRUE	HP:0001639,HP:0001644,HP:0001723,HP:0200127,HP:0005152,HP:0005157,HP:0011663,HP:0011664,HP:0012817,HP:0031331,HP:0001638,HP:0031319,HP:0031384	NA	NA	gencode	NA	FALSE	NA	NA	NA	NA
r1318	AHSA2P	chr2	61178339	61178340	2	*		theta	9.6034e-07	0.035615	-3.74	0.46	-0.53	72.3	75.39	66	145	9.6034e-07	5.02856e-06	TRUE	/droptest/Data/rna_bam/r1318.bam	/droptest/Data/dna_vcf/CVP4220.vcf.gz	CVP4220	cardio	IntersectionStrict	TRUE	HP:0001639,HP:0001644,HP:0001723,HP:0200127,HP:0005152,HP:0005157,HP:0011663,HP:0011664,HP:0012817,HP:0031331,HP:0001638,HP:0031319,HP:0031384	NA	NA	gencode	NA	FALSE	NA	NA	NA	NA
r1318	CALD1	chr7	134933794	134933795	2	*	ENSG00000286458	theta	2.2691e-06	0.070656	-3.2	0.63	-0.36	297.95	313.27	393	622	2.2691e-06	9.59662e-06	TRUE	/droptest/Data/rna_bam/r1318.bam	/droptest/Data/dna_vcf/CVP4220.vcf.gz	CVP4220	cardio	IntersectionStrict	TRUE	HP:0001639,HP:0001644,HP:0001723,HP:0200127,HP:0005152,HP:0005157,HP:0011663,HP:0011664,HP:0012817,HP:0031331,HP:0001638,HP:0031319,HP:0031384	NA	NA	gencode	NA	FALSE	NA	NA	NA	NA
r1318	CNOT11	chr2	101269887	101269888	2	*		theta	1.6882e-14	5.572e-09	-5.06	0.48	-0.51	188.94	192.99	152	318	3.3764e-14	7.42543e-13	TRUE	/droptest/Data/rna_bam/r1318.bam	/droptest/Data/dna_vcf/CVP4220.vcf.gz	CVP4220	cardio	IntersectionStrict	TRUE	HP:0001639,HP:0001644,HP:0001723,HP:0200127,HP:0005152,HP:0005157,HP:0011663,HP:0011664,HP:0012817,HP:0031331,HP:0001638,HP:0031319,HP:0031384	NA	NA	gencode	NA	FALSE	NA	NA	NA	NA
r1318	DAB1	chr1	58536742	58546702	9961	-	OMA1	psi5	1.9497e-09	0.00012781	-4.34	0	-0.69	5.65	7.09	0	22	5.8491e-09	4.94747e-08	TRUE	/droptest/Data/rna_bam/r1318.bam	/droptest/Data/dna_vcf/CVP4220.vcf.gz	CVP4220	cardio	IntersectionStrict	TRUE	HP:0001639,HP:0001644,HP:0001723,HP:0200127,HP:0005152,HP:0005157,HP:0011663,HP:0011664,HP:0012817,HP:0031331,HP:0001638,HP:0031319,HP:0031384	NA	NA	gencode	NA	FALSE	NA	NA	NA	NA
r1318	ENSG00000221857	chr19	35140141	35141148	1008	+	FXYD1	psi3	1.0717e-07	0.0036585	5.1	0.81	0.73	1.59	11.16	86	106	2.1434e-07	1.38641e-06	TRUE	/droptest/Data/rna_bam/r1318.bam	/droptest/Data/dna_vcf/CVP4220.vcf.gz	CVP4220	cardio	IntersectionStrict	TRUE	HP:0001639,HP:0001644,HP:0001723,HP:0200127,HP:0005152,HP:0005157,HP:0011663,HP:0011664,HP:0012817,HP:0031331,HP:0001638,HP:0031319,HP:0031384	NA	NA	gencode	NA	FALSE	NA	NA	NA	NA
r1318	ENSG00000230021	chr1	632090	632091	2	*	MTCO1P12	theta	5.7151e-09	0.00044913	-3.04	0.65	-0.35	50051.4	52868.4	77754	120375	1.71453e-08	1.34665e-07	TRUE	/droptest/Data/rna_bam/r1318.bam	/droptest/Data/dna_vcf/CVP4220.vcf.gz	CVP4220	cardio	IntersectionStrict	TRUE	HP:0001639,HP:0001644,HP:0001723,HP:0200127,HP:0005152,HP:0005157,HP:0011663,HP:0011664,HP:0012817,HP:0031331,HP:0001638,HP:0031319,HP:0031384	NA	NA	gencode	NA	FALSE	NA	NA	NA	NA
r1318	ENSG00000268193	chr19	18921842	18921843	2	*	DDX49	theta	1.2123e-06	0.043107	3.87	0.35	0.33	1.67	63.56	31	88	1.2123e-06	5.79589e-06	TRUE	/droptest/Data/rna_bam/r1318.bam	/droptest/Data/dna_vcf/CVP4220.vcf.gz	CVP4220	cardio	IntersectionStrict	TRUE	HP:0001639,HP:0001644,HP:0001723,HP:0200127,HP:0005152,HP:0005157,HP:0011663,HP:0011664,HP:0012817,HP:0031331,HP:0001638,HP:0031319,HP:0031384	NA	NA	gencode	NA	FALSE	NA	NA	NA	NA
r1318	ENSG00000290192	chr16	21402344	21402345	2	*	NPIPB3	theta	2.0674e-17	1.706e-11	-4.92	0.14	-0.86	502.04	512.51	59	433	2.0674e-17	1.82353e-15	TRUE	/droptest/Data/rna_bam/r1318.bam	/droptest/Data/dna_vcf/CVP4220.vcf.gz	CVP4220	cardio	IntersectionStrict	TRUE	HP:0001639,HP:0001644,HP:0001723,HP:0200127,HP:0005152,HP:0005157,HP:0011663,HP:0011664,HP:0012817,HP:0031331,HP:0001638,HP:0031319,HP:0031384	NA	NA	gencode	NA	FALSE	NA	NA	NA	NA
r1318	KLC1	chr14	103579492	103587273	7782	+	COA8;ENSG00000256500	psi5	4.3e-06	0.09142	-4.33	0.45	-0.48	14.6	15.24	14	31	4.3e-06	1.75123e-05	TRUE	/droptest/Data/rna_bam/r1318.bam	/droptest/Data/dna_vcf/CVP4220.vcf.gz	CVP4220	cardio	IntersectionStrict	TRUE	HP:0001639,HP:0001644,HP:0001723,HP:0200127,HP:0005152,HP:0005157,HP:0011663,HP:0011664,HP:0012817,HP:0031331,HP:0001638,HP:0031319,HP:0031384	NA	NA	gencode	NA	FALSE	NA	NA	NA	NA
r1318	MT-ND6	chrM	6603	15537	8935	-	MT-TS1;MT-TE	psi5	2.4183e-10	2.1137e-05	5.03	1	0.99	14.19	466.16	1518	1521	3.86928e-09	3.8679e-08	TRUE	/droptest/Data/rna_bam/r1318.bam	/droptest/Data/dna_vcf/CVP4220.vcf.gz	CVP4220	cardio	IntersectionStrict	TRUE	HP:0001639,HP:0001644,HP:0001723,HP:0200127,HP:0005152,HP:0005157,HP:0011663,HP:0011664,HP:0012817,HP:0031331,HP:0001638,HP:0031319,HP:0031384	NA	NA	gencode	NA	FALSE	NA	NA	NA	NA
r1318	MT-TA	chrM	5168	13791	8624	-	MT-TN;MT-TC;MT-TY;MT-TS1	psi3	7.574e-18	3.9645e-12	3.72	1	0.97	1.07	2567.9	32	32	6.8166e-17	2.49853e-15	TRUE	/droptest/Data/rna_bam/r1318.bam	/droptest/Data/dna_vcf/CVP4220.vcf.gz	CVP4220	cardio	IntersectionStrict	TRUE	HP:0001639,HP:0001644,HP:0001723,HP:0200127,HP:0005152,HP:0005157,HP:0011663,HP:0011664,HP:0012817,HP:0031331,HP:0001638,HP:0031319,HP:0031384	NA	NA	gencode	NA	FALSE	NA	NA	NA	NA
r1318	MT-TC	chrM	5818	11135	5318	-	MT-TY;MT-TS1	psi5	2.1603e-11	2.4278e-06	5.77	0.99	0.97	61.88	384.84	6621	6657	4.3206e-11	5.27885e-10	TRUE	/droptest/Data/rna_bam/r1318.bam	/droptest/Data/dna_vcf/CVP4220.vcf.gz	CVP4220	cardio	IntersectionStrict	TRUE	HP:0001639,HP:0001644,HP:0001723,HP:0200127,HP:0005152,HP:0005157,HP:0011663,HP:0011664,HP:0012817,HP:0031331,HP:0001638,HP:0031319,HP:0031384	NA	NA	gencode	NA	FALSE	NA	NA	NA	NA
r1318	MT-TQ	chrM	3604	4488	885	-		psi3	2.8989e-16	9.1045e-11	4.03	0.61	0.61	104.64	5352.26	11197	18212	5.21802e-15	1.43444e-13	TRUE	/droptest/Data/rna_bam/r1318.bam	/droptest/Data/dna_vcf/CVP4220.vcf.gz	CVP4220	cardio	IntersectionStrict	TRUE	HP:0001639,HP:0001644,HP:0001723,HP:0200127,HP:0005152,HP:0005157,HP:0011663,HP:0011664,HP:0012817,HP:0031331,HP:0001638,HP:0031319,HP:0031384	NA	NA	gencode	NA	FALSE	NA	NA	NA	NA
r1318	MT-TS1	chrM	7406	12079	4674	-		psi5	7.3872e-15	2.9056e-09	3.26	1	0.99	13.86	3805.07	531	532	1.25582e-13	2.30152e-12	TRUE	/droptest/Data/rna_bam/r1318.bam	/droptest/Data/dna_vcf/CVP4220.vcf.gz	CVP4220	cardio	IntersectionStrict	TRUE	HP:0001639,HP:0001644,HP:0001723,HP:0200127,HP:0005152,HP:0005157,HP:0011663,HP:0011664,HP:0012817,HP:0031331,HP:0001638,HP:0031319,HP:0031384	NA	NA	gencode	NA	FALSE	NA	NA	NA	NA
r1318	MYH6	chr14	23386561	23413854	27294	-	MIR208A;ENSG00000289973;MYH7	psi5	3.2947e-12	4.9224e-07	4.32	0.39	0.39	0.8	223.91	86	218	2.30629e-11	3.17002e-10	TRUE	/droptest/Data/rna_bam/r1318.bam	/droptest/Data/dna_vcf/CVP4220.vcf.gz	CVP4220	cardio	IntersectionStrict	TRUE	HP:0001639,HP:0001644,HP:0001723,HP:0200127,HP:0005152,HP:0005157,HP:0011663,HP:0011664,HP:0012817,HP:0031331,HP:0001638,HP:0031319,HP:0031384	NA	NA	gencode	NA	FALSE	Cardiomyopathy, Hypertrophic cardiomyopathy, Dilated cardiomyopathy	HP:0001638, HP:0001639, HP:0001644	451, 245, 138	64
r1318	MYH7	chr14	23415241	23416927	1687	-		psi5	8.6707e-08	0.0025262	3.16	1	0.96	94.94	954.24	1351	1351	8.6707e-08	6.35625e-07	TRUE	/droptest/Data/rna_bam/r1318.bam	/droptest/Data/dna_vcf/CVP4220.vcf.gz	CVP4220	cardio	IntersectionStrict	TRUE	HP:0001639,HP:0001644,HP:0001723,HP:0200127,HP:0005152,HP:0005157,HP:0011663,HP:0011664,HP:0012817,HP:0031331,HP:0001638,HP:0031319,HP:0031384	NA	NA	gencode	NA	FALSE	Cardiomyopathy, Hypertrophic cardiomyopathy, Dilated cardiomyopathy	HP:0001638, HP:0001639, HP:0001644	451, 245, 138	380
r1318	NPIPB4	chr16	21834778	21834779	2	*		theta	3.3167e-17	2.1895e-11	-4.88	0.14	-0.85	502.42	513.26	62	441	3.3167e-17	1.82353e-15	TRUE	/droptest/Data/rna_bam/r1318.bam	/droptest/Data/dna_vcf/CVP4220.vcf.gz	CVP4220	cardio	IntersectionStrict	TRUE	HP:0001639,HP:0001644,HP:0001723,HP:0200127,HP:0005152,HP:0005157,HP:0011663,HP:0011664,HP:0012817,HP:0031331,HP:0001638,HP:0031319,HP:0031384	NA	NA	gencode	NA	FALSE	NA	NA	NA	NA
r1318	PDE4DIPP2	chr1	120517353	120518529	1177	-		psi5	7.7621e-11	7.6325e-06	-4.75	0	-0.87	623.53	624.95	0	6	7.7621e-11	8.53527e-10	TRUE	/droptest/Data/rna_bam/r1318.bam	/droptest/Data/dna_vcf/CVP4220.vcf.gz	CVP4220	cardio	IntersectionStrict	TRUE	HP:0001639,HP:0001644,HP:0001723,HP:0200127,HP:0005152,HP:0005157,HP:0011663,HP:0011664,HP:0012817,HP:0031331,HP:0001638,HP:0031319,HP:0031384	NA	NA	gencode	NA	FALSE	NA	NA	NA	NA
r1318	PPFIBP2	chr11	7565767	7565768	2	*		theta	1.5808e-07	0.0077877	5.05	0.71	0.59	0.19	6.93	15	21	1.5808e-07	1.08641e-06	TRUE	/droptest/Data/rna_bam/r1318.bam	/droptest/Data/dna_vcf/CVP4220.vcf.gz	CVP4220	cardio	IntersectionStrict	TRUE	HP:0001639,HP:0001644,HP:0001723,HP:0200127,HP:0005152,HP:0005157,HP:0011663,HP:0011664,HP:0012817,HP:0031331,HP:0001638,HP:0031319,HP:0031384	NA	NA	gencode	NA	FALSE	NA	NA	NA	NA
r1318	PPP2R3B	chrX	334517	334518	2	*		theta	3.1075e-07	0.01328	4.9	0.89	0.73	14.69	190.25	8	9	3.1075e-07	1.79844e-06	TRUE	/droptest/Data/rna_bam/r1318.bam	/droptest/Data/dna_vcf/CVP4220.vcf.gz	CVP4220	cardio	IntersectionStrict	TRUE	HP:0001639,HP:0001644,HP:0001723,HP:0200127,HP:0005152,HP:0005157,HP:0011663,HP:0011664,HP:0012817,HP:0031331,HP:0001638,HP:0031319,HP:0031384	NA	NA	gencode	NA	FALSE	NA	NA	NA	NA
r1318	PPP2R3B_2	chrY	334517	334518	2	*		theta	3.1075e-07	0.01328	4.9	0.89	0.73	14.69	190.25	8	9	3.1075e-07	1.79844e-06	TRUE	/droptest/Data/rna_bam/r1318.bam	/droptest/Data/dna_vcf/CVP4220.vcf.gz	CVP4220	cardio	IntersectionStrict	TRUE	HP:0001639,HP:0001644,HP:0001723,HP:0200127,HP:0005152,HP:0005157,HP:0011663,HP:0011664,HP:0012817,HP:0031331,HP:0001638,HP:0031319,HP:0031384	NA	NA	gencode	NA	FALSE	NA	NA	NA	NA
r1318	SERGEF	chr11	17992994	17995795	2802	-		psi3	2.7104e-09	0.00013785	-4.44	0.65	-0.33	57.07	58.07	63	97	5.4208e-09	4.94747e-08	TRUE	/droptest/Data/rna_bam/r1318.bam	/droptest/Data/dna_vcf/CVP4220.vcf.gz	CVP4220	cardio	IntersectionStrict	TRUE	HP:0001639,HP:0001644,HP:0001723,HP:0200127,HP:0005152,HP:0005157,HP:0011663,HP:0011664,HP:0012817,HP:0031331,HP:0001638,HP:0031319,HP:0031384	NA	NA	gencode	NA	FALSE	NA	NA	NA	NA
r1318	TAPT1	chr4	16196724	16202461	5738	-		psi3	2.1285e-06	0.050643	-4.63	0.21	-0.65	6.35	6.76	3	14	2.1285e-06	9.36206e-06	TRUE	/droptest/Data/rna_bam/r1318.bam	/droptest/Data/dna_vcf/CVP4220.vcf.gz	CVP4220	cardio	IntersectionStrict	TRUE	HP:0001639,HP:0001644,HP:0001723,HP:0200127,HP:0005152,HP:0005157,HP:0011663,HP:0011664,HP:0012817,HP:0031331,HP:0001638,HP:0031319,HP:0031384	NA	NA	gencode	NA	FALSE	Cardiomyopathy, Hypertrophic cardiomyopathy	HP:0001638, HP:0001639	451, 245	218
r1318	TPM1	chr15	63043517	63043705	189	+		psi5	3.8616e-06	0.084381	2.79	1	0.94	0.78	134.18	23	23	7.7232e-06	3.03303e-05	TRUE	/droptest/Data/rna_bam/r1318.bam	/droptest/Data/dna_vcf/CVP4220.vcf.gz	CVP4220	cardio	IntersectionStrict	TRUE	HP:0001639,HP:0001644,HP:0001723,HP:0200127,HP:0005152,HP:0005157,HP:0011663,HP:0011664,HP:0012817,HP:0031331,HP:0001638,HP:0031319,HP:0031384	NA	NA	gencode	NA	FALSE	Cardiomyopathy, Hypertrophic cardiomyopathy, Dilated cardiomyopathy	HP:0001638, HP:0001639, HP:0001644	451, 245, 138	56
r1318	UBC	chr12	124913040	124913495	456	-		psi5	1.5464e-06	0.03578	-2.15	0	-0.6	2593.62	3051.99	0	1891	1.5464e-06	7.08514e-06	TRUE	/droptest/Data/rna_bam/r1318.bam	/droptest/Data/dna_vcf/CVP4220.vcf.gz	CVP4220	cardio	IntersectionStrict	TRUE	HP:0001639,HP:0001644,HP:0001723,HP:0200127,HP:0005152,HP:0005157,HP:0011663,HP:0011664,HP:0012817,HP:0031331,HP:0001638,HP:0031319,HP:0031384	NA	NA	gencode	NA	FALSE	NA	NA	NA	NA
r1318	WAC-AS1	chr10	28524611	28524612	2	*		theta	1.0124e-06	0.036721	-4	0.2	-0.6	33.12	43.25	10	51	1.0124e-06	5.0602e-06	TRUE	/droptest/Data/rna_bam/r1318.bam	/droptest/Data/dna_vcf/CVP4220.vcf.gz	CVP4220	cardio	IntersectionStrict	TRUE	HP:0001639,HP:0001644,HP:0001723,HP:0200127,HP:0005152,HP:0005157,HP:0011663,HP:0011664,HP:0012817,HP:0031331,HP:0001638,HP:0031319,HP:0031384	NA	NA	gencode	NA	FALSE	NA	NA	NA	NA
r1318	WASH2P	chr2	113588704	113595368	6665	+	WASH2P_2	psi3	2.4587e-12	2.7578e-07	4.05	0.9	0.83	7.25	168.37	19	21	9.8348e-12	1.54492e-10	TRUE	/droptest/Data/rna_bam/r1318.bam	/droptest/Data/dna_vcf/CVP4220.vcf.gz	CVP4220	cardio	IntersectionStrict	TRUE	HP:0001639,HP:0001644,HP:0001723,HP:0200127,HP:0005152,HP:0005157,HP:0011663,HP:0011664,HP:0012817,HP:0031331,HP:0001638,HP:0031319,HP:0031384	NA	NA	gencode	NA	FALSE	NA	NA	NA	NA
r1320	ABCA9	chr17	68984176	68984884	709	-		psi3	1.6574e-06	0.03561	-2.87	0.57	-0.35	70.06	75.42	66	116	6.6296e-06	2.50331e-05	TRUE	/droptest/Data/rna_bam/r1320.bam	/droptest/Data/dna_vcf/CVP4236.vcf.gz	CVP4236	cardio	IntersectionStrict	TRUE	HP:0001639,HP:0001644,HP:0001723,HP:0200127,HP:0005152,HP:0005157,HP:0011663,HP:0011664,HP:0012817,HP:0031331,HP:0001638,HP:0031319,HP:0031383	NA	NA	gencode	NA	FALSE	NA	NA	NA	NA
r1320	AHNAK	chr11	62524862	62525245	384	-		psi3	2.209e-08	0.0008067	-2.79	0	-0.88	44.61	49.52	0	14	6.627e-08	4.2897e-07	TRUE	/droptest/Data/rna_bam/r1320.bam	/droptest/Data/dna_vcf/CVP4236.vcf.gz	CVP4236	cardio	IntersectionStrict	TRUE	HP:0001639,HP:0001644,HP:0001723,HP:0200127,HP:0005152,HP:0005157,HP:0011663,HP:0011664,HP:0012817,HP:0031331,HP:0001638,HP:0031319,HP:0031383	NA	NA	gencode	NA	FALSE	NA	NA	NA	NA
r1320	ARID4A	chr14	58351324	58353657	2334	+		psi5	4.1505e-06	0.082658	-3.7	0.66	-0.3	23.02	23.79	31	47	4.1505e-06	1.70969e-05	TRUE	/droptest/Data/rna_bam/r1320.bam	/droptest/Data/dna_vcf/CVP4236.vcf.gz	CVP4236	cardio	IntersectionStrict	TRUE	HP:0001639,HP:0001644,HP:0001723,HP:0200127,HP:0005152,HP:0005157,HP:0011663,HP:0011664,HP:0012817,HP:0031331,HP:0001638,HP:0031319,HP:0031383	NA	NA	gencode	NA	FALSE	NA	NA	NA	NA
r1320	ATP5MG	chr11	118407098	118409003	1906	+	ENSG00000285827	psi3	2.0855e-06	0.043091	-2.36	0.63	-0.31	22.44	22.62	27	43	2.0855e-06	9.94707e-06	TRUE	/droptest/Data/rna_bam/r1320.bam	/droptest/Data/dna_vcf/CVP4236.vcf.gz	CVP4236	cardio	IntersectionStrict	TRUE	HP:0001639,HP:0001644,HP:0001723,HP:0200127,HP:0005152,HP:0005157,HP:0011663,HP:0011664,HP:0012817,HP:0031331,HP:0001638,HP:0031319,HP:0031383	NA	NA	gencode	NA	FALSE	NA	NA	NA	NA
r1320	C21orf91	chr21	17795271	17796581	1311	-		psi5	3.3461e-06	0.072115	-3.78	0.55	-0.39	21.07	21.92	12	22	3.3461e-06	1.51617e-05	TRUE	/droptest/Data/rna_bam/r1320.bam	/droptest/Data/dna_vcf/CVP4236.vcf.gz	CVP4236	cardio	IntersectionStrict	TRUE	HP:0001639,HP:0001644,HP:0001723,HP:0200127,HP:0005152,HP:0005157,HP:0011663,HP:0011664,HP:0012817,HP:0031331,HP:0001638,HP:0031319,HP:0031383	NA	NA	gencode	NA	FALSE	NA	NA	NA	NA
r1320	EMC3	chr3	9977447	10026040	48594	-	CYCSP10;ENSG00000206567;ENSG00000291078;CIDECP1	psi5	2.1331e-14	3.0509e-09	8.24	0.42	0.4	0.6	49.62	64	152	2.1331e-14	2.76154e-13	TRUE	/droptest/Data/rna_bam/r1320.bam	/droptest/Data/dna_vcf/CVP4236.vcf.gz	CVP4236	cardio	IntersectionStrict	TRUE	HP:0001639,HP:0001644,HP:0001723,HP:0200127,HP:0005152,HP:0005157,HP:0011663,HP:0011664,HP:0012817,HP:0031331,HP:0001638,HP:0031319,HP:0031383	NA	NA	gencode	NA	FALSE	NA	NA	NA	NA
r1320	ENSG00000230021	chr1	632090	632091	2	*	MTCO1P12	theta	4.95e-09	0.00049603	-3.05	0.64	-0.36	50051.4	52868.4	66408	103263	1.485e-08	1.22341e-07	TRUE	/droptest/Data/rna_bam/r1320.bam	/droptest/Data/dna_vcf/CVP4236.vcf.gz	CVP4236	cardio	IntersectionStrict	TRUE	HP:0001639,HP:0001644,HP:0001723,HP:0200127,HP:0005152,HP:0005157,HP:0011663,HP:0011664,HP:0012817,HP:0031331,HP:0001638,HP:0031319,HP:0031383	NA	NA	gencode	NA	FALSE	NA	NA	NA	NA
r1320	ENSG00000258444	chr14	23386472	23416093	29622	+		psi5	1.6139e-21	5.0783e-16	3.56	1	0.97	14.68	1009.56	78	78	3.2278e-21	9.75043e-20	TRUE	/droptest/Data/rna_bam/r1320.bam	/droptest/Data/dna_vcf/CVP4236.vcf.gz	CVP4236	cardio	IntersectionStrict	TRUE	HP:0001639,HP:0001644,HP:0001723,HP:0200127,HP:0005152,HP:0005157,HP:0011663,HP:0011664,HP:0012817,HP:0031331,HP:0001638,HP:0031319,HP:0031383	NA	NA	gencode	NA	FALSE	NA	NA	NA	NA
r1320	ENSG00000291078	chr3	10023748	10026040	2293	-		psi5	2.1331e-14	3.0509e-09	-2.87	0.55	-0.38	45.49	49.62	83	152	2.1331e-14	2.76154e-13	TRUE	/droptest/Data/rna_bam/r1320.bam	/droptest/Data/dna_vcf/CVP4236.vcf.gz	CVP4236	cardio	IntersectionStrict	TRUE	HP:0001639,HP:0001644,HP:0001723,HP:0200127,HP:0005152,HP:0005157,HP:0011663,HP:0011664,HP:0012817,HP:0031331,HP:0001638,HP:0031319,HP:0031383	NA	NA	gencode	NA	FALSE	NA	NA	NA	NA
r1320	ESYT2	chr7	158731415	158731416	2	*		theta	8.0431e-07	0.034931	-3.64	0.58	-0.42	187.59	192.81	102	176	8.0431e-07	4.28759e-06	TRUE	/droptest/Data/rna_bam/r1320.bam	/droptest/Data/dna_vcf/CVP4236.vcf.gz	CVP4236	cardio	IntersectionStrict	TRUE	HP:0001639,HP:0001644,HP:0001723,HP:0200127,HP:0005152,HP:0005157,HP:0011663,HP:0011664,HP:0012817,HP:0031331,HP:0001638,HP:0031319,HP:0031383	NA	NA	gencode	NA	FALSE	NA	NA	NA	NA
r1320	GLI3	chr7	42076858	42148225	71368	-		psi5	4.1181e-06	0.082658	-4.69	0	-0.65	4.25	4.52	0	10	4.1181e-06	1.70969e-05	TRUE	/droptest/Data/rna_bam/r1320.bam	/droptest/Data/dna_vcf/CVP4236.vcf.gz	CVP4236	cardio	IntersectionStrict	TRUE	HP:0001639,HP:0001644,HP:0001723,HP:0200127,HP:0005152,HP:0005157,HP:0011663,HP:0011664,HP:0012817,HP:0031331,HP:0001638,HP:0031319,HP:0031383	NA	NA	gencode	NA	FALSE	NA	NA	NA	NA
r1320	HSPA9	chr5	138574169	138574170	2	*		theta	1.5244e-06	0.057177	5.83	1	0.7	0.21	6.56	9	9	1.5244e-06	7.67476e-06	TRUE	/droptest/Data/rna_bam/r1320.bam	/droptest/Data/dna_vcf/CVP4236.vcf.gz	CVP4236	cardio	IntersectionStrict	TRUE	HP:0001639,HP:0001644,HP:0001723,HP:0200127,HP:0005152,HP:0005157,HP:0011663,HP:0011664,HP:0012817,HP:0031331,HP:0001638,HP:0031319,HP:0031383	NA	NA	gencode	NA	FALSE	NA	NA	NA	NA
r1320	MT-ND6	chrM	11849	14412	2564	-		psi5	2.0076e-30	3.1586e-24	3.45	0.44	0.44	14.35	15745	842	1916	5.42052e-29	2.45612e-27	TRUE	/droptest/Data/rna_bam/r1320.bam	/droptest/Data/dna_vcf/CVP4236.vcf.gz	CVP4236	cardio	IntersectionStrict	TRUE	HP:0001639,HP:0001644,HP:0001723,HP:0200127,HP:0005152,HP:0005157,HP:0011663,HP:0011664,HP:0012817,HP:0031331,HP:0001638,HP:0031319,HP:0031383	NA	NA	gencode	NA	FALSE	NA	NA	NA	NA
r1320	MT-TA	chrM	5216	8471	3256	-	MT-TN;MT-TC;MT-TY;MT-TS1	psi3	5.3187e-09	0.00024795	5.64	1	0.84	7.1	27.79	760	760	2.12748e-08	1.60666e-07	TRUE	/droptest/Data/rna_bam/r1320.bam	/droptest/Data/dna_vcf/CVP4236.vcf.gz	CVP4236	cardio	IntersectionStrict	TRUE	HP:0001639,HP:0001644,HP:0001723,HP:0200127,HP:0005152,HP:0005157,HP:0011663,HP:0011664,HP:0012817,HP:0031331,HP:0001638,HP:0031319,HP:0031383	NA	NA	gencode	NA	FALSE	NA	NA	NA	NA
r1320	MT-TQ	chrM	4107	10944	6838	-	MT-TA;MT-TN;MT-TC;MT-TY;MT-TS1	psi3	1.988e-31	3.1218e-25	4.62	0.99	0.99	84.24	9048.22	9014	9119	3.5784e-30	3.24285e-28	TRUE	/droptest/Data/rna_bam/r1320.bam	/droptest/Data/dna_vcf/CVP4236.vcf.gz	CVP4236	cardio	IntersectionStrict	TRUE	HP:0001639,HP:0001644,HP:0001723,HP:0200127,HP:0005152,HP:0005157,HP:0011663,HP:0011664,HP:0012817,HP:0031331,HP:0001638,HP:0031319,HP:0031383	NA	NA	gencode	NA	FALSE	NA	NA	NA	NA
r1320	MT-TS1	chrM	6603	10090	3488	-		psi5	1.1212e-19	2.9398e-14	-3.04	0	-0.85	4725.89	5349.5	0	7757	1.56968e-18	3.55623e-17	TRUE	/droptest/Data/rna_bam/r1320.bam	/droptest/Data/dna_vcf/CVP4236.vcf.gz	CVP4236	cardio	IntersectionStrict	TRUE	HP:0001639,HP:0001644,HP:0001723,HP:0200127,HP:0005152,HP:0005157,HP:0011663,HP:0011664,HP:0012817,HP:0031331,HP:0001638,HP:0031319,HP:0031383	NA	NA	gencode	NA	FALSE	NA	NA	NA	NA
r1320	MYH6	chr14	23400279	23400280	2	*		theta	6.1444e-08	0.0044088	-3.16	0.4	-0.59	518.04	544.6	304	759	1.22888e-07	7.42432e-07	TRUE	/droptest/Data/rna_bam/r1320.bam	/droptest/Data/dna_vcf/CVP4236.vcf.gz	CVP4236	cardio	IntersectionStrict	TRUE	HP:0001639,HP:0001644,HP:0001723,HP:0200127,HP:0005152,HP:0005157,HP:0011663,HP:0011664,HP:0012817,HP:0031331,HP:0001638,HP:0031319,HP:0031383	NA	NA	gencode	NA	FALSE	Cardiomyopathy, Hypertrophic cardiomyopathy, Dilated cardiomyopathy	HP:0001638, HP:0001639, HP:0001644	451, 245, 138	64
r1320	MYH7	chr14	23416265	23416909	645	-		psi5	3.7212e-07	0.010842	5.65	1	0.63	111.37	146.02	5893	5893	3.7212e-07	2.10766e-06	TRUE	/droptest/Data/rna_bam/r1320.bam	/droptest/Data/dna_vcf/CVP4236.vcf.gz	CVP4236	cardio	IntersectionStrict	TRUE	HP:0001639,HP:0001644,HP:0001723,HP:0200127,HP:0005152,HP:0005157,HP:0011663,HP:0011664,HP:0012817,HP:0031331,HP:0001638,HP:0031319,HP:0031383	NA	NA	gencode	NA	FALSE	Cardiomyopathy, Hypertrophic cardiomyopathy, Dilated cardiomyopathy	HP:0001638, HP:0001639, HP:0001644	451, 245, 138	380
r1320	NEBL	chr10	20828580	20831532	2953	-		psi5	5.3647e-09	0.00027227	4.57	1	0.9	0.5	13.04	54	54	1.07294e-08	9.7233e-08	TRUE	/droptest/Data/rna_bam/r1320.bam	/droptest/Data/dna_vcf/CVP4236.vcf.gz	CVP4236	cardio	IntersectionStrict	TRUE	HP:0001639,HP:0001644,HP:0001723,HP:0200127,HP:0005152,HP:0005157,HP:0011663,HP:0011664,HP:0012817,HP:0031331,HP:0001638,HP:0031319,HP:0031383	NA	NA	gencode	NA	FALSE	Cardiomyopathy, Dilated cardiomyopathy	HP:0001638, HP:0001644	451, 138	44
r1320	TPM1	chr15	63042944	63044056	1113	+		psi3	2.0186e-08	0.00077311	3.01	1	0.93	3.08	927.4	12	12	4.0372e-08	2.81433e-07	TRUE	/droptest/Data/rna_bam/r1320.bam	/droptest/Data/dna_vcf/CVP4236.vcf.gz	CVP4236	cardio	IntersectionStrict	TRUE	HP:0001639,HP:0001644,HP:0001723,HP:0200127,HP:0005152,HP:0005157,HP:0011663,HP:0011664,HP:0012817,HP:0031331,HP:0001638,HP:0031319,HP:0031383	NA	NA	gencode	NA	FALSE	Cardiomyopathy, Hypertrophic cardiomyopathy, Dilated cardiomyopathy	HP:0001638, HP:0001639, HP:0001644	451, 245, 138	56
r1320	TPT1-AS1	chr13	45344447	45369046	24600	+	ENSG00000228886	psi3	1.4159e-09	7.4114e-05	-3.31	0.18	-0.67	12.79	15.27	7	38	2.8318e-09	2.8514e-08	TRUE	/droptest/Data/rna_bam/r1320.bam	/droptest/Data/dna_vcf/CVP4236.vcf.gz	CVP4236	cardio	IntersectionStrict	TRUE	HP:0001639,HP:0001644,HP:0001723,HP:0200127,HP:0005152,HP:0005157,HP:0011663,HP:0011664,HP:0012817,HP:0031331,HP:0001638,HP:0031319,HP:0031383	NA	NA	gencode	NA	FALSE	NA	NA	NA	NA
r1320	UBC	chr12	124913040	124913495	456	-		psi5	4.9381e-06	0.093603	-2.3	0	-0.64	2593.62	3051.99	0	2811	4.9381e-06	1.94568e-05	TRUE	/droptest/Data/rna_bam/r1320.bam	/droptest/Data/dna_vcf/CVP4236.vcf.gz	CVP4236	cardio	IntersectionStrict	TRUE	HP:0001639,HP:0001644,HP:0001723,HP:0200127,HP:0005152,HP:0005157,HP:0011663,HP:0011664,HP:0012817,HP:0031331,HP:0001638,HP:0031319,HP:0031383	NA	NA	gencode	NA	FALSE	NA	NA	NA	NA
r1320	UNC5B	chr10	71287597	71287598	2	*		theta	3.538e-11	7.2986e-06	5.6	0.7	0.63	0.56	16.8	50	71	7.076e-11	8.0156e-10	TRUE	/droptest/Data/rna_bam/r1320.bam	/droptest/Data/dna_vcf/CVP4236.vcf.gz	CVP4236	cardio	IntersectionStrict	TRUE	HP:0001639,HP:0001644,HP:0001723,HP:0200127,HP:0005152,HP:0005157,HP:0011663,HP:0011664,HP:0012817,HP:0031331,HP:0001638,HP:0031319,HP:0031383	NA	NA	gencode	NA	FALSE	NA	NA	NA	NA
r1320	VWA8	chr13	41671148	41675214	4067	-		psi5	1.9917e-16	3.917e-11	-7.3	0.43	-0.56	55.71	56.5	54	126	3.9834e-16	7.21975e-15	TRUE	/droptest/Data/rna_bam/r1320.bam	/droptest/Data/dna_vcf/CVP4236.vcf.gz	CVP4236	cardio	IntersectionStrict	TRUE	HP:0001639,HP:0001644,HP:0001723,HP:0200127,HP:0005152,HP:0005157,HP:0011663,HP:0011664,HP:0012817,HP:0031331,HP:0001638,HP:0031319,HP:0031383	NA	NA	gencode	NA	FALSE	NA	NA	NA	NA
r1323	AHNAK	chr11	62524862	62525245	384	-		psi3	3.3221e-07	0.022681	-2.93	0	-0.82	44.61	49.52	0	61	6.6442e-07	2.2047e-06	TRUE	/droptest/Data/rna_bam/r1323.bam	/droptest/Data/dna_vcf/CVP0066-1.vcf.gz	CVP0066-1	cardio	IntersectionStrict	TRUE	HP:0001639,HP:0001644,HP:0001723,HP:0200127,HP:0005152,HP:0005157,HP:0011663,HP:0011664,HP:0012817,HP:0031331,HP:0001638,HP:0031319,HP:0031382	NA	NA	gencode	NA	FALSE	NA	NA	NA	NA
r1323	ENSG00000280071	chr21	5125878	5125879	2	*		theta	5.5698e-07	0.049686	-2.96	0.01	-0.54	10.36	771.83	4	729	5.5698e-07	1.9802e-06	TRUE	/droptest/Data/rna_bam/r1323.bam	/droptest/Data/dna_vcf/CVP0066-1.vcf.gz	CVP0066-1	cardio	IntersectionStrict	TRUE	HP:0001639,HP:0001644,HP:0001723,HP:0200127,HP:0005152,HP:0005157,HP:0011663,HP:0011664,HP:0012817,HP:0031331,HP:0001638,HP:0031319,HP:0031382	NA	NA	gencode	NA	FALSE	NA	NA	NA	NA
r1323	KCTD2	chr17	75040202	75040203	2	*	ATP5PD	theta	2.361e-08	0.0027831	3.25	1	0.82	11.46	1192.01	10	10	2.361e-08	1.17515e-07	TRUE	/droptest/Data/rna_bam/r1323.bam	/droptest/Data/dna_vcf/CVP0066-1.vcf.gz	CVP0066-1	cardio	IntersectionStrict	TRUE	HP:0001639,HP:0001644,HP:0001723,HP:0200127,HP:0005152,HP:0005157,HP:0011663,HP:0011664,HP:0012817,HP:0031331,HP:0001638,HP:0031319,HP:0031382	NA	NA	gencode	NA	FALSE	NA	NA	NA	NA
r1323	MT-ND6	chrM	14055	15381	1327	-	MT-TE	psi5	3.4945e-30	5.4979e-24	3.67	1	0.97	124.39	22224.7	2126	2126	2.7956e-29	1.39147e-27	TRUE	/droptest/Data/rna_bam/r1323.bam	/droptest/Data/dna_vcf/CVP0066-1.vcf.gz	CVP0066-1	cardio	IntersectionStrict	TRUE	HP:0001639,HP:0001644,HP:0001723,HP:0200127,HP:0005152,HP:0005157,HP:0011663,HP:0011664,HP:0012817,HP:0031331,HP:0001638,HP:0031319,HP:0031382	NA	NA	gencode	NA	FALSE	NA	NA	NA	NA
r1323	MT-TA	chrM	5337	9243	3907	-	MT-TN;MT-TC;MT-TY;MT-TS1	psi3	1.2302e-28	1.9319e-22	4.43	1	0.98	3.1	4512.88	332	332	2.21436e-27	5.51082e-26	TRUE	/droptest/Data/rna_bam/r1323.bam	/droptest/Data/dna_vcf/CVP0066-1.vcf.gz	CVP0066-1	cardio	IntersectionStrict	TRUE	HP:0001639,HP:0001644,HP:0001723,HP:0200127,HP:0005152,HP:0005157,HP:0011663,HP:0011664,HP:0012817,HP:0031331,HP:0001638,HP:0031319,HP:0031382	NA	NA	gencode	NA	FALSE	NA	NA	NA	NA
r1323	MT-TC	chrM	5818	11008	5191	-	MT-TY;MT-TS1	psi5	1.241e-07	0.0097622	-3.26	0	-0.42	43.5	1159.6	0	5555	1.241e-07	5.61535e-07	TRUE	/droptest/Data/rna_bam/r1323.bam	/droptest/Data/dna_vcf/CVP0066-1.vcf.gz	CVP0066-1	cardio	IntersectionStrict	TRUE	HP:0001639,HP:0001644,HP:0001723,HP:0200127,HP:0005152,HP:0005157,HP:0011663,HP:0011664,HP:0012817,HP:0031331,HP:0001638,HP:0031319,HP:0031382	NA	NA	gencode	NA	FALSE	NA	NA	NA	NA
r1323	MT-TQ	chrM	4107	6433	2327	-	MT-TA;MT-TN;MT-TC;MT-TY	psi3	2.8403e-23	1.4867e-17	2.22	0.89	0.88	146.64	9048.22	7512	8409	4.82851e-22	8.01105e-21	TRUE	/droptest/Data/rna_bam/r1323.bam	/droptest/Data/dna_vcf/CVP0066-1.vcf.gz	CVP0066-1	cardio	IntersectionStrict	TRUE	HP:0001639,HP:0001644,HP:0001723,HP:0200127,HP:0005152,HP:0005157,HP:0011663,HP:0011664,HP:0012817,HP:0031331,HP:0001638,HP:0031319,HP:0031382	NA	NA	gencode	NA	FALSE	NA	NA	NA	NA
r1323	MT-TS1	chrM	6603	8467	1865	-		psi3	6.1738e-22	1.9389e-16	3.46	1	0.99	486.36	24919.4	2643	2643	5.55642e-21	6.91405e-20	TRUE	/droptest/Data/rna_bam/r1323.bam	/droptest/Data/dna_vcf/CVP0066-1.vcf.gz	CVP0066-1	cardio	IntersectionStrict	TRUE	HP:0001639,HP:0001644,HP:0001723,HP:0200127,HP:0005152,HP:0005157,HP:0011663,HP:0011664,HP:0012817,HP:0031331,HP:0001638,HP:0031319,HP:0031382	NA	NA	gencode	NA	FALSE	NA	NA	NA	NA
r1323	MYH6	chr14	23388292	23388293	2	*		theta	3.1585e-09	0.00049644	-3.5	0.34	-0.65	906.53	1148.64	726	2125	3.1585e-09	2.57514e-08	TRUE	/droptest/Data/rna_bam/r1323.bam	/droptest/Data/dna_vcf/CVP0066-1.vcf.gz	CVP0066-1	cardio	IntersectionStrict	TRUE	HP:0001639,HP:0001644,HP:0001723,HP:0200127,HP:0005152,HP:0005157,HP:0011663,HP:0011664,HP:0012817,HP:0031331,HP:0001638,HP:0031319,HP:0031382	NA	NA	gencode	NA	FALSE	Cardiomyopathy, Hypertrophic cardiomyopathy, Dilated cardiomyopathy	HP:0001638, HP:0001639, HP:0001644	451, 245, 138	64
r1323	MYH7	chr14	23416904	23419182	2279	-	MIR208B	psi5	2.5738e-07	0.018406	3.02	1	0.9	55.89	975.19	657	657	5.1476e-07	1.97087e-06	TRUE	/droptest/Data/rna_bam/r1323.bam	/droptest/Data/dna_vcf/CVP0066-1.vcf.gz	CVP0066-1	cardio	IntersectionStrict	TRUE	HP:0001639,HP:0001644,HP:0001723,HP:0200127,HP:0005152,HP:0005157,HP:0011663,HP:0011664,HP:0012817,HP:0031331,HP:0001638,HP:0031319,HP:0031382	NA	NA	gencode	NA	FALSE	Cardiomyopathy, Hypertrophic cardiomyopathy, Dilated cardiomyopathy	HP:0001638, HP:0001639, HP:0001644	451, 245, 138	380
r1323	NPIPB5	chr16	22534145	22534146	2	*		theta	1.1178e-08	0.0016041	-3.81	0.15	-0.82	64.03	76.9	94	618	2.2356e-08	1.17515e-07	TRUE	/droptest/Data/rna_bam/r1323.bam	/droptest/Data/dna_vcf/CVP0066-1.vcf.gz	CVP0066-1	cardio	IntersectionStrict	TRUE	HP:0001639,HP:0001644,HP:0001723,HP:0200127,HP:0005152,HP:0005157,HP:0011663,HP:0011664,HP:0012817,HP:0031331,HP:0001638,HP:0031319,HP:0031382	NA	NA	gencode	NA	FALSE	NA	NA	NA	NA
r1323	RNU6-1085P	chr7	35905141	35974524	69384	-	PPP1R14BP4	psi3	3.6216e-09	0.00037913	2.15	1	0.4	321.42	321.45	258	258	3.6216e-09	2.57514e-08	TRUE	/droptest/Data/rna_bam/r1323.bam	/droptest/Data/dna_vcf/CVP0066-1.vcf.gz	CVP0066-1	cardio	IntersectionStrict	TRUE	HP:0001639,HP:0001644,HP:0001723,HP:0200127,HP:0005152,HP:0005157,HP:0011663,HP:0011664,HP:0012817,HP:0031331,HP:0001638,HP:0031319,HP:0031382	NA	NA	gencode	NA	FALSE	NA	NA	NA	NA
r1323	SEC14L1	chr17	77215715	77215958	244	+		psi3	3.3348e-09	0.00037405	3.39	0.76	0.61	0.3	26.6	26	34	6.6696e-09	4.14961e-08	TRUE	/droptest/Data/rna_bam/r1323.bam	/droptest/Data/dna_vcf/CVP0066-1.vcf.gz	CVP0066-1	cardio	IntersectionStrict	TRUE	HP:0001639,HP:0001644,HP:0001723,HP:0200127,HP:0005152,HP:0005157,HP:0011663,HP:0011664,HP:0012817,HP:0031331,HP:0001638,HP:0031319,HP:0031382	NA	NA	gencode	NA	FALSE	NA	NA	NA	NA
r1323	TLN1	chr9	35699462	35699973	512	-		psi5	8.6839e-10	0.00014627	-3.55	0.28	-0.71	366.82	388.72	112	402	1.73678e-09	1.72891e-08	TRUE	/droptest/Data/rna_bam/r1323.bam	/droptest/Data/dna_vcf/CVP0066-1.vcf.gz	CVP0066-1	cardio	IntersectionStrict	TRUE	HP:0001639,HP:0001644,HP:0001723,HP:0200127,HP:0005152,HP:0005157,HP:0011663,HP:0011664,HP:0012817,HP:0031331,HP:0001638,HP:0031319,HP:0031382	NA	NA	gencode	NA	FALSE	NA	NA	NA	NA
r1323	TMEM117	chr12	44211388	44299579	88192	+		psi3	2.5963e-07	0.019077	-5.43	0.5	-0.44	16.78	16.96	10	20	2.5963e-07	1.07689e-06	TRUE	/droptest/Data/rna_bam/r1323.bam	/droptest/Data/dna_vcf/CVP0066-1.vcf.gz	CVP0066-1	cardio	IntersectionStrict	TRUE	HP:0001639,HP:0001644,HP:0001723,HP:0200127,HP:0005152,HP:0005157,HP:0011663,HP:0011664,HP:0012817,HP:0031331,HP:0001638,HP:0031319,HP:0031382	NA	NA	gencode	NA	FALSE	NA	NA	NA	NA
r1326	ADCY9	chr16	4115486	4115689	204	-		psi3	9.2033e-07	0.026763	-4.39	0.38	-0.53	12.33	12.53	5	13	9.2033e-07	5.0324e-06	TRUE	/droptest/Data/rna_bam/r1326.bam	/droptest/Data/dna_vcf/CVP4101.vcf.gz	CVP4101	cardio	IntersectionStrict	TRUE	HP:0001639,HP:0001644,HP:0001723,HP:0200127,HP:0005152,HP:0005157,HP:0011663,HP:0011664,HP:0012817,HP:0031331,HP:0001638,HP:0031319,HP:0031381	NA	NA	gencode	NA	FALSE	NA	NA	NA	NA
r1326	AQP7	chr9	33385231	33385232	2	*		theta	1.4672e-09	0.00020214	-5.49	0.39	-0.37	399.65	522.64	405	1036	4.4016e-09	4.21192e-08	TRUE	/droptest/Data/rna_bam/r1326.bam	/droptest/Data/dna_vcf/CVP4101.vcf.gz	CVP4101	cardio	IntersectionStrict	TRUE	HP:0001639,HP:0001644,HP:0001723,HP:0200127,HP:0005152,HP:0005157,HP:0011663,HP:0011664,HP:0012817,HP:0031331,HP:0001638,HP:0031319,HP:0031381	NA	NA	gencode	NA	FALSE	NA	NA	NA	NA
r1326	AXIN2	chr17	65549661	65557805	8145	-	ENSG00000266076	psi5	2.9552e-06	0.067382	-4.33	0.5	-0.44	11.97	12.14	8	16	2.9552e-06	1.13114e-05	TRUE	/droptest/Data/rna_bam/r1326.bam	/droptest/Data/dna_vcf/CVP4101.vcf.gz	CVP4101	cardio	IntersectionStrict	TRUE	HP:0001639,HP:0001644,HP:0001723,HP:0200127,HP:0005152,HP:0005157,HP:0011663,HP:0011664,HP:0012817,HP:0031331,HP:0001638,HP:0031319,HP:0031381	NA	NA	gencode	NA	FALSE	NA	NA	NA	NA
r1326	ENSG00000258444	chr14	23390252	23419895	29644	+		psi5	5.777e-08	0.0023918	2.76	0.89	0.89	123.22	1262.47	2603	2921	1.1554e-07	7.37073e-07	TRUE	/droptest/Data/rna_bam/r1326.bam	/droptest/Data/dna_vcf/CVP4101.vcf.gz	CVP4101	cardio	IntersectionStrict	TRUE	HP:0001639,HP:0001644,HP:0001723,HP:0200127,HP:0005152,HP:0005157,HP:0011663,HP:0011664,HP:0012817,HP:0031331,HP:0001638,HP:0031319,HP:0031381	NA	NA	gencode	NA	FALSE	NA	NA	NA	NA
r1326	ENSG00000288632	chr16	29483836	29483837	2	*		theta	1.5605e-06	0.081755	-2.91	0.68	-0.32	464.94	476.34	115	170	1.5605e-06	6.28738e-06	TRUE	/droptest/Data/rna_bam/r1326.bam	/droptest/Data/dna_vcf/CVP4101.vcf.gz	CVP4101	cardio	IntersectionStrict	TRUE	HP:0001639,HP:0001644,HP:0001723,HP:0200127,HP:0005152,HP:0005157,HP:0011663,HP:0011664,HP:0012817,HP:0031331,HP:0001638,HP:0031319,HP:0031381	NA	NA	gencode	NA	FALSE	NA	NA	NA	NA
r1326	ENSG00000290192	chr16	21402431	21402432	2	*	NPIPB3	theta	1.1138e-06	0.062685	-2.9	0.67	-0.33	466.75	478	111	166	1.1138e-06	5.45198e-06	TRUE	/droptest/Data/rna_bam/r1326.bam	/droptest/Data/dna_vcf/CVP4101.vcf.gz	CVP4101	cardio	IntersectionStrict	TRUE	HP:0001639,HP:0001644,HP:0001723,HP:0200127,HP:0005152,HP:0005157,HP:0011663,HP:0011664,HP:0012817,HP:0031331,HP:0001638,HP:0031319,HP:0031381	NA	NA	gencode	NA	FALSE	NA	NA	NA	NA
r1326	HADHB	chr2	26277754	26277755	2	*		theta	8.5929e-10	0.00012892	4.57	0.85	0.73	1.58	12.21	116	137	8.5929e-10	1.09635e-08	TRUE	/droptest/Data/rna_bam/r1326.bam	/droptest/Data/dna_vcf/CVP4101.vcf.gz	CVP4101	cardio	IntersectionStrict	TRUE	HP:0001639,HP:0001644,HP:0001723,HP:0200127,HP:0005152,HP:0005157,HP:0011663,HP:0011664,HP:0012817,HP:0031331,HP:0001638,HP:0031319,HP:0031381	NA	NA	gencode	NA	FALSE	Cardiomyopathy, Dilated cardiomyopathy	HP:0001638, HP:0001644	451, 138	166
r1326	IFNAR2	chr21	33230217	33241885	11669	+	ENSG00000249624	psi3	3.1078e-06	0.078335	-4.3	0.5	-0.43	15.16	15.37	9	18	3.1078e-06	1.1329e-05	TRUE	/droptest/Data/rna_bam/r1326.bam	/droptest/Data/dna_vcf/CVP4101.vcf.gz	CVP4101	cardio	IntersectionStrict	TRUE	HP:0001639,HP:0001644,HP:0001723,HP:0200127,HP:0005152,HP:0005157,HP:0011663,HP:0011664,HP:0012817,HP:0031331,HP:0001638,HP:0031319,HP:0031381	NA	NA	gencode	NA	FALSE	NA	NA	NA	NA
r1326	MT-ND5	chrM	13634	13837	204	+		psi3	1.2606e-06	0.035348	5.14	1	0.68	56.47	58.67	1627	1627	1.2606e-06	5.50328e-06	TRUE	/droptest/Data/rna_bam/r1326.bam	/droptest/Data/dna_vcf/CVP4101.vcf.gz	CVP4101	cardio	IntersectionStrict	TRUE	HP:0001639,HP:0001644,HP:0001723,HP:0200127,HP:0005152,HP:0005157,HP:0011663,HP:0011664,HP:0012817,HP:0031331,HP:0001638,HP:0031319,HP:0031381	NA	NA	gencode	NA	FALSE	NA	NA	NA	NA
r1326	MT-ND6	chrM	5369	14337	8969	-	MT-TA;MT-TN;MT-TC;MT-TY;MT-TS1	psi5	4.984e-20	3.9207e-14	4.98	1	0.99	22.62	843.95	1380	1381	1.04664e-18	2.67076e-17	TRUE	/droptest/Data/rna_bam/r1326.bam	/droptest/Data/dna_vcf/CVP4101.vcf.gz	CVP4101	cardio	IntersectionStrict	TRUE	HP:0001639,HP:0001644,HP:0001723,HP:0200127,HP:0005152,HP:0005157,HP:0011663,HP:0011664,HP:0012817,HP:0031331,HP:0001638,HP:0031319,HP:0031381	NA	NA	gencode	NA	FALSE	NA	NA	NA	NA
r1326	MT-TA	chrM	5369	11874	6506	-	MT-TN;MT-TC;MT-TY;MT-TS1	psi5	8.8738e-11	9.9723e-06	4.97	1	0.8	95.37	524.95	10205	10206	7.98642e-10	1.09635e-08	TRUE	/droptest/Data/rna_bam/r1326.bam	/droptest/Data/dna_vcf/CVP4101.vcf.gz	CVP4101	cardio	IntersectionStrict	TRUE	HP:0001639,HP:0001644,HP:0001723,HP:0200127,HP:0005152,HP:0005157,HP:0011663,HP:0011664,HP:0012817,HP:0031331,HP:0001638,HP:0031319,HP:0031381	NA	NA	gencode	NA	FALSE	NA	NA	NA	NA
r1326	MT-TQ	chrM	3604	7858	4255	-	MT-TA;MT-TN;MT-TC;MT-TY;MT-TS1	psi3	2.7513e-16	1.4401e-10	4.22	0.61	0.61	143.06	5352.26	15307	25175	4.40208e-15	8.42476e-14	TRUE	/droptest/Data/rna_bam/r1326.bam	/droptest/Data/dna_vcf/CVP4101.vcf.gz	CVP4101	cardio	IntersectionStrict	TRUE	HP:0001639,HP:0001644,HP:0001723,HP:0200127,HP:0005152,HP:0005157,HP:0011663,HP:0011664,HP:0012817,HP:0031331,HP:0001638,HP:0031319,HP:0031381	NA	NA	gencode	NA	FALSE	NA	NA	NA	NA
r1326	MT-TS1	chrM	6683	9030	2348	-		psi5	7.82e-24	1.2303e-17	3.33	0.48	0.48	128.49	12641	13748	28601	1.4858e-22	5.68709e-21	TRUE	/droptest/Data/rna_bam/r1326.bam	/droptest/Data/dna_vcf/CVP4101.vcf.gz	CVP4101	cardio	IntersectionStrict	TRUE	HP:0001639,HP:0001644,HP:0001723,HP:0200127,HP:0005152,HP:0005157,HP:0011663,HP:0011664,HP:0012817,HP:0031331,HP:0001638,HP:0031319,HP:0031381	NA	NA	gencode	NA	FALSE	NA	NA	NA	NA
r1326	MYH6	chr14	23386497	23386498	2	*		theta	2.903e-09	0.0003422	-3.38	0.59	-0.41	1111.19	1291.56	15673	26675	2.903e-09	3.17474e-08	TRUE	/droptest/Data/rna_bam/r1326.bam	/droptest/Data/dna_vcf/CVP4101.vcf.gz	CVP4101	cardio	IntersectionStrict	TRUE	HP:0001639,HP:0001644,HP:0001723,HP:0200127,HP:0005152,HP:0005157,HP:0011663,HP:0011664,HP:0012817,HP:0031331,HP:0001638,HP:0031319,HP:0031381	NA	NA	gencode	NA	FALSE	Cardiomyopathy, Hypertrophic cardiomyopathy, Dilated cardiomyopathy	HP:0001638, HP:0001639, HP:0001644	451, 245, 138	64
r1326	MYH7	chr14	23424012	23424074	63	-		psi3	8.7412e-09	0.00046668	5.65	1	0.49	78.38	78.39	2401	2401	1.74824e-08	1.33832e-07	TRUE	/droptest/Data/rna_bam/r1326.bam	/droptest/Data/dna_vcf/CVP4101.vcf.gz	CVP4101	cardio	IntersectionStrict	TRUE	HP:0001639,HP:0001644,HP:0001723,HP:0200127,HP:0005152,HP:0005157,HP:0011663,HP:0011664,HP:0012817,HP:0031331,HP:0001638,HP:0031319,HP:0031381	NA	NA	gencode	NA	FALSE	Cardiomyopathy, Hypertrophic cardiomyopathy, Dilated cardiomyopathy	HP:0001638, HP:0001639, HP:0001644	451, 245, 138	380
r1326	NPIPB4	chr16	21834865	21834866	2	*		theta	1.294e-06	0.070016	-2.92	0.67	-0.33	461.07	472.5	111	166	1.294e-06	5.50328e-06	TRUE	/droptest/Data/rna_bam/r1326.bam	/droptest/Data/dna_vcf/CVP4101.vcf.gz	CVP4101	cardio	IntersectionStrict	TRUE	HP:0001639,HP:0001644,HP:0001723,HP:0200127,HP:0005152,HP:0005157,HP:0011663,HP:0011664,HP:0012817,HP:0031331,HP:0001638,HP:0031319,HP:0031381	NA	NA	gencode	NA	FALSE	NA	NA	NA	NA
r1326	NPIPB5	chr16	22536195	22536196	2	*		theta	5.5117e-09	0.0005685	-4	0.65	-0.34	454.92	458.04	103	158	5.5117e-09	4.68816e-08	TRUE	/droptest/Data/rna_bam/r1326.bam	/droptest/Data/dna_vcf/CVP4101.vcf.gz	CVP4101	cardio	IntersectionStrict	TRUE	HP:0001639,HP:0001644,HP:0001723,HP:0200127,HP:0005152,HP:0005157,HP:0011663,HP:0011664,HP:0012817,HP:0031331,HP:0001638,HP:0031319,HP:0031381	NA	NA	gencode	NA	FALSE	NA	NA	NA	NA
r1326	PTP4A3	chr8	141425784	141425785	2	*		theta	5.7637e-08	0.0043236	3.91	1	0.75	9.99	55.52	21	21	5.7637e-08	4.01114e-07	TRUE	/droptest/Data/rna_bam/r1326.bam	/droptest/Data/dna_vcf/CVP4101.vcf.gz	CVP4101	cardio	IntersectionStrict	TRUE	HP:0001639,HP:0001644,HP:0001723,HP:0200127,HP:0005152,HP:0005157,HP:0011663,HP:0011664,HP:0012817,HP:0031331,HP:0001638,HP:0031319,HP:0031381	NA	NA	gencode	NA	FALSE	NA	NA	NA	NA
r1326	TNNT2	chr1	201366973	201366974	2	*	ENSG00000286600	theta	1.1395e-06	0.062685	-3.42	0.3	-0.69	357	452.78	713	2347	1.1395e-06	5.45198e-06	TRUE	/droptest/Data/rna_bam/r1326.bam	/droptest/Data/dna_vcf/CVP4101.vcf.gz	CVP4101	cardio	IntersectionStrict	TRUE	HP:0001639,HP:0001644,HP:0001723,HP:0200127,HP:0005152,HP:0005157,HP:0011663,HP:0011664,HP:0012817,HP:0031331,HP:0001638,HP:0031319,HP:0031381	NA	NA	gencode	NA	FALSE	Cardiomyopathy, Hypertrophic cardiomyopathy, Dilated cardiomyopathy	HP:0001638, HP:0001639, HP:0001644	451, 245, 138	64
r1326	UBC	chr12	124911844	124911845	2	*		theta	1.8441e-23	1.5217e-17	-4.93	0.68	-0.32	8832.04	8915.66	11706	17254	1.8441e-23	1.41171e-21	TRUE	/droptest/Data/rna_bam/r1326.bam	/droptest/Data/dna_vcf/CVP4101.vcf.gz	CVP4101	cardio	IntersectionStrict	TRUE	HP:0001639,HP:0001644,HP:0001723,HP:0200127,HP:0005152,HP:0005157,HP:0011663,HP:0011664,HP:0012817,HP:0031331,HP:0001638,HP:0031319,HP:0031381	NA	NA	gencode	NA	FALSE	NA	NA	NA	NA
r1326	ZNF302	chr19	34678814	34679827	1014	+		psi5	1.0557e-07	0.0036911	4.63	0.64	0.46	17.89	102.23	61	95	2.1114e-07	1.24333e-06	TRUE	/droptest/Data/rna_bam/r1326.bam	/droptest/Data/dna_vcf/CVP4101.vcf.gz	CVP4101	cardio	IntersectionStrict	TRUE	HP:0001639,HP:0001644,HP:0001723,HP:0200127,HP:0005152,HP:0005157,HP:0011663,HP:0011664,HP:0012817,HP:0031331,HP:0001638,HP:0031319,HP:0031381	NA	NA	gencode	NA	FALSE	NA	NA	NA	NA
r1328	AHNAK	chr11	62525488	62525489	2	*		theta	8.5308e-07	0.082815	-3.64	0.58	-0.41	183.39	193.18	284	493	8.5308e-07	3.62808e-06	TRUE	/droptest/Data/rna_bam/r1328.bam	/droptest/Data/dna_vcf/CVP4090-1.vcf.gz	CVP4090-1	cardio	IntersectionStrict	TRUE	HP:0001639,HP:0001644,HP:0001723,HP:0200127,HP:0005152,HP:0005157,HP:0011663,HP:0011664,HP:0012817,HP:0031331,HP:0001638,HP:0031319,HP:0031380	NA	NA	gencode	NA	FALSE	NA	NA	NA	NA
r1328	ATP7B	chr13	51946479	51949661	3183	-		psi3	6.1899e-07	0.030375	-5.34	0.18	-0.67	6.47	6.67	2	11	6.1899e-07	2.96158e-06	TRUE	/droptest/Data/rna_bam/r1328.bam	/droptest/Data/dna_vcf/CVP4090-1.vcf.gz	CVP4090-1	cardio	IntersectionStrict	TRUE	HP:0001639,HP:0001644,HP:0001723,HP:0200127,HP:0005152,HP:0005157,HP:0011663,HP:0011664,HP:0012817,HP:0031331,HP:0001638,HP:0031319,HP:0031380	NA	NA	gencode	NA	FALSE	NA	NA	NA	NA
r1328	AVPR2	chrX	153906417	153906522	106	+		psi5	1.6414e-06	0.071734	-4.57	0.33	-0.56	21.06	21.87	4	12	1.6414e-06	5.98349e-06	TRUE	/droptest/Data/rna_bam/r1328.bam	/droptest/Data/dna_vcf/CVP4090-1.vcf.gz	CVP4090-1	cardio	IntersectionStrict	TRUE	HP:0001639,HP:0001644,HP:0001723,HP:0200127,HP:0005152,HP:0005157,HP:0011663,HP:0011664,HP:0012817,HP:0031331,HP:0001638,HP:0031319,HP:0031380	NA	NA	gencode	NA	FALSE	NA	NA	NA	NA
r1328	ENSG00000256206	chr11	14517982	14519904	1923	-	PSMA1	psi5	3.3605e-11	4.067e-06	6.6	0.56	0.5	0.19	25.7	20	36	6.721e-11	7.35014e-10	TRUE	/droptest/Data/rna_bam/r1328.bam	/droptest/Data/dna_vcf/CVP4090-1.vcf.gz	CVP4090-1	cardio	IntersectionStrict	TRUE	HP:0001639,HP:0001644,HP:0001723,HP:0200127,HP:0005152,HP:0005157,HP:0011663,HP:0011664,HP:0012817,HP:0031331,HP:0001638,HP:0031319,HP:0031380	NA	NA	gencode	NA	FALSE	NA	NA	NA	NA
r1328	ENSG00000290823	chr15	101966224	101972900	6677	+	WASH3P	psi3	1.2394e-12	1.4971e-07	4.71	0.81	0.68	17.95	190.43	25	31	3.7182e-12	5.69275e-11	TRUE	/droptest/Data/rna_bam/r1328.bam	/droptest/Data/dna_vcf/CVP4090-1.vcf.gz	CVP4090-1	cardio	IntersectionStrict	TRUE	HP:0001639,HP:0001644,HP:0001723,HP:0200127,HP:0005152,HP:0005157,HP:0011663,HP:0011664,HP:0012817,HP:0031331,HP:0001638,HP:0031319,HP:0031380	NA	NA	gencode	NA	FALSE	NA	NA	NA	NA
r1328	FNDC3A	chr13	49175542	49178567	3026	+		psi3	9.3354e-07	0.044423	-4.28	0.44	-0.49	21.93	22.58	7	16	9.3354e-07	3.76131e-06	TRUE	/droptest/Data/rna_bam/r1328.bam	/droptest/Data/dna_vcf/CVP4090-1.vcf.gz	CVP4090-1	cardio	IntersectionStrict	TRUE	HP:0001639,HP:0001644,HP:0001723,HP:0200127,HP:0005152,HP:0005157,HP:0011663,HP:0011664,HP:0012817,HP:0031331,HP:0001638,HP:0031319,HP:0031380	NA	NA	gencode	NA	FALSE	NA	NA	NA	NA
r1328	FPGT-TNNI3K	chr1	74250770	74271597	20828	+	TNNI3K	psi3	6.0332e-09	0.00055729	-3.74	0.68	-0.31	216.5	220.17	65	96	6.0332e-09	5.13174e-08	TRUE	/droptest/Data/rna_bam/r1328.bam	/droptest/Data/dna_vcf/CVP4090-1.vcf.gz	CVP4090-1	cardio	IntersectionStrict	TRUE	HP:0001639,HP:0001644,HP:0001723,HP:0200127,HP:0005152,HP:0005157,HP:0011663,HP:0011664,HP:0012817,HP:0031331,HP:0001638,HP:0031319,HP:0031380	NA	NA	gencode	NA	FALSE	NA	NA	NA	NA
r1328	FSTL3	chr19	682337	682338	2	*		theta	1.8493e-11	6.1038e-06	-4.2	0.51	-0.48	533.07	546.14	298	583	1.8493e-11	2.35948e-10	TRUE	/droptest/Data/rna_bam/r1328.bam	/droptest/Data/dna_vcf/CVP4090-1.vcf.gz	CVP4090-1	cardio	IntersectionStrict	TRUE	HP:0001639,HP:0001644,HP:0001723,HP:0200127,HP:0005152,HP:0005157,HP:0011663,HP:0011664,HP:0012817,HP:0031331,HP:0001638,HP:0031319,HP:0031380	NA	NA	gencode	NA	FALSE	NA	NA	NA	NA
r1328	HRC	chr19	49154279	49154593	315	-		psi3	1.2548e-08	0.0010371	-3.47	0.03	-0.69	16.51	20.45	4	148	2.5096e-08	1.60097e-07	TRUE	/droptest/Data/rna_bam/r1328.bam	/droptest/Data/dna_vcf/CVP4090-1.vcf.gz	CVP4090-1	cardio	IntersectionStrict	TRUE	HP:0001639,HP:0001644,HP:0001723,HP:0200127,HP:0005152,HP:0005157,HP:0011663,HP:0011664,HP:0012817,HP:0031331,HP:0001638,HP:0031319,HP:0031380	NA	NA	gencode	NA	FALSE	NA	NA	NA	NA
r1328	MT-CO1	chrM	6287	6307	21	+		psi3	1.302e-07	0.0078635	7.12	1	0.37	79.95	81.21	8219	8219	1.302e-07	7.66703e-07	TRUE	/droptest/Data/rna_bam/r1328.bam	/droptest/Data/dna_vcf/CVP4090-1.vcf.gz	CVP4090-1	cardio	IntersectionStrict	TRUE	HP:0001639,HP:0001644,HP:0001723,HP:0200127,HP:0005152,HP:0005157,HP:0011663,HP:0011664,HP:0012817,HP:0031331,HP:0001638,HP:0031319,HP:0031380	NA	NA	gencode	NA	FALSE	NA	NA	NA	NA
r1328	MT-ND6	chrM	6557	15334	8778	-	MT-TS1;MT-TE	psi3	3.1446e-21	8.2301e-16	3.7	1	0.99	199.31	20183.9	1537	1537	3.45906e-20	6.62e-19	TRUE	/droptest/Data/rna_bam/r1328.bam	/droptest/Data/dna_vcf/CVP4090-1.vcf.gz	CVP4090-1	cardio	IntersectionStrict	TRUE	HP:0001639,HP:0001644,HP:0001723,HP:0200127,HP:0005152,HP:0005157,HP:0011663,HP:0011664,HP:0012817,HP:0031331,HP:0001638,HP:0031319,HP:0031380	NA	NA	gencode	NA	FALSE	NA	NA	NA	NA
r1328	MT-TA	chrM	5482	13687	8206	-	MT-TN;MT-TC;MT-TY;MT-TS1	psi3	2.9903e-24	1.5652e-18	2.95	0.89	0.88	21.25	2955.67	2274	2555	3.58836e-23	9.1566e-22	TRUE	/droptest/Data/rna_bam/r1328.bam	/droptest/Data/dna_vcf/CVP4090-1.vcf.gz	CVP4090-1	cardio	IntersectionStrict	TRUE	HP:0001639,HP:0001644,HP:0001723,HP:0200127,HP:0005152,HP:0005157,HP:0011663,HP:0011664,HP:0012817,HP:0031331,HP:0001638,HP:0031319,HP:0031380	NA	NA	gencode	NA	FALSE	NA	NA	NA	NA
r1328	MT-TQ	chrM	3534	8471	4938	-	MT-TA;MT-TN;MT-TC;MT-TY;MT-TS1	psi5	3.7409e-34	5.8856e-28	4.07	1	0.98	1.72	31402.2	67	67	1.12227e-32	4.29563e-31	TRUE	/droptest/Data/rna_bam/r1328.bam	/droptest/Data/dna_vcf/CVP4090-1.vcf.gz	CVP4090-1	cardio	IntersectionStrict	TRUE	HP:0001639,HP:0001644,HP:0001723,HP:0200127,HP:0005152,HP:0005157,HP:0011663,HP:0011664,HP:0012817,HP:0031331,HP:0001638,HP:0031319,HP:0031380	NA	NA	gencode	NA	FALSE	NA	NA	NA	NA
r1328	MT-TS1	chrM	6336	8813	2478	-		psi3	1.8276e-46	2.8699e-40	4.59	1	1	9.33	23687	471	471	4.93452e-45	3.7775e-43	TRUE	/droptest/Data/rna_bam/r1328.bam	/droptest/Data/dna_vcf/CVP4090-1.vcf.gz	CVP4090-1	cardio	IntersectionStrict	TRUE	HP:0001639,HP:0001644,HP:0001723,HP:0200127,HP:0005152,HP:0005157,HP:0011663,HP:0011664,HP:0012817,HP:0031331,HP:0001638,HP:0031319,HP:0031380	NA	NA	gencode	NA	FALSE	NA	NA	NA	NA
r1328	MTND2P28	chr1	630019	630396	378	+		psi5	7.2877e-09	0.00041269	7.39	1	0.38	36.84	36.85	2469	2469	1.45754e-08	1.11578e-07	TRUE	/droptest/Data/rna_bam/r1328.bam	/droptest/Data/dna_vcf/CVP4090-1.vcf.gz	CVP4090-1	cardio	IntersectionStrict	TRUE	HP:0001639,HP:0001644,HP:0001723,HP:0200127,HP:0005152,HP:0005157,HP:0011663,HP:0011664,HP:0012817,HP:0031331,HP:0001638,HP:0031319,HP:0031380	NA	NA	gencode	NA	FALSE	NA	NA	NA	NA
r1328	MYH6	chr14	23394125	23424074	29950	-	ENSG00000289973;MYH7;MIR208B	psi5	8.1633e-08	0.0042811	3.12	1	0.79	0.58	236.44	14	14	2.44899e-07	1.33912e-06	TRUE	/droptest/Data/rna_bam/r1328.bam	/droptest/Data/dna_vcf/CVP4090-1.vcf.gz	CVP4090-1	cardio	IntersectionStrict	TRUE	HP:0001639,HP:0001644,HP:0001723,HP:0200127,HP:0005152,HP:0005157,HP:0011663,HP:0011664,HP:0012817,HP:0031331,HP:0001638,HP:0031319,HP:0031380	NA	NA	gencode	NA	FALSE	Cardiomyopathy, Hypertrophic cardiomyopathy, Dilated cardiomyopathy	HP:0001638, HP:0001639, HP:0001644	451, 245, 138	64
r1328	MYH7	chr14	23417682	23417683	2	*		theta	6.8416e-07	0.06843	-3.71	0.19	-0.71	109.43	136.5	88	474	6.8416e-07	3.08083e-06	TRUE	/droptest/Data/rna_bam/r1328.bam	/droptest/Data/dna_vcf/CVP4090-1.vcf.gz	CVP4090-1	cardio	IntersectionStrict	TRUE	HP:0001639,HP:0001644,HP:0001723,HP:0200127,HP:0005152,HP:0005157,HP:0011663,HP:0011664,HP:0012817,HP:0031331,HP:0001638,HP:0031319,HP:0031380	NA	NA	gencode	NA	FALSE	Cardiomyopathy, Hypertrophic cardiomyopathy, Dilated cardiomyopathy	HP:0001638, HP:0001639, HP:0001644	451, 245, 138	380
r1328	NPIPB5	chr16	22534867	22534868	2	*		theta	3.1935e-09	0.00081082	-4.44	0.38	-0.61	106.38	111.61	90	238	3.1935e-09	3.05588e-08	TRUE	/droptest/Data/rna_bam/r1328.bam	/droptest/Data/dna_vcf/CVP4090-1.vcf.gz	CVP4090-1	cardio	IntersectionStrict	TRUE	HP:0001639,HP:0001644,HP:0001723,HP:0200127,HP:0005152,HP:0005157,HP:0011663,HP:0011664,HP:0012817,HP:0031331,HP:0001638,HP:0031319,HP:0031380	NA	NA	gencode	NA	FALSE	NA	NA	NA	NA
r1328	TMED9	chr5	177595679	177595680	2	*		theta	2.1694e-08	0.0044753	-3.91	0.61	-0.38	400.48	411.62	326	533	2.1694e-08	1.50976e-07	TRUE	/droptest/Data/rna_bam/r1328.bam	/droptest/Data/dna_vcf/CVP4090-1.vcf.gz	CVP4090-1	cardio	IntersectionStrict	TRUE	HP:0001639,HP:0001644,HP:0001723,HP:0200127,HP:0005152,HP:0005157,HP:0011663,HP:0011664,HP:0012817,HP:0031331,HP:0001638,HP:0031319,HP:0031380	NA	NA	gencode	NA	FALSE	NA	NA	NA	NA
r1328	TMEM69	chr1	45688275	45688276	2	*		theta	3.2352e-07	0.040421	3.59	0.46	0.39	7.17	138.55	64	139	3.2352e-07	1.65109e-06	TRUE	/droptest/Data/rna_bam/r1328.bam	/droptest/Data/dna_vcf/CVP4090-1.vcf.gz	CVP4090-1	cardio	IntersectionStrict	TRUE	HP:0001639,HP:0001644,HP:0001723,HP:0200127,HP:0005152,HP:0005157,HP:0011663,HP:0011664,HP:0012817,HP:0031331,HP:0001638,HP:0031319,HP:0031380	NA	NA	gencode	NA	FALSE	NA	NA	NA	NA
r1328	USP40	chr2	233559925	233562735	2811	-		psi3	1.5651e-06	0.072283	-5.12	0.63	-0.33	15.13	15.22	17	27	1.5651e-06	5.98349e-06	TRUE	/droptest/Data/rna_bam/r1328.bam	/droptest/Data/dna_vcf/CVP4090-1.vcf.gz	CVP4090-1	cardio	IntersectionStrict	TRUE	HP:0001639,HP:0001644,HP:0001723,HP:0200127,HP:0005152,HP:0005157,HP:0011663,HP:0011664,HP:0012817,HP:0031331,HP:0001638,HP:0031319,HP:0031380	NA	NA	gencode	NA	FALSE	NA	NA	NA	NA
r1331	ENSG00000230021	chr1	634511	634512	2	*	MTCO3P12	theta	5.0876e-09	0.00039982	-3.18	0.4	-0.59	997.62	1053.25	891	2201	1.01752e-08	8.65486e-08	TRUE	/droptest/Data/rna_bam/r1331.bam	/droptest/Data/dna_vcf/CVP4139.vcf.gz	CVP4139	cardio	IntersectionStrict	TRUE	HP:0001639,HP:0001644,HP:0001723,HP:0200127,HP:0005152,HP:0005157,HP:0011663,HP:0011664,HP:0012817,HP:0031331,HP:0001638,HP:0031319,HP:0031379	NA	NA	gencode	NA	FALSE	NA	NA	NA	NA
r1331	ENSG00000258444	chr14	23393720	23423567	29848	+		psi5	8.1889e-22	6.4418e-16	4.31	1	1	18.69	2200.59	1795	1796	2.45667e-21	1.88064e-19	TRUE	/droptest/Data/rna_bam/r1331.bam	/droptest/Data/dna_vcf/CVP4139.vcf.gz	CVP4139	cardio	IntersectionStrict	TRUE	HP:0001639,HP:0001644,HP:0001723,HP:0200127,HP:0005152,HP:0005157,HP:0011663,HP:0011664,HP:0012817,HP:0031331,HP:0001638,HP:0031319,HP:0031379	NA	NA	gencode	NA	FALSE	NA	NA	NA	NA
r1331	ENSG00000284969	chr11	33703837	33703838	2	*	CD59	theta	6.0566e-08	0.0039981	-4.37	0.22	-0.74	42.36	47.97	34	158	1.21132e-07	6.69009e-07	TRUE	/droptest/Data/rna_bam/r1331.bam	/droptest/Data/dna_vcf/CVP4139.vcf.gz	CVP4139	cardio	IntersectionStrict	TRUE	HP:0001639,HP:0001644,HP:0001723,HP:0200127,HP:0005152,HP:0005157,HP:0011663,HP:0011664,HP:0012817,HP:0031331,HP:0001638,HP:0031319,HP:0031379	NA	NA	gencode	NA	FALSE	NA	NA	NA	NA
r1331	GBP3	chr1	89009495	89010903	1409	-		psi3	1.907e-06	0.046981	-3.92	0	-0.84	30.59	31.7	0	9	1.907e-06	8.11032e-06	TRUE	/droptest/Data/rna_bam/r1331.bam	/droptest/Data/dna_vcf/CVP4139.vcf.gz	CVP4139	cardio	IntersectionStrict	TRUE	HP:0001639,HP:0001644,HP:0001723,HP:0200127,HP:0005152,HP:0005157,HP:0011663,HP:0011664,HP:0012817,HP:0031331,HP:0001638,HP:0031319,HP:0031379	NA	NA	gencode	NA	FALSE	NA	NA	NA	NA
r1331	GPR89A	chr1	145608176	145618319	10144	+		psi3	6.1655e-07	0.017603	4.78	0.51	0.48	0.98	33.33	27	53	1.2331e-06	5.68065e-06	TRUE	/droptest/Data/rna_bam/r1331.bam	/droptest/Data/dna_vcf/CVP4139.vcf.gz	CVP4139	cardio	IntersectionStrict	TRUE	HP:0001639,HP:0001644,HP:0001723,HP:0200127,HP:0005152,HP:0005157,HP:0011663,HP:0011664,HP:0012817,HP:0031331,HP:0001638,HP:0031319,HP:0031379	NA	NA	gencode	NA	FALSE	NA	NA	NA	NA
r1331	MT-CO2	chrM	3226	14544	11319	+	MT-ND2;MT-ND5;MT-CO1;MT-ND3;MT-ND4;MT-ND1;MT-ATP6;MT-CO3;MT-TL1;MT-RNR2;MT-TI;MT-TM;MT-TW;MT-TD;MT-TK;MT-TG;MT-TR;MT-TH;MT-TS2;MT-TL2;MT-ND4L;MT-ATP8	psi3	4.0783e-08	0.0020659	-6.1	0	-0.35	0.83	14.68	0	1385	4.0783e-08	3.12204e-07	TRUE	/droptest/Data/rna_bam/r1331.bam	/droptest/Data/dna_vcf/CVP4139.vcf.gz	CVP4139	cardio	IntersectionStrict	TRUE	HP:0001639,HP:0001644,HP:0001723,HP:0200127,HP:0005152,HP:0005157,HP:0011663,HP:0011664,HP:0012817,HP:0031331,HP:0001638,HP:0031319,HP:0031379	NA	NA	gencode	NA	FALSE	NA	NA	NA	NA
r1331	MT-ND5	chrM	13499	14544	1046	+		psi3	4.0783e-08	0.0020659	6.95	1	0.71	12.9	14.68	1380	1385	1.22349e-07	6.69009e-07	TRUE	/droptest/Data/rna_bam/r1331.bam	/droptest/Data/dna_vcf/CVP4139.vcf.gz	CVP4139	cardio	IntersectionStrict	TRUE	HP:0001639,HP:0001644,HP:0001723,HP:0200127,HP:0005152,HP:0005157,HP:0011663,HP:0011664,HP:0012817,HP:0031331,HP:0001638,HP:0031319,HP:0031379	NA	NA	gencode	NA	FALSE	NA	NA	NA	NA
r1331	MT-ND6	chrM	6489	15334	8846	-	MT-TS1;MT-TE	psi3	6.2098e-11	8.8648e-06	-2.3	0	-0.54	4785.89	9078.07	0	14885	1.30406e-09	1.42613e-08	TRUE	/droptest/Data/rna_bam/r1331.bam	/droptest/Data/dna_vcf/CVP4139.vcf.gz	CVP4139	cardio	IntersectionStrict	TRUE	HP:0001639,HP:0001644,HP:0001723,HP:0200127,HP:0005152,HP:0005157,HP:0011663,HP:0011664,HP:0012817,HP:0031331,HP:0001638,HP:0031319,HP:0031379	NA	NA	gencode	NA	FALSE	NA	NA	NA	NA
r1331	MT-TA	chrM	4904	13435	8532	-	MT-TN;MT-TC;MT-TY;MT-TS1	psi5	7.1904e-10	5.387e-05	3.82	1	0.99	132.62	1701.89	3314	3320	9.34752e-09	8.65486e-08	TRUE	/droptest/Data/rna_bam/r1331.bam	/droptest/Data/dna_vcf/CVP4139.vcf.gz	CVP4139	cardio	IntersectionStrict	TRUE	HP:0001639,HP:0001644,HP:0001723,HP:0200127,HP:0005152,HP:0005157,HP:0011663,HP:0011664,HP:0012817,HP:0031331,HP:0001638,HP:0031319,HP:0031379	NA	NA	gencode	NA	FALSE	NA	NA	NA	NA
r1331	MT-TQ	chrM	1242	8932	7691	-	MT-TA;MT-TN;MT-TC;MT-TY;MT-TS1	psi3	5.1181e-20	2.679e-14	3.88	1	1	25.21	5018.5	2697	2697	1.27952e-18	4.89754e-17	TRUE	/droptest/Data/rna_bam/r1331.bam	/droptest/Data/dna_vcf/CVP4139.vcf.gz	CVP4139	cardio	IntersectionStrict	TRUE	HP:0001639,HP:0001644,HP:0001723,HP:0200127,HP:0005152,HP:0005157,HP:0011663,HP:0011664,HP:0012817,HP:0031331,HP:0001638,HP:0031319,HP:0031379	NA	NA	gencode	NA	FALSE	NA	NA	NA	NA
r1331	MT-TS1	chrM	6603	8657	2055	-		psi5	8.4153e-13	1.655e-07	3.79	0.97	0.97	131.4	2902.74	6640	6838	1.00984e-11	1.54611e-10	TRUE	/droptest/Data/rna_bam/r1331.bam	/droptest/Data/dna_vcf/CVP4139.vcf.gz	CVP4139	cardio	IntersectionStrict	TRUE	HP:0001639,HP:0001644,HP:0001723,HP:0200127,HP:0005152,HP:0005157,HP:0011663,HP:0011664,HP:0012817,HP:0031331,HP:0001638,HP:0031319,HP:0031379	NA	NA	gencode	NA	FALSE	NA	NA	NA	NA
r1331	MT-TY	chrM	5840	6335	496	-		psi5	4.2295e-06	0.085312	3.09	0.76	0.76	87.47	1317.87	3612	4753	4.2295e-06	1.61889e-05	TRUE	/droptest/Data/rna_bam/r1331.bam	/droptest/Data/dna_vcf/CVP4139.vcf.gz	CVP4139	cardio	IntersectionStrict	TRUE	HP:0001639,HP:0001644,HP:0001723,HP:0200127,HP:0005152,HP:0005157,HP:0011663,HP:0011664,HP:0012817,HP:0031331,HP:0001638,HP:0031319,HP:0031379	NA	NA	gencode	NA	FALSE	NA	NA	NA	NA
r1331	MYH6	chr14	23384579	23415045	30467	-	MIR208A;ENSG00000289973;MYH7	psi5	1.6161e-11	1.8162e-06	-3.65	0.01	-0.35	3.71	24.61	10	1452	3.2322e-11	4.12388e-10	TRUE	/droptest/Data/rna_bam/r1331.bam	/droptest/Data/dna_vcf/CVP4139.vcf.gz	CVP4139	cardio	IntersectionStrict	TRUE	HP:0001639,HP:0001644,HP:0001723,HP:0200127,HP:0005152,HP:0005157,HP:0011663,HP:0011664,HP:0012817,HP:0031331,HP:0001638,HP:0031319,HP:0031379	NA	NA	gencode	NA	FALSE	Cardiomyopathy, Hypertrophic cardiomyopathy, Dilated cardiomyopathy	HP:0001638, HP:0001639, HP:0001644	451, 245, 138	64
r1331	MYH7	chr14	23413855	23424074	10220	-	MIR208B	psi5	1.3187e-14	4.1493e-09	4.15	0.92	0.89	3.93	236.44	421	460	3.9561e-14	7.57124e-13	TRUE	/droptest/Data/rna_bam/r1331.bam	/droptest/Data/dna_vcf/CVP4139.vcf.gz	CVP4139	cardio	IntersectionStrict	TRUE	HP:0001639,HP:0001644,HP:0001723,HP:0200127,HP:0005152,HP:0005157,HP:0011663,HP:0011664,HP:0012817,HP:0031331,HP:0001638,HP:0031319,HP:0031379	NA	NA	gencode	NA	FALSE	Cardiomyopathy, Hypertrophic cardiomyopathy, Dilated cardiomyopathy	HP:0001638, HP:0001639, HP:0001644	451, 245, 138	380
r1331	NBPF14	chr1	148538007	148538648	642	-		psi3	1.0623e-06	0.028274	-3.88	0.03	-0.85	12.72	13.82	1	33	2.1246e-06	8.56018e-06	TRUE	/droptest/Data/rna_bam/r1331.bam	/droptest/Data/dna_vcf/CVP4139.vcf.gz	CVP4139	cardio	IntersectionStrict	TRUE	HP:0001639,HP:0001644,HP:0001723,HP:0200127,HP:0005152,HP:0005157,HP:0011663,HP:0011664,HP:0012817,HP:0031331,HP:0001638,HP:0031319,HP:0031379	NA	NA	gencode	NA	FALSE	NA	NA	NA	NA
r1331	RPS2	chr16	1964806	1964807	2	*		theta	9.3702e-08	0.0056232	3.6	0.9	0.82	5.94	655.12	9	10	9.3702e-08	5.9776e-07	TRUE	/droptest/Data/rna_bam/r1331.bam	/droptest/Data/dna_vcf/CVP4139.vcf.gz	CVP4139	cardio	IntersectionStrict	TRUE	HP:0001639,HP:0001644,HP:0001723,HP:0200127,HP:0005152,HP:0005157,HP:0011663,HP:0011664,HP:0012817,HP:0031331,HP:0001638,HP:0031319,HP:0031379	NA	NA	gencode	NA	FALSE	NA	NA	NA	NA
r1331	SLCO5A1	chr8	69761875	69761876	2	*		theta	1.2615e-06	0.056375	4.53	0.93	0.75	0.58	8.41	13	14	1.2615e-06	5.68065e-06	TRUE	/droptest/Data/rna_bam/r1331.bam	/droptest/Data/dna_vcf/CVP4139.vcf.gz	CVP4139	cardio	IntersectionStrict	TRUE	HP:0001639,HP:0001644,HP:0001723,HP:0200127,HP:0005152,HP:0005157,HP:0011663,HP:0011664,HP:0012817,HP:0031331,HP:0001638,HP:0031319,HP:0031379	NA	NA	gencode	NA	FALSE	NA	NA	NA	NA
r1331	TDRD9	chr14	103940707	103940708	2	*	RD3L	theta	2.1045e-07	0.011577	-3.81	0.45	-0.53	75.7	78.8	57	127	2.1045e-07	1.07403e-06	TRUE	/droptest/Data/rna_bam/r1331.bam	/droptest/Data/dna_vcf/CVP4139.vcf.gz	CVP4139	cardio	IntersectionStrict	TRUE	HP:0001639,HP:0001644,HP:0001723,HP:0200127,HP:0005152,HP:0005157,HP:0011663,HP:0011664,HP:0012817,HP:0031331,HP:0001638,HP:0031319,HP:0031379	NA	NA	gencode	NA	FALSE	NA	NA	NA	NA
r1331	TNNT2	chr1	201373260	201375704	2445	-	ENSG00000286600	psi3	2.8334e-08	0.001589	3.18	0.33	0.32	97.6	1743.22	2055	6311	5.6668e-08	3.94371e-07	TRUE	/droptest/Data/rna_bam/r1331.bam	/droptest/Data/dna_vcf/CVP4139.vcf.gz	CVP4139	cardio	IntersectionStrict	TRUE	HP:0001639,HP:0001644,HP:0001723,HP:0200127,HP:0005152,HP:0005157,HP:0011663,HP:0011664,HP:0012817,HP:0031331,HP:0001638,HP:0031319,HP:0031379	NA	NA	gencode	NA	FALSE	Cardiomyopathy, Hypertrophic cardiomyopathy, Dilated cardiomyopathy	HP:0001638, HP:0001639, HP:0001644	451, 245, 138	64
r1331	TTC12	chr11	113351300	113359362	8063	+		psi3	2.4506e-06	0.056592	4.07	0.47	0.43	1.09	35.75	21	45	4.9012e-06	1.78666e-05	TRUE	/droptest/Data/rna_bam/r1331.bam	/droptest/Data/dna_vcf/CVP4139.vcf.gz	CVP4139	cardio	IntersectionStrict	TRUE	HP:0001639,HP:0001644,HP:0001723,HP:0200127,HP:0005152,HP:0005157,HP:0011663,HP:0011664,HP:0012817,HP:0031331,HP:0001638,HP:0031319,HP:0031379	NA	NA	gencode	NA	FALSE	NA	NA	NA	NA
r1331	UBC	chr12	124913496	124913723	228	-		psi3	1.6409e-15	5.1535e-10	-6.04	0.62	-0.37	104.5	105.59	171	275	3.2818e-15	8.37434e-14	TRUE	/droptest/Data/rna_bam/r1331.bam	/droptest/Data/dna_vcf/CVP4139.vcf.gz	CVP4139	cardio	IntersectionStrict	TRUE	HP:0001639,HP:0001644,HP:0001723,HP:0200127,HP:0005152,HP:0005157,HP:0011663,HP:0011664,HP:0012817,HP:0031331,HP:0001638,HP:0031319,HP:0031379	NA	NA	gencode	NA	FALSE	NA	NA	NA	NA
r1333	AGPAT5	chr8	6732651	6741660	9010	+		psi5	3.4008e-06	0.074312	-4.6	0.2	-0.63	8.86	9.3	2	10	3.4008e-06	1.29773e-05	TRUE	/droptest/Data/rna_bam/r1333.bam	/droptest/Data/dna_vcf/CVP4250.vcf.gz	CVP4250	cardio	IntersectionStrict	TRUE	HP:0001639,HP:0001644,HP:0001723,HP:0200127,HP:0005152,HP:0005157,HP:0011663,HP:0011664,HP:0012817,HP:0031331,HP:0001638,HP:0031319,HP:0031378	NA	NA	gencode	NA	FALSE	NA	NA	NA	NA
r1333	AHNAK	chr11	62525064	62525065	2	*		theta	2.1096e-07	0.014506	-3.7	0.58	-0.42	197.07	209.43	226	392	4.2192e-07	2.11846e-06	TRUE	/droptest/Data/rna_bam/r1333.bam	/droptest/Data/dna_vcf/CVP4250.vcf.gz	CVP4250	cardio	IntersectionStrict	TRUE	HP:0001639,HP:0001644,HP:0001723,HP:0200127,HP:0005152,HP:0005157,HP:0011663,HP:0011664,HP:0012817,HP:0031331,HP:0001638,HP:0031319,HP:0031378	NA	NA	gencode	NA	FALSE	NA	NA	NA	NA
r1333	DRAM2	chr1	111139500	111139501	2	*	CEPT1	theta	3.0954e-09	0.00036489	3.9	1	0.89	1.85	56.68	12	12	3.0954e-09	2.05245e-08	TRUE	/droptest/Data/rna_bam/r1333.bam	/droptest/Data/dna_vcf/CVP4250.vcf.gz	CVP4250	cardio	IntersectionStrict	TRUE	HP:0001639,HP:0001644,HP:0001723,HP:0200127,HP:0005152,HP:0005157,HP:0011663,HP:0011664,HP:0012817,HP:0031331,HP:0001638,HP:0031319,HP:0031378	NA	NA	gencode	NA	FALSE	NA	NA	NA	NA
r1333	ENSG00000258444	chr14	23386048	23415670	29623	+		psi3	8.5875e-09	0.00042141	2.9	0.87	0.85	4.83	118.3	111	127	2.57625e-08	1.53607e-07	TRUE	/droptest/Data/rna_bam/r1333.bam	/droptest/Data/dna_vcf/CVP4250.vcf.gz	CVP4250	cardio	IntersectionStrict	TRUE	HP:0001639,HP:0001644,HP:0001723,HP:0200127,HP:0005152,HP:0005157,HP:0011663,HP:0011664,HP:0012817,HP:0031331,HP:0001638,HP:0031319,HP:0031378	NA	NA	gencode	NA	FALSE	NA	NA	NA	NA
r1333	ENSG00000267261	chr17	42130591	42154892	24302	-	RAB5C	psi3	4.9038e-08	0.0018335	-3.42	0.62	-0.31	164.65	174.46	93	149	4.9038e-08	2.75187e-07	TRUE	/droptest/Data/rna_bam/r1333.bam	/droptest/Data/dna_vcf/CVP4250.vcf.gz	CVP4250	cardio	IntersectionStrict	TRUE	HP:0001639,HP:0001644,HP:0001723,HP:0200127,HP:0005152,HP:0005157,HP:0011663,HP:0011664,HP:0012817,HP:0031331,HP:0001638,HP:0031319,HP:0031378	NA	NA	gencode	NA	FALSE	NA	NA	NA	NA
r1333	ENSG00000278996	chr21	8217839	8217958	120	+		psi5	2.6893e-10	1.9255e-05	-5.65	0	-0.5	0.59	622.63	0	361	3.22716e-09	2.05245e-08	TRUE	/droptest/Data/rna_bam/r1333.bam	/droptest/Data/dna_vcf/CVP4250.vcf.gz	CVP4250	cardio	IntersectionStrict	TRUE	HP:0001639,HP:0001644,HP:0001723,HP:0200127,HP:0005152,HP:0005157,HP:0011663,HP:0011664,HP:0012817,HP:0031331,HP:0001638,HP:0031319,HP:0031378	NA	NA	gencode	NA	FALSE	NA	NA	NA	NA
r1333	ENSG00000280441	chr21	8445109	8445228	120	+		psi5	9.2894e-11	7.6921e-06	-5.42	0	-0.5	0.56	595.44	0	358	1.5792e-09	1.25545e-08	TRUE	/droptest/Data/rna_bam/r1333.bam	/droptest/Data/dna_vcf/CVP4250.vcf.gz	CVP4250	cardio	IntersectionStrict	TRUE	HP:0001639,HP:0001644,HP:0001723,HP:0200127,HP:0005152,HP:0005157,HP:0011663,HP:0011664,HP:0012817,HP:0031331,HP:0001638,HP:0031319,HP:0031378	NA	NA	gencode	NA	FALSE	NA	NA	NA	NA
r1333	KANSL2	chr12	48661244	48662559	1316	-		psi3	2.1898e-06	0.0521	-4.26	0.2	-0.64	7.71	7.85	2	10	2.1898e-06	8.70436e-06	TRUE	/droptest/Data/rna_bam/r1333.bam	/droptest/Data/dna_vcf/CVP4250.vcf.gz	CVP4250	cardio	IntersectionStrict	TRUE	HP:0001639,HP:0001644,HP:0001723,HP:0200127,HP:0005152,HP:0005157,HP:0011663,HP:0011664,HP:0012817,HP:0031331,HP:0001638,HP:0031319,HP:0031378	NA	NA	gencode	NA	FALSE	NA	NA	NA	NA
r1333	LMOD2	chr7	123656237	123663038	6802	+		psi3	6.4993e-12	7.8507e-07	-6.21	0.27	-0.67	15.38	15.95	21	79	6.4993e-12	6.88918e-11	TRUE	/droptest/Data/rna_bam/r1333.bam	/droptest/Data/dna_vcf/CVP4250.vcf.gz	CVP4250	cardio	IntersectionStrict	TRUE	HP:0001639,HP:0001644,HP:0001723,HP:0200127,HP:0005152,HP:0005157,HP:0011663,HP:0011664,HP:0012817,HP:0031331,HP:0001638,HP:0031319,HP:0031378	NA	NA	gencode	NA	FALSE	NA	NA	NA	NA
r1333	MT-CO1	chrM	6133	7077	945	+		psi3	6.3556e-07	0.016856	-3.09	0	-0.51	1082.12	1591.82	0	15735	1.27112e-06	5.77445e-06	TRUE	/droptest/Data/rna_bam/r1333.bam	/droptest/Data/dna_vcf/CVP4250.vcf.gz	CVP4250	cardio	IntersectionStrict	TRUE	HP:0001639,HP:0001644,HP:0001723,HP:0200127,HP:0005152,HP:0005157,HP:0011663,HP:0011664,HP:0012817,HP:0031331,HP:0001638,HP:0031319,HP:0031378	NA	NA	gencode	NA	FALSE	NA	NA	NA	NA
r1333	MT-ND6	chrM	4107	14337	10231	-	MT-TQ;MT-TA;MT-TN;MT-TC;MT-TY;MT-TS1	psi3	1.704e-33	2.6758e-27	4.31	1	0.99	3.99	9048.22	115	115	4.26e-32	2.032e-30	TRUE	/droptest/Data/rna_bam/r1333.bam	/droptest/Data/dna_vcf/CVP4250.vcf.gz	CVP4250	cardio	IntersectionStrict	TRUE	HP:0001639,HP:0001644,HP:0001723,HP:0200127,HP:0005152,HP:0005157,HP:0011663,HP:0011664,HP:0012817,HP:0031331,HP:0001638,HP:0031319,HP:0031378	NA	NA	gencode	NA	FALSE	NA	NA	NA	NA
r1333	MT-TA	chrM	5337	13845	8509	-	MT-TN;MT-TC;MT-TY;MT-TS1	psi5	6.3982e-20	2.5166e-14	3.72	1	1	86.9	16955.7	294	294	4.47874e-19	6.10382e-18	TRUE	/droptest/Data/rna_bam/r1333.bam	/droptest/Data/dna_vcf/CVP4250.vcf.gz	CVP4250	cardio	IntersectionStrict	TRUE	HP:0001639,HP:0001644,HP:0001723,HP:0200127,HP:0005152,HP:0005157,HP:0011663,HP:0011664,HP:0012817,HP:0031331,HP:0001638,HP:0031319,HP:0031378	NA	NA	gencode	NA	FALSE	NA	NA	NA	NA
r1333	MT-TQ	chrM	2176	11602	9427	-	MT-TA;MT-TN;MT-TC;MT-TY;MT-TS1	psi3	2.1547e-17	5.6393e-12	3.28	1	0.99	36.3	2801.07	3884	3884	3.44752e-16	4.11112e-15	TRUE	/droptest/Data/rna_bam/r1333.bam	/droptest/Data/dna_vcf/CVP4250.vcf.gz	CVP4250	cardio	IntersectionStrict	TRUE	HP:0001639,HP:0001644,HP:0001723,HP:0200127,HP:0005152,HP:0005157,HP:0011663,HP:0011664,HP:0012817,HP:0031331,HP:0001638,HP:0031319,HP:0031378	NA	NA	gencode	NA	FALSE	NA	NA	NA	NA
r1333	MT-TS1	chrM	6357	8806	2450	-		psi3	4.4513e-32	3.495e-26	4.02	0.99	0.99	221.48	15823.6	1873	1885	6.67695e-31	2.12325e-29	TRUE	/droptest/Data/rna_bam/r1333.bam	/droptest/Data/dna_vcf/CVP4250.vcf.gz	CVP4250	cardio	IntersectionStrict	TRUE	HP:0001639,HP:0001644,HP:0001723,HP:0200127,HP:0005152,HP:0005157,HP:0011663,HP:0011664,HP:0012817,HP:0031331,HP:0001638,HP:0031319,HP:0031378	NA	NA	gencode	NA	FALSE	NA	NA	NA	NA
r1333	MYH6	chr14	23388927	23418277	29351	-	ENSG00000289973;MYH7;MIR208B	psi5	6.6555e-66	1.0471e-59	-4.55	0	-0.98	19019.2	19060.9	0	48	2.6622e-65	2.53971e-63	TRUE	/droptest/Data/rna_bam/r1333.bam	/droptest/Data/dna_vcf/CVP4250.vcf.gz	CVP4250	cardio	IntersectionStrict	TRUE	HP:0001639,HP:0001644,HP:0001723,HP:0200127,HP:0005152,HP:0005157,HP:0011663,HP:0011664,HP:0012817,HP:0031331,HP:0001638,HP:0031319,HP:0031378	NA	NA	gencode	NA	FALSE	Cardiomyopathy, Hypertrophic cardiomyopathy, Dilated cardiomyopathy	HP:0001638, HP:0001639, HP:0001644	451, 245, 138	64
r1333	NME3	chr16	1771172	1771279	108	-		psi3	1.7777e-09	0.00010339	-4.1	0.6	-0.33	119.05	126.21	90	149	1.7777e-09	1.30454e-08	TRUE	/droptest/Data/rna_bam/r1333.bam	/droptest/Data/dna_vcf/CVP4250.vcf.gz	CVP4250	cardio	IntersectionStrict	TRUE	HP:0001639,HP:0001644,HP:0001723,HP:0200127,HP:0005152,HP:0005157,HP:0011663,HP:0011664,HP:0012817,HP:0031331,HP:0001638,HP:0031319,HP:0031378	NA	NA	gencode	NA	FALSE	NA	NA	NA	NA
r1333	NRAP	chr10	113620709	113621907	1199	-		psi5	5.2989e-07	0.014374	-3.87	0.31	-0.57	7.8	8.47	18	59	5.2989e-07	2.52755e-06	TRUE	/droptest/Data/rna_bam/r1333.bam	/droptest/Data/dna_vcf/CVP4250.vcf.gz	CVP4250	cardio	IntersectionStrict	TRUE	HP:0001639,HP:0001644,HP:0001723,HP:0200127,HP:0005152,HP:0005157,HP:0011663,HP:0011664,HP:0012817,HP:0031331,HP:0001638,HP:0031319,HP:0031378	NA	NA	gencode	NA	FALSE	NA	NA	NA	NA
r1333	PDE4DIPP2	chr1	120544084	120544085	2	*	ENSG00000290999	theta	4.9138e-25	4.0547e-19	7.89	1	0.94	1.35	131.22	20	20	4.9138e-25	7.81286e-24	TRUE	/droptest/Data/rna_bam/r1333.bam	/droptest/Data/dna_vcf/CVP4250.vcf.gz	CVP4250	cardio	IntersectionStrict	TRUE	HP:0001639,HP:0001644,HP:0001723,HP:0200127,HP:0005152,HP:0005157,HP:0011663,HP:0011664,HP:0012817,HP:0031331,HP:0001638,HP:0031319,HP:0031378	NA	NA	gencode	NA	FALSE	NA	NA	NA	NA
r1333	RP9	chr7	33095433	33096492	1060	-		psi5	2.1482e-06	0.048283	-3.74	0.68	-0.31	123.3	126.41	106	156	2.1482e-06	8.70436e-06	TRUE	/droptest/Data/rna_bam/r1333.bam	/droptest/Data/dna_vcf/CVP4250.vcf.gz	CVP4250	cardio	IntersectionStrict	TRUE	HP:0001639,HP:0001644,HP:0001723,HP:0200127,HP:0005152,HP:0005157,HP:0011663,HP:0011664,HP:0012817,HP:0031331,HP:0001638,HP:0031319,HP:0031378	NA	NA	gencode	NA	FALSE	NA	NA	NA	NA
r1333	RP9P	chr7	32917543	33096492	178950	-	RP9P_2;RNU6-388P;NT5C3A;RPS29P14;RN7SL505P;RP9	psi5	2.1482e-06	0.048283	3.74	0.32	0.31	3.11	126.41	50	156	2.1482e-06	8.70436e-06	TRUE	/droptest/Data/rna_bam/r1333.bam	/droptest/Data/dna_vcf/CVP4250.vcf.gz	CVP4250	cardio	IntersectionStrict	TRUE	HP:0001639,HP:0001644,HP:0001723,HP:0200127,HP:0005152,HP:0005157,HP:0011663,HP:0011664,HP:0012817,HP:0031331,HP:0001638,HP:0031319,HP:0031378	NA	NA	gencode	NA	FALSE	NA	NA	NA	NA
r1333	SORD	chr15	45072439	45073364	926	+		psi3	3.4888e-10	2.8834e-05	-6.56	0.65	-0.33	34.04	34.22	33	51	3.4888e-10	3.32828e-09	TRUE	/droptest/Data/rna_bam/r1333.bam	/droptest/Data/dna_vcf/CVP4250.vcf.gz	CVP4250	cardio	IntersectionStrict	TRUE	HP:0001639,HP:0001644,HP:0001723,HP:0200127,HP:0005152,HP:0005157,HP:0011663,HP:0011664,HP:0012817,HP:0031331,HP:0001638,HP:0031319,HP:0031378	NA	NA	gencode	NA	FALSE	NA	NA	NA	NA
r1333	TSPAN4	chr11	844187	847200	3014	+		psi5	6.6005e-10	4.1538e-05	-4.41	0.5	-0.45	38.99	40.48	23	46	1.3201e-09	1.14487e-08	TRUE	/droptest/Data/rna_bam/r1333.bam	/droptest/Data/dna_vcf/CVP4250.vcf.gz	CVP4250	cardio	IntersectionStrict	TRUE	HP:0001639,HP:0001644,HP:0001723,HP:0200127,HP:0005152,HP:0005157,HP:0011663,HP:0011664,HP:0012817,HP:0031331,HP:0001638,HP:0031319,HP:0031378	NA	NA	gencode	NA	FALSE	NA	NA	NA	NA
r1333	TUBA1A	chr12	49186834	49188976	2143	-		psi5	6.6608e-30	5.2397e-24	-8.67	0.68	-0.32	743.15	748.39	1154	1699	6.6608e-30	1.27087e-28	TRUE	/droptest/Data/rna_bam/r1333.bam	/droptest/Data/dna_vcf/CVP4250.vcf.gz	CVP4250	cardio	IntersectionStrict	TRUE	HP:0001639,HP:0001644,HP:0001723,HP:0200127,HP:0005152,HP:0005157,HP:0011663,HP:0011664,HP:0012817,HP:0031331,HP:0001638,HP:0031319,HP:0031378	NA	NA	gencode	NA	FALSE	NA	NA	NA	NA
r1333	TUBA1B	chr12	49129723	49188976	59254	-	Y_RNA_488;TUBA1A	psi5	6.6608e-30	5.2397e-24	9.3	0.32	0.32	5.1	748.39	545	1699	6.6608e-30	1.27087e-28	TRUE	/droptest/Data/rna_bam/r1333.bam	/droptest/Data/dna_vcf/CVP4250.vcf.gz	CVP4250	cardio	IntersectionStrict	TRUE	HP:0001639,HP:0001644,HP:0001723,HP:0200127,HP:0005152,HP:0005157,HP:0011663,HP:0011664,HP:0012817,HP:0031331,HP:0001638,HP:0031319,HP:0031378	NA	NA	gencode	NA	FALSE	NA	NA	NA	NA
r1333	UBE2F-SCLY	chr2	238098559	238098560	2	*	SCLY	theta	1.4637e-07	0.010736	-4.61	0.05	-0.86	19.08	21.38	2	39	1.4637e-07	7.75752e-07	TRUE	/droptest/Data/rna_bam/r1333.bam	/droptest/Data/dna_vcf/CVP4250.vcf.gz	CVP4250	cardio	IntersectionStrict	TRUE	HP:0001639,HP:0001644,HP:0001723,HP:0200127,HP:0005152,HP:0005157,HP:0011663,HP:0011664,HP:0012817,HP:0031331,HP:0001638,HP:0031319,HP:0031378	NA	NA	gencode	NA	FALSE	NA	NA	NA	NA
r1335	AHNAK	chr11	62522999	62526496	3498	-		psi3	5.823e-09	0.00026125	4.99	0.32	0.31	4.88	288.54	168	533	1.1646e-08	9.87959e-08	TRUE	/droptest/Data/rna_bam/r1335.bam	/droptest/Data/dna_vcf/CVP4221.vcf.gz	CVP4221	cardio	IntersectionStrict	TRUE	HP:0001639,HP:0001644,HP:0001723,HP:0200127,HP:0005152,HP:0005157,HP:0011663,HP:0011664,HP:0012817,HP:0031331,HP:0001638,HP:0031319,HP:0031377	NA	NA	gencode	NA	FALSE	NA	NA	NA	NA
r1335	ATF3	chr1	212615261	212615262	2	*		theta	6.751e-09	0.00054348	3.32	0.5	0.46	6.06	161.39	65	130	2.0253e-08	1.54723e-07	TRUE	/droptest/Data/rna_bam/r1335.bam	/droptest/Data/dna_vcf/CVP4221.vcf.gz	CVP4221	cardio	IntersectionStrict	TRUE	HP:0001639,HP:0001644,HP:0001723,HP:0200127,HP:0005152,HP:0005157,HP:0011663,HP:0011664,HP:0012817,HP:0031331,HP:0001638,HP:0031319,HP:0031377	NA	NA	gencode	NA	FALSE	NA	NA	NA	NA
r1335	BDH1	chr3	197510633	197510634	2	*		theta	1.3293e-06	0.051018	-3.44	0.46	-0.5	41.97	43.24	30	65	1.3293e-06	5.95306e-06	TRUE	/droptest/Data/rna_bam/r1335.bam	/droptest/Data/dna_vcf/CVP4221.vcf.gz	CVP4221	cardio	IntersectionStrict	TRUE	HP:0001639,HP:0001644,HP:0001723,HP:0200127,HP:0005152,HP:0005157,HP:0011663,HP:0011664,HP:0012817,HP:0031331,HP:0001638,HP:0031319,HP:0031377	NA	NA	gencode	NA	FALSE	NA	NA	NA	NA
r1335	CLK1	chr2	200853994	200854615	622	-		psi3	8.5426e-26	4.4715e-20	-5.95	0.65	-0.35	648.72	652.7	460	707	3.41704e-25	1.47926e-23	TRUE	/droptest/Data/rna_bam/r1335.bam	/droptest/Data/dna_vcf/CVP4221.vcf.gz	CVP4221	cardio	IntersectionStrict	TRUE	HP:0001639,HP:0001644,HP:0001723,HP:0200127,HP:0005152,HP:0005157,HP:0011663,HP:0011664,HP:0012817,HP:0031331,HP:0001638,HP:0031319,HP:0031377	NA	NA	gencode	NA	FALSE	NA	NA	NA	NA
r1335	CSRP3	chr11	19188295	19192336	4042	-		psi3	1.6392e-13	1.716e-08	-7.25	0.01	-0.86	6.23	15.19	5	962	3.2784e-13	6.08246e-12	TRUE	/droptest/Data/rna_bam/r1335.bam	/droptest/Data/dna_vcf/CVP4221.vcf.gz	CVP4221	cardio	IntersectionStrict	TRUE	HP:0001639,HP:0001644,HP:0001723,HP:0200127,HP:0005152,HP:0005157,HP:0011663,HP:0011664,HP:0012817,HP:0031331,HP:0001638,HP:0031319,HP:0031377	NA	NA	gencode	NA	FALSE	Cardiomyopathy, Dilated cardiomyopathy	HP:0001638, HP:0001644	451, 138	60
r1335	DHRS4	chr14	23955213	23995031	39819	+	DHRS4L2;DHRS4L1	psi3	3.8365e-07	0.0094132	4.42	0.73	0.69	3.35	41.25	56	77	3.8365e-07	1.99301e-06	TRUE	/droptest/Data/rna_bam/r1335.bam	/droptest/Data/dna_vcf/CVP4221.vcf.gz	CVP4221	cardio	IntersectionStrict	TRUE	HP:0001639,HP:0001644,HP:0001723,HP:0200127,HP:0005152,HP:0005157,HP:0011663,HP:0011664,HP:0012817,HP:0031331,HP:0001638,HP:0031319,HP:0031377	NA	NA	gencode	NA	FALSE	NA	NA	NA	NA
r1335	DHRS4L2	chr14	23990360	23995031	4672	+	DHRS4L1	psi3	3.8365e-07	0.0094132	-4.05	0.27	-0.69	37.71	41.25	21	77	3.8365e-07	1.99301e-06	TRUE	/droptest/Data/rna_bam/r1335.bam	/droptest/Data/dna_vcf/CVP4221.vcf.gz	CVP4221	cardio	IntersectionStrict	TRUE	HP:0001639,HP:0001644,HP:0001723,HP:0200127,HP:0005152,HP:0005157,HP:0011663,HP:0011664,HP:0012817,HP:0031331,HP:0001638,HP:0031319,HP:0031377	NA	NA	gencode	NA	FALSE	NA	NA	NA	NA
r1335	EIF4A2	chr3	186787042	186787043	2	*		theta	6.4659e-08	0.0041847	-4.99	0	-0.9	15.31	17.21	0	32	1.29318e-07	7.99751e-07	TRUE	/droptest/Data/rna_bam/r1335.bam	/droptest/Data/dna_vcf/CVP4221.vcf.gz	CVP4221	cardio	IntersectionStrict	TRUE	HP:0001639,HP:0001644,HP:0001723,HP:0200127,HP:0005152,HP:0005157,HP:0011663,HP:0011664,HP:0012817,HP:0031331,HP:0001638,HP:0031319,HP:0031377	NA	NA	gencode	NA	FALSE	NA	NA	NA	NA
r1335	ELOF1	chr19	11553606	11553607	2	*		theta	4.0996e-09	0.00035609	-4.26	0.56	-0.44	130.68	132.54	55	99	8.1992e-09	7.60604e-08	TRUE	/droptest/Data/rna_bam/r1335.bam	/droptest/Data/dna_vcf/CVP4221.vcf.gz	CVP4221	cardio	IntersectionStrict	TRUE	HP:0001639,HP:0001644,HP:0001723,HP:0200127,HP:0005152,HP:0005157,HP:0011663,HP:0011664,HP:0012817,HP:0031331,HP:0001638,HP:0031319,HP:0031377	NA	NA	gencode	NA	FALSE	NA	NA	NA	NA
r1335	ENSG00000230021	chr1	632090	632091	2	*	MTCO1P12	theta	2.4343e-09	0.00024347	-3.11	0.63	-0.37	50051.4	52868.4	44580	70814	1.21715e-08	9.87959e-08	TRUE	/droptest/Data/rna_bam/r1335.bam	/droptest/Data/dna_vcf/CVP4221.vcf.gz	CVP4221	cardio	IntersectionStrict	TRUE	HP:0001639,HP:0001644,HP:0001723,HP:0200127,HP:0005152,HP:0005157,HP:0011663,HP:0011664,HP:0012817,HP:0031331,HP:0001638,HP:0031319,HP:0031377	NA	NA	gencode	NA	FALSE	NA	NA	NA	NA
r1335	ENSG00000258017	chr12	49128539	49128540	2	*	TUBA1B	theta	1.1094e-09	0.00011443	-4.1	0.64	-0.36	1755.42	1808.32	2345	3673	2.2188e-09	2.8816e-08	TRUE	/droptest/Data/rna_bam/r1335.bam	/droptest/Data/dna_vcf/CVP4221.vcf.gz	CVP4221	cardio	IntersectionStrict	TRUE	HP:0001639,HP:0001644,HP:0001723,HP:0200127,HP:0005152,HP:0005157,HP:0011663,HP:0011664,HP:0012817,HP:0031331,HP:0001638,HP:0031319,HP:0031377	NA	NA	gencode	NA	FALSE	NA	NA	NA	NA
r1335	ENSG00000258444	chr14	23390156	23419922	29767	+		psi3	2.2324e-07	0.0059416	2.83	0.99	0.98	12.58	1634.22	117	118	4.4648e-07	2.0709e-06	TRUE	/droptest/Data/rna_bam/r1335.bam	/droptest/Data/dna_vcf/CVP4221.vcf.gz	CVP4221	cardio	IntersectionStrict	TRUE	HP:0001639,HP:0001644,HP:0001723,HP:0200127,HP:0005152,HP:0005157,HP:0011663,HP:0011664,HP:0012817,HP:0031331,HP:0001638,HP:0031319,HP:0031377	NA	NA	gencode	NA	FALSE	NA	NA	NA	NA
r1335	ENSG00000284969	chr11	33707990	33707991	2	*	CD59	theta	9.1965e-07	0.037017	-4.03	0.61	-0.38	113.93	119.55	155	255	1.8393e-06	7.70559e-06	TRUE	/droptest/Data/rna_bam/r1335.bam	/droptest/Data/dna_vcf/CVP4221.vcf.gz	CVP4221	cardio	IntersectionStrict	TRUE	HP:0001639,HP:0001644,HP:0001723,HP:0200127,HP:0005152,HP:0005157,HP:0011663,HP:0011664,HP:0012817,HP:0031331,HP:0001638,HP:0031319,HP:0031377	NA	NA	gencode	NA	FALSE	NA	NA	NA	NA
r1335	ENSG00000289258	chr10	86690613	86691895	1283	+	LDB3	psi5	1.3542e-09	5.7561e-05	-4.89	0.17	-0.7	8.1	8.52	8	47	2.7084e-09	3.19768e-08	TRUE	/droptest/Data/rna_bam/r1335.bam	/droptest/Data/dna_vcf/CVP4221.vcf.gz	CVP4221	cardio	IntersectionStrict	TRUE	HP:0001639,HP:0001644,HP:0001723,HP:0200127,HP:0005152,HP:0005157,HP:0011663,HP:0011664,HP:0012817,HP:0031331,HP:0001638,HP:0031319,HP:0031377	NA	NA	gencode	NA	FALSE	NA	NA	NA	NA
r1335	ENSG00000290037	chr1	229431529	229433064	1536	+		psi3	6.5041e-08	0.0020427	-8.63	0	-0.46	2.13	10.2	0	838	6.5041e-08	4.2235e-07	TRUE	/droptest/Data/rna_bam/r1335.bam	/droptest/Data/dna_vcf/CVP4221.vcf.gz	CVP4221	cardio	IntersectionStrict	TRUE	HP:0001639,HP:0001644,HP:0001723,HP:0200127,HP:0005152,HP:0005157,HP:0011663,HP:0011664,HP:0012817,HP:0031331,HP:0001638,HP:0031319,HP:0031377	NA	NA	gencode	NA	FALSE	NA	NA	NA	NA
r1335	GTF2IP1	chr7	75201305	75201811	507	-	GTF2IP1_2	psi3	7.1584e-08	0.0021617	-3.71	0.02	-0.76	5.3	11.5	5	214	2.14752e-07	1.21262e-06	TRUE	/droptest/Data/rna_bam/r1335.bam	/droptest/Data/dna_vcf/CVP4221.vcf.gz	CVP4221	cardio	IntersectionStrict	TRUE	HP:0001639,HP:0001644,HP:0001723,HP:0200127,HP:0005152,HP:0005157,HP:0011663,HP:0011664,HP:0012817,HP:0031331,HP:0001638,HP:0031319,HP:0031377	NA	NA	gencode	NA	FALSE	NA	NA	NA	NA
r1335	MT-CO2	chrM	3592	7852	4261	+	MT-ND2;MT-CO1;MT-ND1;MT-TI;MT-TM;MT-TW;MT-TD	psi5	1.1315e-11	7.7401e-07	3.87	1	0.96	15.81	461.01	1692	1693	2.263e-11	3.67375e-10	TRUE	/droptest/Data/rna_bam/r1335.bam	/droptest/Data/dna_vcf/CVP4221.vcf.gz	CVP4221	cardio	IntersectionStrict	TRUE	HP:0001639,HP:0001644,HP:0001723,HP:0200127,HP:0005152,HP:0005157,HP:0011663,HP:0011664,HP:0012817,HP:0031331,HP:0001638,HP:0031319,HP:0031377	NA	NA	gencode	NA	FALSE	NA	NA	NA	NA
r1335	MT-ND6	chrM	6357	15409	9053	-	MT-TS1;MT-TE	psi3	3.6106e-30	5.6697e-24	3.79	0.97	0.97	49.75	15823.6	627	648	9.0265e-29	6.08216e-27	TRUE	/droptest/Data/rna_bam/r1335.bam	/droptest/Data/dna_vcf/CVP4221.vcf.gz	CVP4221	cardio	IntersectionStrict	TRUE	HP:0001639,HP:0001644,HP:0001723,HP:0200127,HP:0005152,HP:0005157,HP:0011663,HP:0011664,HP:0012817,HP:0031331,HP:0001638,HP:0031319,HP:0031377	NA	NA	gencode	NA	FALSE	NA	NA	NA	NA
r1335	MT-TA	chrM	5482	8660	3179	-	MT-TN;MT-TC;MT-TY;MT-TS1	psi3	1.1708e-29	9.1929e-24	3.87	0.98	0.96	1.26	2955.67	52	53	9.3664e-29	6.08216e-27	TRUE	/droptest/Data/rna_bam/r1335.bam	/droptest/Data/dna_vcf/CVP4221.vcf.gz	CVP4221	cardio	IntersectionStrict	TRUE	HP:0001639,HP:0001644,HP:0001723,HP:0200127,HP:0005152,HP:0005157,HP:0011663,HP:0011664,HP:0012817,HP:0031331,HP:0001638,HP:0031319,HP:0031377	NA	NA	gencode	NA	FALSE	NA	NA	NA	NA
r1335	MT-TQ	chrM	382	7126	6745	-	MT-TA;MT-TN;MT-TC;MT-TY	psi5	3.6797e-25	1.9298e-19	3.2	0.98	0.97	7.69	16177.7	58	59	1.54547e-23	5.01784e-22	TRUE	/droptest/Data/rna_bam/r1335.bam	/droptest/Data/dna_vcf/CVP4221.vcf.gz	CVP4221	cardio	IntersectionStrict	TRUE	HP:0001639,HP:0001644,HP:0001723,HP:0200127,HP:0005152,HP:0005157,HP:0011663,HP:0011664,HP:0012817,HP:0031331,HP:0001638,HP:0031319,HP:0031377	NA	NA	gencode	NA	FALSE	NA	NA	NA	NA
r1335	MT-TS1	chrM	6882	14054	7173	-		psi5	1.2897e-16	2.5363e-11	3.22	0.44	0.44	315.26	12422.2	7488	17060	2.32146e-15	5.02487e-14	TRUE	/droptest/Data/rna_bam/r1335.bam	/droptest/Data/dna_vcf/CVP4221.vcf.gz	CVP4221	cardio	IntersectionStrict	TRUE	HP:0001639,HP:0001644,HP:0001723,HP:0200127,HP:0005152,HP:0005157,HP:0011663,HP:0011664,HP:0012817,HP:0031331,HP:0001638,HP:0031319,HP:0031377	NA	NA	gencode	NA	FALSE	NA	NA	NA	NA
r1335	NACA	chr12	56718322	56718393	72	-	ENSG00000285625	psi3	2.0871e-06	0.039968	3.57	1	0.86	2.09	28.39	34	34	4.1742e-06	1.6941e-05	TRUE	/droptest/Data/rna_bam/r1335.bam	/droptest/Data/dna_vcf/CVP4221.vcf.gz	CVP4221	cardio	IntersectionStrict	TRUE	HP:0001639,HP:0001644,HP:0001723,HP:0200127,HP:0005152,HP:0005157,HP:0011663,HP:0011664,HP:0012817,HP:0031331,HP:0001638,HP:0031319,HP:0031377	NA	NA	gencode	NA	FALSE	NA	NA	NA	NA
r1335	NPIPB11	chr16	29381548	29381549	2	*		theta	5.1119e-11	7.0303e-06	-3.98	0.61	-0.39	395.63	399.79	196	323	5.1119e-11	7.37658e-10	TRUE	/droptest/Data/rna_bam/r1335.bam	/droptest/Data/dna_vcf/CVP4221.vcf.gz	CVP4221	cardio	IntersectionStrict	TRUE	HP:0001639,HP:0001644,HP:0001723,HP:0200127,HP:0005152,HP:0005157,HP:0011663,HP:0011664,HP:0012817,HP:0031331,HP:0001638,HP:0031319,HP:0031377	NA	NA	gencode	NA	FALSE	NA	NA	NA	NA
r1335	PDE4DIPP2	chr1	120495147	120501109	5963	-		psi5	1.4145e-06	0.033214	2.82	0.84	0.83	28.05	463.96	416	497	1.4145e-06	6.12346e-06	TRUE	/droptest/Data/rna_bam/r1335.bam	/droptest/Data/dna_vcf/CVP4221.vcf.gz	CVP4221	cardio	IntersectionStrict	TRUE	HP:0001639,HP:0001644,HP:0001723,HP:0200127,HP:0005152,HP:0005157,HP:0011663,HP:0011664,HP:0012817,HP:0031331,HP:0001638,HP:0031319,HP:0031377	NA	NA	gencode	NA	FALSE	NA	NA	NA	NA
r1335	PDXDC1	chr16	15104409	15104479	71	+	ENSG00000260735	psi5	2.0777e-08	0.00069549	-3.64	0	-0.92	57.79	61.52	0	34	6.2331e-08	4.2235e-07	TRUE	/droptest/Data/rna_bam/r1335.bam	/droptest/Data/dna_vcf/CVP4221.vcf.gz	CVP4221	cardio	IntersectionStrict	TRUE	HP:0001639,HP:0001644,HP:0001723,HP:0200127,HP:0005152,HP:0005157,HP:0011663,HP:0011664,HP:0012817,HP:0031331,HP:0001638,HP:0031319,HP:0031377	NA	NA	gencode	NA	FALSE	NA	NA	NA	NA
r1335	PMS2P10	chr7	75325730	75327623	1894	-	Y_RNA_324	psi5	7.1389e-09	0.00024959	-4.26	0.05	-0.54	19.45	33.09	2	39	7.1389e-09	7.13186e-08	TRUE	/droptest/Data/rna_bam/r1335.bam	/droptest/Data/dna_vcf/CVP4221.vcf.gz	CVP4221	cardio	IntersectionStrict	TRUE	HP:0001639,HP:0001644,HP:0001723,HP:0200127,HP:0005152,HP:0005157,HP:0011663,HP:0011664,HP:0012817,HP:0031331,HP:0001638,HP:0031319,HP:0031377	NA	NA	gencode	NA	FALSE	NA	NA	NA	NA
r1335	PMS2P13	chr7	75297508	75297673	166	-		psi3	1.0561e-07	0.0030154	-2.85	0.16	-0.72	15.36	18.13	8	51	4.2244e-07	2.03197e-06	TRUE	/droptest/Data/rna_bam/r1335.bam	/droptest/Data/dna_vcf/CVP4221.vcf.gz	CVP4221	cardio	IntersectionStrict	TRUE	HP:0001639,HP:0001644,HP:0001723,HP:0200127,HP:0005152,HP:0005157,HP:0011663,HP:0011664,HP:0012817,HP:0031331,HP:0001638,HP:0031319,HP:0031377	NA	NA	gencode	NA	FALSE	NA	NA	NA	NA
r1335	PMS2P5	chr7	74894258	74896145	1888	+	Y_RNA_322	psi5	2.0476e-07	0.0057527	-4.85	0.19	-0.74	17.79	19.18	10	53	4.0952e-07	2.03197e-06	TRUE	/droptest/Data/rna_bam/r1335.bam	/droptest/Data/dna_vcf/CVP4221.vcf.gz	CVP4221	cardio	IntersectionStrict	TRUE	HP:0001639,HP:0001644,HP:0001723,HP:0200127,HP:0005152,HP:0005157,HP:0011663,HP:0011664,HP:0012817,HP:0031331,HP:0001638,HP:0031319,HP:0031377	NA	NA	gencode	NA	FALSE	NA	NA	NA	NA
r1335	RALGAPB	chr20	38499634	38509076	9443	+		psi5	1.3685e-07	0.003987	-4.41	0.51	-0.44	15.68	16.35	31	61	1.3685e-07	8.07862e-07	TRUE	/droptest/Data/rna_bam/r1335.bam	/droptest/Data/dna_vcf/CVP4221.vcf.gz	CVP4221	cardio	IntersectionStrict	TRUE	HP:0001639,HP:0001644,HP:0001723,HP:0200127,HP:0005152,HP:0005157,HP:0011663,HP:0011664,HP:0012817,HP:0031331,HP:0001638,HP:0031319,HP:0031377	NA	NA	gencode	NA	FALSE	NA	NA	NA	NA
r1335	RRBP1	chr20	17659124	17659125	2	*		theta	4.6722e-09	0.00039542	-4.08	0.62	-0.38	236.45	242.51	149	241	4.6722e-09	5.05656e-08	TRUE	/droptest/Data/rna_bam/r1335.bam	/droptest/Data/dna_vcf/CVP4221.vcf.gz	CVP4221	cardio	IntersectionStrict	TRUE	HP:0001639,HP:0001644,HP:0001723,HP:0200127,HP:0005152,HP:0005157,HP:0011663,HP:0011664,HP:0012817,HP:0031331,HP:0001638,HP:0031319,HP:0031377	NA	NA	gencode	NA	FALSE	NA	NA	NA	NA
r1335	TNNT2	chr1	201359644	201361278	1635	-	ENSG00000286600	psi3	2.526e-08	0.00099166	-3.87	0.6	-0.38	98.99	102.7	109	181	2.526e-08	1.82253e-07	TRUE	/droptest/Data/rna_bam/r1335.bam	/droptest/Data/dna_vcf/CVP4221.vcf.gz	CVP4221	cardio	IntersectionStrict	TRUE	HP:0001639,HP:0001644,HP:0001723,HP:0200127,HP:0005152,HP:0005157,HP:0011663,HP:0011664,HP:0012817,HP:0031331,HP:0001638,HP:0031319,HP:0031377	NA	NA	gencode	NA	FALSE	Cardiomyopathy, Hypertrophic cardiomyopathy, Dilated cardiomyopathy	HP:0001638, HP:0001639, HP:0001644	451, 245, 138	64
r1335	UBC	chr12	124912655	124912656	2	*		theta	9.7329e-16	2.9204e-10	-2.75	0.58	-0.42	7782.92	7934.76	9048	15675	9.7329e-16	2.52806e-14	TRUE	/droptest/Data/rna_bam/r1335.bam	/droptest/Data/dna_vcf/CVP4221.vcf.gz	CVP4221	cardio	IntersectionStrict	TRUE	HP:0001639,HP:0001644,HP:0001723,HP:0200127,HP:0005152,HP:0005157,HP:0011663,HP:0011664,HP:0012817,HP:0031331,HP:0001638,HP:0031319,HP:0031377	NA	NA	gencode	NA	FALSE	NA	NA	NA	NA
r1337	ACTR10	chr14	58200295	58202854	2560	+		psi5	3.581e-20	5.6339e-14	-6.39	0.6	-0.39	211.8	213.24	103	171	1.4324e-19	8.22828e-18	TRUE	/droptest/Data/rna_bam/r1337.bam	/droptest/Data/dna_vcf/CVP4222.vcf.gz	CVP4222	cardio	IntersectionStrict	TRUE	HP:0001639,HP:0001644,HP:0001723,HP:0200127,HP:0005152,HP:0005157,HP:0011663,HP:0011664,HP:0012817,HP:0031331,HP:0001638,HP:0031319,HP:0031376	NA	NA	gencode	NA	FALSE	NA	NA	NA	NA
r1337	AHNAK	chr11	62525496	62525497	2	*		theta	1.7091e-06	0.076233	-3.19	0.62	-0.37	200.98	210.86	331	537	1.7091e-06	8.09914e-06	TRUE	/droptest/Data/rna_bam/r1337.bam	/droptest/Data/dna_vcf/CVP4222.vcf.gz	CVP4222	cardio	IntersectionStrict	TRUE	HP:0001639,HP:0001644,HP:0001723,HP:0200127,HP:0005152,HP:0005157,HP:0011663,HP:0011664,HP:0012817,HP:0031331,HP:0001638,HP:0031319,HP:0031376	NA	NA	gencode	NA	FALSE	NA	NA	NA	NA
r1337	BANCR	chr9	69305078	69306147	1070	-		psi3	1.811e-08	0.00078993	-3.66	0.28	-0.64	292.11	324.53	457	1631	7.244e-08	5.20155e-07	TRUE	/droptest/Data/rna_bam/r1337.bam	/droptest/Data/dna_vcf/CVP4222.vcf.gz	CVP4222	cardio	IntersectionStrict	TRUE	HP:0001639,HP:0001644,HP:0001723,HP:0200127,HP:0005152,HP:0005157,HP:0011663,HP:0011664,HP:0012817,HP:0031331,HP:0001638,HP:0031319,HP:0031376	NA	NA	gencode	NA	FALSE	NA	NA	NA	NA
r1337	BDH1	chr3	197510639	197510640	2	*		theta	1.7624e-06	0.077562	-3.56	0.31	-0.64	39.64	41.36	12	39	1.7624e-06	8.09914e-06	TRUE	/droptest/Data/rna_bam/r1337.bam	/droptest/Data/dna_vcf/CVP4222.vcf.gz	CVP4222	cardio	IntersectionStrict	TRUE	HP:0001639,HP:0001644,HP:0001723,HP:0200127,HP:0005152,HP:0005157,HP:0011663,HP:0011664,HP:0012817,HP:0031331,HP:0001638,HP:0031319,HP:0031376	NA	NA	gencode	NA	FALSE	NA	NA	NA	NA
r1337	DHRS4	chr14	23955213	23959901	4689	+		psi5	4.9776e-14	2.3524e-08	-3.85	0.52	-0.4	205.61	225.44	191	365	1.49328e-13	3.4312e-12	TRUE	/droptest/Data/rna_bam/r1337.bam	/droptest/Data/dna_vcf/CVP4222.vcf.gz	CVP4222	cardio	IntersectionStrict	TRUE	HP:0001639,HP:0001644,HP:0001723,HP:0200127,HP:0005152,HP:0005157,HP:0011663,HP:0011664,HP:0012817,HP:0031331,HP:0001638,HP:0031319,HP:0031376	NA	NA	gencode	NA	FALSE	NA	NA	NA	NA
r1337	DHRS4L2	chr14	23990360	23995031	4672	+	DHRS4L1	psi3	3.3893e-11	2.9568e-06	-5.01	0.13	-0.83	37.71	41.25	25	189	3.3893e-11	3.53991e-10	TRUE	/droptest/Data/rna_bam/r1337.bam	/droptest/Data/dna_vcf/CVP4222.vcf.gz	CVP4222	cardio	IntersectionStrict	TRUE	HP:0001639,HP:0001644,HP:0001723,HP:0200127,HP:0005152,HP:0005157,HP:0011663,HP:0011664,HP:0012817,HP:0031331,HP:0001638,HP:0031319,HP:0031376	NA	NA	gencode	NA	FALSE	NA	NA	NA	NA
r1337	ENSG00000230021	chr1	632612	633998	1387	-		psi5	4.526e-12	7.1207e-07	-2.24	0	-0.67	2172.29	2476.72	0	1851	2.263e-11	2.59991e-10	TRUE	/droptest/Data/rna_bam/r1337.bam	/droptest/Data/dna_vcf/CVP4222.vcf.gz	CVP4222	cardio	IntersectionStrict	TRUE	HP:0001639,HP:0001644,HP:0001723,HP:0200127,HP:0005152,HP:0005157,HP:0011663,HP:0011664,HP:0012817,HP:0031331,HP:0001638,HP:0031319,HP:0031376	NA	NA	gencode	NA	FALSE	NA	NA	NA	NA
r1337	ENSG00000258444	chr14	23390369	23420039	29671	+		psi3	8.2842e-10	5.9131e-05	-2.34	0	-0.59	75.4	172.18	0	294	3.31368e-09	2.7193e-08	TRUE	/droptest/Data/rna_bam/r1337.bam	/droptest/Data/dna_vcf/CVP4222.vcf.gz	CVP4222	cardio	IntersectionStrict	TRUE	HP:0001639,HP:0001644,HP:0001723,HP:0200127,HP:0005152,HP:0005157,HP:0011663,HP:0011664,HP:0012817,HP:0031331,HP:0001638,HP:0031319,HP:0031376	NA	NA	gencode	NA	FALSE	NA	NA	NA	NA
r1337	FCN3	chr1	27370972	27370973	2	*		theta	8.5754e-07	0.047686	4.19	0.48	0.45	0.68	39.99	10	21	8.5754e-07	4.28352e-06	TRUE	/droptest/Data/rna_bam/r1337.bam	/droptest/Data/dna_vcf/CVP4222.vcf.gz	CVP4222	cardio	IntersectionStrict	TRUE	HP:0001639,HP:0001644,HP:0001723,HP:0200127,HP:0005152,HP:0005157,HP:0011663,HP:0011664,HP:0012817,HP:0031331,HP:0001638,HP:0031319,HP:0031376	NA	NA	gencode	NA	FALSE	NA	NA	NA	NA
r1337	GYPC	chr2	126675750	126690254	14505	+	ENSG00000235128	psi5	1.3954e-06	0.034302	-3.54	0.31	-0.6	19.24	20.95	13	42	2.7908e-06	1.17571e-05	TRUE	/droptest/Data/rna_bam/r1337.bam	/droptest/Data/dna_vcf/CVP4222.vcf.gz	CVP4222	cardio	IntersectionStrict	TRUE	HP:0001639,HP:0001644,HP:0001723,HP:0200127,HP:0005152,HP:0005157,HP:0011663,HP:0011664,HP:0012817,HP:0031331,HP:0001638,HP:0031319,HP:0031376	NA	NA	gencode	NA	FALSE	NA	NA	NA	NA
r1337	IGHG1	chr14	105742139	105742140	2	*		theta	8.4077e-10	0.00011563	-3.38	0.38	-0.6	394.02	416.84	170	445	8.4077e-10	7.43033e-09	TRUE	/droptest/Data/rna_bam/r1337.bam	/droptest/Data/dna_vcf/CVP4222.vcf.gz	CVP4222	cardio	IntersectionStrict	TRUE	HP:0001639,HP:0001644,HP:0001723,HP:0200127,HP:0005152,HP:0005157,HP:0011663,HP:0011664,HP:0012817,HP:0031331,HP:0001638,HP:0031319,HP:0031376	NA	NA	gencode	NA	FALSE	NA	NA	NA	NA
r1337	IGHGP	chr14	105668910	105742139	73230	-	ELK2AP;IGHA1;IGHEP1;IGHG1	psi3	2.3634e-06	0.05623	5.53	1	0.48	16.03	16.08	156	156	2.3634e-06	1.04433e-05	TRUE	/droptest/Data/rna_bam/r1337.bam	/droptest/Data/dna_vcf/CVP4222.vcf.gz	CVP4222	cardio	IntersectionStrict	TRUE	HP:0001639,HP:0001644,HP:0001723,HP:0200127,HP:0005152,HP:0005157,HP:0011663,HP:0011664,HP:0012817,HP:0031331,HP:0001638,HP:0031319,HP:0031376	NA	NA	gencode	NA	FALSE	NA	NA	NA	NA
r1337	IQCG	chr3	197950221	197950222	2	*	RPL35A	theta	1.9169e-12	4.218e-07	6.72	0.34	0.34	14.2	2338.77	860	2540	1.9169e-12	3.67048e-11	TRUE	/droptest/Data/rna_bam/r1337.bam	/droptest/Data/dna_vcf/CVP4222.vcf.gz	CVP4222	cardio	IntersectionStrict	TRUE	HP:0001639,HP:0001644,HP:0001723,HP:0200127,HP:0005152,HP:0005157,HP:0011663,HP:0011664,HP:0012817,HP:0031331,HP:0001638,HP:0031319,HP:0031376	NA	NA	gencode	NA	FALSE	NA	NA	NA	NA
r1337	JMJD6	chr17	76716723	76718732	2010	-		psi5	1.1741e-07	0.0040157	-3.85	0.57	-0.39	27.16	28.43	42	74	1.1741e-07	7.49389e-07	TRUE	/droptest/Data/rna_bam/r1337.bam	/droptest/Data/dna_vcf/CVP4222.vcf.gz	CVP4222	cardio	IntersectionStrict	TRUE	HP:0001639,HP:0001644,HP:0001723,HP:0200127,HP:0005152,HP:0005157,HP:0011663,HP:0011664,HP:0012817,HP:0031331,HP:0001638,HP:0031319,HP:0031376	NA	NA	gencode	NA	FALSE	NA	NA	NA	NA
r1337	MT-ND2	chrM	4488	4489	2	*		theta	4.5328e-07	0.028771	-2.33	0.46	-0.54	15442	17645.5	13723	29632	4.5328e-07	2.60382e-06	TRUE	/droptest/Data/rna_bam/r1337.bam	/droptest/Data/dna_vcf/CVP4222.vcf.gz	CVP4222	cardio	IntersectionStrict	TRUE	HP:0001639,HP:0001644,HP:0001723,HP:0200127,HP:0005152,HP:0005157,HP:0011663,HP:0011664,HP:0012817,HP:0031331,HP:0001638,HP:0031319,HP:0031376	NA	NA	gencode	NA	FALSE	NA	NA	NA	NA
r1337	MT-ND6	chrM	8971	15327	6357	-	MT-TE	psi3	3.1977e-24	2.5107e-18	2.96	0.43	0.43	114.9	7839.07	12294	28747	6.3954e-23	7.34754e-21	TRUE	/droptest/Data/rna_bam/r1337.bam	/droptest/Data/dna_vcf/CVP4222.vcf.gz	CVP4222	cardio	IntersectionStrict	TRUE	HP:0001639,HP:0001644,HP:0001723,HP:0200127,HP:0005152,HP:0005157,HP:0011663,HP:0011664,HP:0012817,HP:0031331,HP:0001638,HP:0031319,HP:0031376	NA	NA	gencode	NA	FALSE	NA	NA	NA	NA
r1337	MT-TA	chrM	4946	10923	5978	-	MT-TN;MT-TC;MT-TY;MT-TS1	psi5	1.8897e-11	2.4775e-06	3.62	0.9	0.9	28.33	3122.24	545	607	1.13382e-10	1.08552e-09	TRUE	/droptest/Data/rna_bam/r1337.bam	/droptest/Data/dna_vcf/CVP4222.vcf.gz	CVP4222	cardio	IntersectionStrict	TRUE	HP:0001639,HP:0001644,HP:0001723,HP:0200127,HP:0005152,HP:0005157,HP:0011663,HP:0011664,HP:0012817,HP:0031331,HP:0001638,HP:0031319,HP:0031376	NA	NA	gencode	NA	FALSE	NA	NA	NA	NA
r1337	MT-TQ	chrM	3790	6545	2756	-	MT-TA;MT-TN;MT-TC;MT-TY	psi3	1.7967e-16	5.6429e-11	4.31	1	0.99	58.56	988.23	1283	1283	3.41373e-15	9.80491e-14	TRUE	/droptest/Data/rna_bam/r1337.bam	/droptest/Data/dna_vcf/CVP4222.vcf.gz	CVP4222	cardio	IntersectionStrict	TRUE	HP:0001639,HP:0001644,HP:0001723,HP:0200127,HP:0005152,HP:0005157,HP:0011663,HP:0011664,HP:0012817,HP:0031331,HP:0001638,HP:0031319,HP:0031376	NA	NA	gencode	NA	FALSE	NA	NA	NA	NA
r1337	MT-TS1	chrM	6483	8471	1989	-		psi3	2.9607e-13	4.6491e-08	3.09	0.39	0.39	0.54	3081.97	37	95	3.25677e-12	5.3452e-11	TRUE	/droptest/Data/rna_bam/r1337.bam	/droptest/Data/dna_vcf/CVP4222.vcf.gz	CVP4222	cardio	IntersectionStrict	TRUE	HP:0001639,HP:0001644,HP:0001723,HP:0200127,HP:0005152,HP:0005157,HP:0011663,HP:0011664,HP:0012817,HP:0031331,HP:0001638,HP:0031319,HP:0031376	NA	NA	gencode	NA	FALSE	NA	NA	NA	NA
r1337	MXRA7	chr17	76688177	76718732	30556	-	RNY4P36;JMJD6	psi5	1.1741e-07	0.0040157	5.52	0.43	0.41	0.71	28.43	32	74	1.1741e-07	7.49389e-07	TRUE	/droptest/Data/rna_bam/r1337.bam	/droptest/Data/dna_vcf/CVP4222.vcf.gz	CVP4222	cardio	IntersectionStrict	TRUE	HP:0001639,HP:0001644,HP:0001723,HP:0200127,HP:0005152,HP:0005157,HP:0011663,HP:0011664,HP:0012817,HP:0031331,HP:0001638,HP:0031319,HP:0031376	NA	NA	gencode	NA	FALSE	NA	NA	NA	NA
r1337	MYH6	chr14	23390426	23420177	29752	-	ENSG00000289973;MYH7;MIR208B	psi5	1.0727e-12	2.4109e-07	-3.75	0	-0.81	62.51	123.97	0	486	7.5089e-12	9.58536e-11	TRUE	/droptest/Data/rna_bam/r1337.bam	/droptest/Data/dna_vcf/CVP4222.vcf.gz	CVP4222	cardio	IntersectionStrict	TRUE	HP:0001639,HP:0001644,HP:0001723,HP:0200127,HP:0005152,HP:0005157,HP:0011663,HP:0011664,HP:0012817,HP:0031331,HP:0001638,HP:0031319,HP:0031376	NA	NA	gencode	NA	FALSE	Cardiomyopathy, Hypertrophic cardiomyopathy, Dilated cardiomyopathy	HP:0001638, HP:0001639, HP:0001644	451, 245, 138	64
r1337	MYH7	chr14	23413855	23420177	6323	-	MIR208B	psi5	1.0727e-12	2.4109e-07	5.49	0.98	0.97	4.97	123.97	478	486	4.2908e-12	6.16202e-11	TRUE	/droptest/Data/rna_bam/r1337.bam	/droptest/Data/dna_vcf/CVP4222.vcf.gz	CVP4222	cardio	IntersectionStrict	TRUE	HP:0001639,HP:0001644,HP:0001723,HP:0200127,HP:0005152,HP:0005157,HP:0011663,HP:0011664,HP:0012817,HP:0031331,HP:0001638,HP:0031319,HP:0031376	NA	NA	gencode	NA	FALSE	Cardiomyopathy, Hypertrophic cardiomyopathy, Dilated cardiomyopathy	HP:0001638, HP:0001639, HP:0001644	451, 245, 138	380
r1337	NACA	chr12	56718253	56718321	69	-	ENSG00000285625	psi5	3.3359e-07	0.0099026	-2.29	0	-0.31	20.61	70.69	0	68	3.3359e-07	2.01713e-06	TRUE	/droptest/Data/rna_bam/r1337.bam	/droptest/Data/dna_vcf/CVP4222.vcf.gz	CVP4222	cardio	IntersectionStrict	TRUE	HP:0001639,HP:0001644,HP:0001723,HP:0200127,HP:0005152,HP:0005157,HP:0011663,HP:0011664,HP:0012817,HP:0031331,HP:0001638,HP:0031319,HP:0031376	NA	NA	gencode	NA	FALSE	NA	NA	NA	NA
r1337	NBPF8	chr1	120465372	120465977	606	+		psi5	2.8654e-06	0.059398	-4.59	0.55	-0.4	18.34	18.73	17	31	2.8654e-06	1.17571e-05	TRUE	/droptest/Data/rna_bam/r1337.bam	/droptest/Data/dna_vcf/CVP4222.vcf.gz	CVP4222	cardio	IntersectionStrict	TRUE	HP:0001639,HP:0001644,HP:0001723,HP:0200127,HP:0005152,HP:0005157,HP:0011663,HP:0011664,HP:0012817,HP:0031331,HP:0001638,HP:0031319,HP:0031376	NA	NA	gencode	NA	FALSE	NA	NA	NA	NA
r1337	NEK3	chr13	52151233	52151324	92	-		psi5	2.4929e-07	0.0078443	-4.94	0.4	-0.55	26.15	26.6	8	20	4.9858e-07	2.72766e-06	TRUE	/droptest/Data/rna_bam/r1337.bam	/droptest/Data/dna_vcf/CVP4222.vcf.gz	CVP4222	cardio	IntersectionStrict	TRUE	HP:0001639,HP:0001644,HP:0001723,HP:0200127,HP:0005152,HP:0005157,HP:0011663,HP:0011664,HP:0012817,HP:0031331,HP:0001638,HP:0031319,HP:0031376	NA	NA	gencode	NA	FALSE	NA	NA	NA	NA
r1337	PDE4DIPP2	chr1	120518647	120519217	571	-		psi5	4.151e-06	0.081441	2.94	0.99	0.88	24.8	146.74	70	71	8.302e-06	3.28896e-05	TRUE	/droptest/Data/rna_bam/r1337.bam	/droptest/Data/dna_vcf/CVP4222.vcf.gz	CVP4222	cardio	IntersectionStrict	TRUE	HP:0001639,HP:0001644,HP:0001723,HP:0200127,HP:0005152,HP:0005157,HP:0011663,HP:0011664,HP:0012817,HP:0031331,HP:0001638,HP:0031319,HP:0031376	NA	NA	gencode	NA	FALSE	NA	NA	NA	NA
r1337	RPL35A	chr3	197950222	197950935	714	+		psi3	1.5207e-19	7.9598e-14	-7.6	0.33	-0.62	2324.45	2483.32	1680	5083	3.0414e-19	1.16473e-17	TRUE	/droptest/Data/rna_bam/r1337.bam	/droptest/Data/dna_vcf/CVP4222.vcf.gz	CVP4222	cardio	IntersectionStrict	TRUE	HP:0001639,HP:0001644,HP:0001723,HP:0200127,HP:0005152,HP:0005157,HP:0011663,HP:0011664,HP:0012817,HP:0031331,HP:0001638,HP:0031319,HP:0031376	NA	NA	gencode	NA	FALSE	NA	NA	NA	NA
r1337	WDPCP	chr2	63605942	63605943	2	*	MDH1	theta	5.4142e-08	0.0039712	-3.7	0.37	-0.62	157.01	171.59	115	313	5.4142e-08	4.14684e-07	TRUE	/droptest/Data/rna_bam/r1337.bam	/droptest/Data/dna_vcf/CVP4222.vcf.gz	CVP4222	cardio	IntersectionStrict	TRUE	HP:0001639,HP:0001644,HP:0001723,HP:0200127,HP:0005152,HP:0005157,HP:0011663,HP:0011664,HP:0012817,HP:0031331,HP:0001638,HP:0031319,HP:0031376	NA	NA	gencode	NA	FALSE	NA	NA	NA	NA
r1337	ZFAS1	chr20	49280571	49280902	332	+	ENSG00000277967;SNORD12	psi5	1.459e-07	0.0047822	-5.25	0.14	-0.48	101.64	170.11	52	382	5.836e-07	3.04766e-06	TRUE	/droptest/Data/rna_bam/r1337.bam	/droptest/Data/dna_vcf/CVP4222.vcf.gz	CVP4222	cardio	IntersectionStrict	TRUE	HP:0001639,HP:0001644,HP:0001723,HP:0200127,HP:0005152,HP:0005157,HP:0011663,HP:0011664,HP:0012817,HP:0031331,HP:0001638,HP:0031319,HP:0031376	NA	NA	gencode	NA	FALSE	NA	NA	NA	NA
r1339	AMY1A	chr1	103662776	103662885	110	+		psi3	7.2681e-14	2.2826e-08	-5.92	0.55	-0.44	171.14	173.28	151	274	7.2681e-14	1.21395e-12	TRUE	/droptest/Data/rna_bam/r1339.bam	/droptest/Data/dna_vcf/MF0002.vcf.gz	MF0002	cardio	IntersectionStrict	TRUE	HP:0001639,HP:0001644,HP:0001723,HP:0200127,HP:0005152,HP:0005157,HP:0011663,HP:0011664,HP:0012817,HP:0031331,HP:0001638,HP:0031319,HP:0031375	NA	NA	gencode	NA	FALSE	NA	NA	NA	NA
r1339	AMY2A	chr1	103623985	103662885	38901	+	AMY1A	psi3	7.2681e-14	2.2826e-08	6.2	0.45	0.44	2	173.28	123	274	2.18043e-13	3.12159e-12	TRUE	/droptest/Data/rna_bam/r1339.bam	/droptest/Data/dna_vcf/MF0002.vcf.gz	MF0002	cardio	IntersectionStrict	TRUE	HP:0001639,HP:0001644,HP:0001723,HP:0200127,HP:0005152,HP:0005157,HP:0011663,HP:0011664,HP:0012817,HP:0031331,HP:0001638,HP:0031319,HP:0031375	NA	NA	gencode	NA	FALSE	NA	NA	NA	NA
r1339	ENSG00000258444	chr14	23386472	23416093	29622	+		psi5	1.4614e-18	3.8321e-13	3.61	1	0.97	14.68	1009.56	49	49	4.3842e-18	1.09841e-16	TRUE	/droptest/Data/rna_bam/r1339.bam	/droptest/Data/dna_vcf/MF0002.vcf.gz	MF0002	cardio	IntersectionStrict	TRUE	HP:0001639,HP:0001644,HP:0001723,HP:0200127,HP:0005152,HP:0005157,HP:0011663,HP:0011664,HP:0012817,HP:0031331,HP:0001638,HP:0031319,HP:0031375	NA	NA	gencode	NA	FALSE	NA	NA	NA	NA
r1339	ENSG00000290192	chr16	21404831	21404968	138	+		psi3	2.3269e-07	0.0093692	3.05	1	0.87	0.45	34.7	18	18	4.6538e-07	2.22086e-06	TRUE	/droptest/Data/rna_bam/r1339.bam	/droptest/Data/dna_vcf/MF0002.vcf.gz	MF0002	cardio	IntersectionStrict	TRUE	HP:0001639,HP:0001644,HP:0001723,HP:0200127,HP:0005152,HP:0005157,HP:0011663,HP:0011664,HP:0012817,HP:0031331,HP:0001638,HP:0031319,HP:0031375	NA	NA	gencode	NA	FALSE	NA	NA	NA	NA
r1339	FSTL3	chr19	682289	682290	2	*		theta	3.2686e-09	0.00034582	-4.14	0.49	-0.51	513.47	528.65	134	274	3.2686e-09	2.51971e-08	TRUE	/droptest/Data/rna_bam/r1339.bam	/droptest/Data/dna_vcf/MF0002.vcf.gz	MF0002	cardio	IntersectionStrict	TRUE	HP:0001639,HP:0001644,HP:0001723,HP:0200127,HP:0005152,HP:0005157,HP:0011663,HP:0011664,HP:0012817,HP:0031331,HP:0001638,HP:0031319,HP:0031375	NA	NA	gencode	NA	FALSE	NA	NA	NA	NA
r1339	GCC2	chr2	108508471	108508472	2	*	GCC2-AS1	theta	1.2481e-07	0.0082525	3.79	1	0.92	3.38	58.41	22	22	1.2481e-07	7.23385e-07	TRUE	/droptest/Data/rna_bam/r1339.bam	/droptest/Data/dna_vcf/MF0002.vcf.gz	MF0002	cardio	IntersectionStrict	TRUE	HP:0001639,HP:0001644,HP:0001723,HP:0200127,HP:0005152,HP:0005157,HP:0011663,HP:0011664,HP:0012817,HP:0031331,HP:0001638,HP:0031319,HP:0031375	NA	NA	gencode	NA	FALSE	NA	NA	NA	NA
r1339	KCTD2	chr17	75040202	75040203	2	*	ATP5PD	theta	1.1554e-12	4.767e-07	4.9	1	0.91	11.46	1192.01	11	11	1.1554e-12	1.44735e-11	TRUE	/droptest/Data/rna_bam/r1339.bam	/droptest/Data/dna_vcf/MF0002.vcf.gz	MF0002	cardio	IntersectionStrict	TRUE	HP:0001639,HP:0001644,HP:0001723,HP:0200127,HP:0005152,HP:0005157,HP:0011663,HP:0011664,HP:0012817,HP:0031331,HP:0001638,HP:0031319,HP:0031375	NA	NA	gencode	NA	FALSE	NA	NA	NA	NA
r1339	MGAT5	chr2	134450813	134450814	2	*		theta	6.2089e-07	0.0293	-3.32	0.03	-0.93	59.88	69.21	4	128	6.2089e-07	2.82829e-06	TRUE	/droptest/Data/rna_bam/r1339.bam	/droptest/Data/dna_vcf/MF0002.vcf.gz	MF0002	cardio	IntersectionStrict	TRUE	HP:0001639,HP:0001644,HP:0001723,HP:0200127,HP:0005152,HP:0005157,HP:0011663,HP:0011664,HP:0012817,HP:0031331,HP:0001638,HP:0031319,HP:0031375	NA	NA	gencode	NA	FALSE	NA	NA	NA	NA
r1339	MT-CO2	chrM	6049	15374	9326	+	MT-CYB;MT-ND5;MT-CO1;MT-ND3;MT-ND4;MT-ATP6;MT-CO3;MT-TD;MT-TK;MT-TG;MT-TR;MT-TH;MT-TS2;MT-TL2;MT-ND4L;MT-ATP8	psi5	3.8436e-07	0.013743	3.97	1	0.89	76	433.25	5274	5274	3.8436e-07	1.92593e-06	TRUE	/droptest/Data/rna_bam/r1339.bam	/droptest/Data/dna_vcf/MF0002.vcf.gz	MF0002	cardio	IntersectionStrict	TRUE	HP:0001639,HP:0001644,HP:0001723,HP:0200127,HP:0005152,HP:0005157,HP:0011663,HP:0011664,HP:0012817,HP:0031331,HP:0001638,HP:0031319,HP:0031375	NA	NA	gencode	NA	FALSE	NA	NA	NA	NA
r1339	MT-ND6	chrM	4932	14418	9487	-	MT-TA;MT-TN;MT-TC;MT-TY;MT-TS1	psi5	3.9051e-19	1.536e-13	5.44	0.97	0.96	0.92	432.7	98	101	8.59122e-18	1.72194e-16	TRUE	/droptest/Data/rna_bam/r1339.bam	/droptest/Data/dna_vcf/MF0002.vcf.gz	MF0002	cardio	IntersectionStrict	TRUE	HP:0001639,HP:0001644,HP:0001723,HP:0200127,HP:0005152,HP:0005157,HP:0011663,HP:0011664,HP:0012817,HP:0031331,HP:0001638,HP:0031319,HP:0031375	NA	NA	gencode	NA	FALSE	NA	NA	NA	NA
r1339	MT-TA	chrM	4946	14129	9184	-	MT-TN;MT-TC;MT-TY;MT-TS1	psi5	4.4968e-12	5.8956e-07	4.5	0.9	0.89	5.51	488.26	543	606	5.84584e-11	6.07212e-10	TRUE	/droptest/Data/rna_bam/r1339.bam	/droptest/Data/dna_vcf/MF0002.vcf.gz	MF0002	cardio	IntersectionStrict	TRUE	HP:0001639,HP:0001644,HP:0001723,HP:0200127,HP:0005152,HP:0005157,HP:0011663,HP:0011664,HP:0012817,HP:0031331,HP:0001638,HP:0031319,HP:0031375	NA	NA	gencode	NA	FALSE	NA	NA	NA	NA
r1339	MT-TQ	chrM	3322	8810	5489	-	MT-TA;MT-TN;MT-TC;MT-TY;MT-TS1	psi5	2.0044e-20	1.0511e-14	5.62	0.98	0.98	100.03	896.9	10703	10928	4.0088e-19	1.33914e-17	TRUE	/droptest/Data/rna_bam/r1339.bam	/droptest/Data/dna_vcf/MF0002.vcf.gz	MF0002	cardio	IntersectionStrict	TRUE	HP:0001639,HP:0001644,HP:0001723,HP:0200127,HP:0005152,HP:0005157,HP:0011663,HP:0011664,HP:0012817,HP:0031331,HP:0001638,HP:0031319,HP:0031375	NA	NA	gencode	NA	FALSE	NA	NA	NA	NA
r1339	MT-TS1	chrM	7194	11857	4664	-		psi5	4.914e-25	3.8656e-19	4.9	1	1	467.51	6909.67	34438	34439	3.9312e-24	3.93965e-22	TRUE	/droptest/Data/rna_bam/r1339.bam	/droptest/Data/dna_vcf/MF0002.vcf.gz	MF0002	cardio	IntersectionStrict	TRUE	HP:0001639,HP:0001644,HP:0001723,HP:0200127,HP:0005152,HP:0005157,HP:0011663,HP:0011664,HP:0012817,HP:0031331,HP:0001638,HP:0031319,HP:0031375	NA	NA	gencode	NA	FALSE	NA	NA	NA	NA
r1339	MYH6	chr14	23393027	23393028	2	*		theta	3.7694e-07	0.018569	-3	0.08	-0.91	687.13	1257.97	474	5859	1.13082e-06	4.85416e-06	TRUE	/droptest/Data/rna_bam/r1339.bam	/droptest/Data/dna_vcf/MF0002.vcf.gz	MF0002	cardio	IntersectionStrict	TRUE	HP:0001639,HP:0001644,HP:0001723,HP:0200127,HP:0005152,HP:0005157,HP:0011663,HP:0011664,HP:0012817,HP:0031331,HP:0001638,HP:0031319,HP:0031375	NA	NA	gencode	NA	FALSE	Cardiomyopathy, Hypertrophic cardiomyopathy, Dilated cardiomyopathy	HP:0001638, HP:0001639, HP:0001644	451, 245, 138	64
r1339	MYH7	chr14	23418332	23419182	851	-		psi5	2.0197e-11	2.4443e-06	3.45	0.99	0.99	47.6	975.19	651	655	6.0591e-11	6.07212e-10	TRUE	/droptest/Data/rna_bam/r1339.bam	/droptest/Data/dna_vcf/MF0002.vcf.gz	MF0002	cardio	IntersectionStrict	TRUE	HP:0001639,HP:0001644,HP:0001723,HP:0200127,HP:0005152,HP:0005157,HP:0011663,HP:0011664,HP:0012817,HP:0031331,HP:0001638,HP:0031319,HP:0031375	NA	NA	gencode	NA	FALSE	Cardiomyopathy, Hypertrophic cardiomyopathy, Dilated cardiomyopathy	HP:0001638, HP:0001639, HP:0001644	451, 245, 138	380
r1339	MYL2	chr12	110915791	110927855	12065	-		psi5	1.3098e-08	0.00082301	5.17	0.96	0.87	11.71	22.12	523	542	2.6196e-08	1.75015e-07	TRUE	/droptest/Data/rna_bam/r1339.bam	/droptest/Data/dna_vcf/MF0002.vcf.gz	MF0002	cardio	IntersectionStrict	TRUE	HP:0001639,HP:0001644,HP:0001723,HP:0200127,HP:0005152,HP:0005157,HP:0011663,HP:0011664,HP:0012817,HP:0031331,HP:0001638,HP:0031319,HP:0031375	NA	NA	gencode	NA	FALSE	Cardiomyopathy, Hypertrophic cardiomyopathy, Dilated cardiomyopathy	HP:0001638, HP:0001639, HP:0001644	451, 245, 138	219
r1339	OBSCN	chr1	228244403	228245519	1117	+		psi5	1.0305e-09	8.5328e-05	-3.57	0.03	-0.88	39.35	44.64	2	62	2.061e-09	1.72119e-08	TRUE	/droptest/Data/rna_bam/r1339.bam	/droptest/Data/dna_vcf/MF0002.vcf.gz	MF0002	cardio	IntersectionStrict	TRUE	HP:0001639,HP:0001644,HP:0001723,HP:0200127,HP:0005152,HP:0005157,HP:0011663,HP:0011664,HP:0012817,HP:0031331,HP:0001638,HP:0031319,HP:0031375	NA	NA	gencode	NA	FALSE	NA	NA	NA	NA
r1339	OGFR	chr20	62813260	62813261	2	*		theta	2.639e-06	0.09468	3.97	1	0.8	35.91	258.7	58	58	2.639e-06	1.01718e-05	TRUE	/droptest/Data/rna_bam/r1339.bam	/droptest/Data/dna_vcf/MF0002.vcf.gz	MF0002	cardio	IntersectionStrict	TRUE	HP:0001639,HP:0001644,HP:0001723,HP:0200127,HP:0005152,HP:0005157,HP:0011663,HP:0011664,HP:0012817,HP:0031331,HP:0001638,HP:0031319,HP:0031375	NA	NA	gencode	NA	FALSE	NA	NA	NA	NA
r1339	PRDX1	chr1	45519048	45521634	2587	-		psi5	6.4965e-08	0.003194	4.92	0.94	0.71	0.32	3.74	34	36	1.2993e-07	7.23385e-07	TRUE	/droptest/Data/rna_bam/r1339.bam	/droptest/Data/dna_vcf/MF0002.vcf.gz	MF0002	cardio	IntersectionStrict	TRUE	HP:0001639,HP:0001644,HP:0001723,HP:0200127,HP:0005152,HP:0005157,HP:0011663,HP:0011664,HP:0012817,HP:0031331,HP:0001638,HP:0031319,HP:0031375	NA	NA	gencode	NA	FALSE	NA	NA	NA	NA
r1339	RPL10A	chr6	35468440	35468801	362	+		psi3	9.3351e-10	9.1619e-05	-5.49	0.23	-0.7	17.95	19.35	25	111	9.3351e-10	8.50469e-09	TRUE	/droptest/Data/rna_bam/r1339.bam	/droptest/Data/dna_vcf/MF0002.vcf.gz	MF0002	cardio	IntersectionStrict	TRUE	HP:0001639,HP:0001644,HP:0001723,HP:0200127,HP:0005152,HP:0005157,HP:0011663,HP:0011664,HP:0012817,HP:0031331,HP:0001638,HP:0031319,HP:0031375	NA	NA	gencode	NA	FALSE	NA	NA	NA	NA
r1339	RPL8	chr8	144791311	144791872	562	-		psi3	1.3865e-20	1.0886e-14	8.54	0.52	0.51	0.91	107.02	97	185	2.773e-20	1.38948e-18	TRUE	/droptest/Data/rna_bam/r1339.bam	/droptest/Data/dna_vcf/MF0002.vcf.gz	MF0002	cardio	IntersectionStrict	TRUE	HP:0001639,HP:0001644,HP:0001723,HP:0200127,HP:0005152,HP:0005157,HP:0011663,HP:0011664,HP:0012817,HP:0031331,HP:0001638,HP:0031319,HP:0031375	NA	NA	gencode	NA	FALSE	NA	NA	NA	NA
r1339	SEC14L1	chr17	77215754	77216023	270	+		psi3	6.7388e-08	0.0035274	3.73	0.87	0.73	0.74	18.96	20	23	6.7388e-08	4.2208e-07	TRUE	/droptest/Data/rna_bam/r1339.bam	/droptest/Data/dna_vcf/MF0002.vcf.gz	MF0002	cardio	IntersectionStrict	TRUE	HP:0001639,HP:0001644,HP:0001723,HP:0200127,HP:0005152,HP:0005157,HP:0011663,HP:0011664,HP:0012817,HP:0031331,HP:0001638,HP:0031319,HP:0031375	NA	NA	gencode	NA	FALSE	NA	NA	NA	NA
r1339	TMEM69	chr1	45688275	45688276	2	*		theta	1.0157e-08	0.00095785	4.34	0.45	0.41	7.17	138.55	88	194	2.0314e-08	1.45412e-07	TRUE	/droptest/Data/rna_bam/r1339.bam	/droptest/Data/dna_vcf/MF0002.vcf.gz	MF0002	cardio	IntersectionStrict	TRUE	HP:0001639,HP:0001644,HP:0001723,HP:0200127,HP:0005152,HP:0005157,HP:0011663,HP:0011664,HP:0012817,HP:0031331,HP:0001638,HP:0031319,HP:0031375	NA	NA	gencode	NA	FALSE	NA	NA	NA	NA
r1339	UBB	chr17	16382488	16382489	2	*	ENSG00000265401	theta	1.1625e-06	0.049829	-2.85	0.58	-0.42	5369.47	5747.58	5966	10305	1.1625e-06	4.85416e-06	TRUE	/droptest/Data/rna_bam/r1339.bam	/droptest/Data/dna_vcf/MF0002.vcf.gz	MF0002	cardio	IntersectionStrict	TRUE	HP:0001639,HP:0001644,HP:0001723,HP:0200127,HP:0005152,HP:0005157,HP:0011663,HP:0011664,HP:0012817,HP:0031331,HP:0001638,HP:0031319,HP:0031375	NA	NA	gencode	NA	FALSE	NA	NA	NA	NA
r1339	VCL	chr10	74082450	74082451	2	*		theta	4.7703e-08	0.0035784	4.02	1	0.88	4.68	90.51	19	19	1.43109e-07	7.54824e-07	TRUE	/droptest/Data/rna_bam/r1339.bam	/droptest/Data/dna_vcf/MF0002.vcf.gz	MF0002	cardio	IntersectionStrict	TRUE	HP:0001639,HP:0001644,HP:0001723,HP:0200127,HP:0005152,HP:0005157,HP:0011663,HP:0011664,HP:0012817,HP:0031331,HP:0001638,HP:0031319,HP:0031375	NA	NA	gencode	NA	FALSE	Cardiomyopathy, Hypertrophic cardiomyopathy, Dilated cardiomyopathy	HP:0001638, HP:0001639, HP:0001644	451, 245, 138	53
r1339	ZNF767P	chr7	149549374	149549375	2	*		theta	2.1765e-06	0.079821	3.96	0.51	0.44	1.51	23.5	18	35	2.1765e-06	8.72471e-06	TRUE	/droptest/Data/rna_bam/r1339.bam	/droptest/Data/dna_vcf/MF0002.vcf.gz	MF0002	cardio	IntersectionStrict	TRUE	HP:0001639,HP:0001644,HP:0001723,HP:0200127,HP:0005152,HP:0005157,HP:0011663,HP:0011664,HP:0012817,HP:0031331,HP:0001638,HP:0031319,HP:0031375	NA	NA	gencode	NA	FALSE	NA	NA	NA	NA
r1402	CES1	chr16	55816963	55820371	3409	-		psi5	1.5015e-11	1.8172e-06	4.44	0.77	0.73	3.04	91.16	54	70	6.006e-11	6.49749e-10	TRUE	/droptest/Data/rna_bam/r1402.bam	/droptest/Data/dna_vcf/CVP4165-1.vcf.gz	CVP4165-1	cardio	IntersectionStrict	TRUE	HP:0001639,HP:0001644,HP:0001723,HP:0200127,HP:0005152,HP:0005157,HP:0011663,HP:0011664,HP:0012817,HP:0031331,HP:0001638,HP:0031319,HP:0031374	NA	NA	gencode	NA	FALSE	NA	NA	NA	NA
r1402	CGRRF1	chr14	54522594	54530048	7455	+		psi5	2.0779e-07	0.010897	-4.09	0.43	-0.5	50.82	53.79	10	23	2.0779e-07	9.36642e-07	TRUE	/droptest/Data/rna_bam/r1402.bam	/droptest/Data/dna_vcf/CVP4165-1.vcf.gz	CVP4165-1	cardio	IntersectionStrict	TRUE	HP:0001639,HP:0001644,HP:0001723,HP:0200127,HP:0005152,HP:0005157,HP:0011663,HP:0011664,HP:0012817,HP:0031331,HP:0001638,HP:0031319,HP:0031374	NA	NA	gencode	NA	FALSE	NA	NA	NA	NA
r1402	DES	chr2	219426511	219426583	73	+		psi5	1.9149e-06	0.079282	2.04	1	0.84	1.04	757.26	38	38	1.9149e-06	6.47376e-06	TRUE	/droptest/Data/rna_bam/r1402.bam	/droptest/Data/dna_vcf/CVP4165-1.vcf.gz	CVP4165-1	cardio	IntersectionStrict	TRUE	HP:0001639,HP:0001644,HP:0001723,HP:0200127,HP:0005152,HP:0005157,HP:0011663,HP:0011664,HP:0012817,HP:0031331,HP:0001638,HP:0031319,HP:0031374	NA	NA	gencode	NA	FALSE	Cardiomyopathy, Hypertrophic cardiomyopathy, Dilated cardiomyopathy, Restrictive cardiomyopathy, Concentric hypertrophic cardiomyopathy, Right ventricular cardiomyopathy	HP:0001638, HP:0001639, HP:0001644, HP:0001723, HP:0005157, HP:0011663	451, 245, 138, 15, 3, 9	149
r1402	ENSG00000228925	chr2	46904217	46904218	2	*	MCFD2	theta	8.8433e-07	0.072971	-3.3	0	-0.95	80.46	91.13	0	55	8.8433e-07	3.67961e-06	TRUE	/droptest/Data/rna_bam/r1402.bam	/droptest/Data/dna_vcf/CVP4165-1.vcf.gz	CVP4165-1	cardio	IntersectionStrict	TRUE	HP:0001639,HP:0001644,HP:0001723,HP:0200127,HP:0005152,HP:0005157,HP:0011663,HP:0011664,HP:0012817,HP:0031331,HP:0001638,HP:0031319,HP:0031374	NA	NA	gencode	NA	FALSE	NA	NA	NA	NA
r1402	LRRC77P	chr3	167877736	167878919	1184	+		psi5	1.7194e-06	0.073113	-3.87	0.19	-0.64	11.1	11.87	3	16	1.7194e-06	6.20035e-06	TRUE	/droptest/Data/rna_bam/r1402.bam	/droptest/Data/dna_vcf/CVP4165-1.vcf.gz	CVP4165-1	cardio	IntersectionStrict	TRUE	HP:0001639,HP:0001644,HP:0001723,HP:0200127,HP:0005152,HP:0005157,HP:0011663,HP:0011664,HP:0012817,HP:0031331,HP:0001638,HP:0031319,HP:0031374	NA	NA	gencode	NA	FALSE	NA	NA	NA	NA
r1402	MT-ND6	chrM	13436	14528	1093	-		psi5	6.015e-40	4.7317e-34	4.16	1	0.99	2.86	16468.6	104	104	3.609e-39	9.76084e-38	TRUE	/droptest/Data/rna_bam/r1402.bam	/droptest/Data/dna_vcf/CVP4165-1.vcf.gz	CVP4165-1	cardio	IntersectionStrict	TRUE	HP:0001639,HP:0001644,HP:0001723,HP:0200127,HP:0005152,HP:0005157,HP:0011663,HP:0011664,HP:0012817,HP:0031331,HP:0001638,HP:0031319,HP:0031374	NA	NA	gencode	NA	FALSE	NA	NA	NA	NA
r1402	MT-TA	chrM	5349	13305	7957	-	MT-TN;MT-TC;MT-TY;MT-TS1	psi5	8.8374e-09	0.00063199	-3.18	0	-0.48	0.88	2496.08	0	8386	4.4187e-08	2.98769e-07	TRUE	/droptest/Data/rna_bam/r1402.bam	/droptest/Data/dna_vcf/CVP4165-1.vcf.gz	CVP4165-1	cardio	IntersectionStrict	TRUE	HP:0001639,HP:0001644,HP:0001723,HP:0200127,HP:0005152,HP:0005157,HP:0011663,HP:0011664,HP:0012817,HP:0031331,HP:0001638,HP:0031319,HP:0031374	NA	NA	gencode	NA	FALSE	NA	NA	NA	NA
r1402	MT-TQ	chrM	4383	8926	4544	-	MT-TA;MT-TN;MT-TC;MT-TY;MT-TS1	psi5	1.898e-49	2.9861e-43	5.67	1	1	199.21	36505.8	4024	4024	5.3144e-48	2.87465e-46	TRUE	/droptest/Data/rna_bam/r1402.bam	/droptest/Data/dna_vcf/CVP4165-1.vcf.gz	CVP4165-1	cardio	IntersectionStrict	TRUE	HP:0001639,HP:0001644,HP:0001723,HP:0200127,HP:0005152,HP:0005157,HP:0011663,HP:0011664,HP:0012817,HP:0031331,HP:0001638,HP:0031319,HP:0031374	NA	NA	gencode	NA	FALSE	NA	NA	NA	NA
r1402	MT-TS1	chrM	6220	8471	2252	-		psi5	3.135e-36	1.6441e-30	-2.45	0	-0.91	13194.5	31402.2	0	839	6.27e-35	1.13052e-33	TRUE	/droptest/Data/rna_bam/r1402.bam	/droptest/Data/dna_vcf/CVP4165-1.vcf.gz	CVP4165-1	cardio	IntersectionStrict	TRUE	HP:0001639,HP:0001644,HP:0001723,HP:0200127,HP:0005152,HP:0005157,HP:0011663,HP:0011664,HP:0012817,HP:0031331,HP:0001638,HP:0031319,HP:0031374	NA	NA	gencode	NA	FALSE	NA	NA	NA	NA
r1402	MYH6	chr14	23382470	23413800	31331	-	MIR208A;ENSG00000289973;MYH7	psi3	1.6508e-08	0.0015249	2.03	1	0.38	1433.18	1433.32	2511	2511	1.6508e-08	1.27564e-07	TRUE	/droptest/Data/rna_bam/r1402.bam	/droptest/Data/dna_vcf/CVP4165-1.vcf.gz	CVP4165-1	cardio	IntersectionStrict	TRUE	HP:0001639,HP:0001644,HP:0001723,HP:0200127,HP:0005152,HP:0005157,HP:0011663,HP:0011664,HP:0012817,HP:0031331,HP:0001638,HP:0031319,HP:0031374	NA	NA	gencode	NA	FALSE	Cardiomyopathy, Hypertrophic cardiomyopathy, Dilated cardiomyopathy	HP:0001638, HP:0001639, HP:0001644	451, 245, 138	64
r1402	MYH7	chr14	23415728	23416003	276	-		psi3	6.9996e-08	0.0060282	3.67	0.58	0.49	0.77	66.34	30	52	1.39992e-07	6.884e-07	TRUE	/droptest/Data/rna_bam/r1402.bam	/droptest/Data/dna_vcf/CVP4165-1.vcf.gz	CVP4165-1	cardio	IntersectionStrict	TRUE	HP:0001639,HP:0001644,HP:0001723,HP:0200127,HP:0005152,HP:0005157,HP:0011663,HP:0011664,HP:0012817,HP:0031331,HP:0001638,HP:0031319,HP:0031374	NA	NA	gencode	NA	FALSE	Cardiomyopathy, Hypertrophic cardiomyopathy, Dilated cardiomyopathy	HP:0001638, HP:0001639, HP:0001644	451, 245, 138	380
r1402	PREPL	chr2	44321901	44322730	830	-		psi3	9.5834e-11	1.6721e-05	-4.96	0.58	-0.41	158.55	160.75	134	232	9.5834e-11	8.6397e-10	TRUE	/droptest/Data/rna_bam/r1402.bam	/droptest/Data/dna_vcf/CVP4165-1.vcf.gz	CVP4165-1	cardio	IntersectionStrict	TRUE	HP:0001639,HP:0001644,HP:0001723,HP:0200127,HP:0005152,HP:0005157,HP:0011663,HP:0011664,HP:0012817,HP:0031331,HP:0001638,HP:0031319,HP:0031374	NA	NA	gencode	NA	FALSE	NA	NA	NA	NA
r1402	PWWP3B	chrX	106204171	106205218	1048	+		psi5	7.3625e-15	1.287e-09	-7.78	0	-0.88	23.62	23.74	0	13	2.20875e-14	2.98687e-13	TRUE	/droptest/Data/rna_bam/r1402.bam	/droptest/Data/dna_vcf/CVP4165-1.vcf.gz	CVP4165-1	cardio	IntersectionStrict	TRUE	HP:0001639,HP:0001644,HP:0001723,HP:0200127,HP:0005152,HP:0005157,HP:0011663,HP:0011664,HP:0012817,HP:0031331,HP:0001638,HP:0031319,HP:0031374	NA	NA	gencode	NA	FALSE	NA	NA	NA	NA
r1402	RIN2	chr20	19889659	19935098	45440	+		psi5	1.3017e-06	0.056888	-4.73	0.62	-0.34	19.6	19.96	15	24	1.3017e-06	5.02937e-06	TRUE	/droptest/Data/rna_bam/r1402.bam	/droptest/Data/dna_vcf/CVP4165-1.vcf.gz	CVP4165-1	cardio	IntersectionStrict	TRUE	HP:0001639,HP:0001644,HP:0001723,HP:0200127,HP:0005152,HP:0005157,HP:0011663,HP:0011664,HP:0012817,HP:0031331,HP:0001638,HP:0031319,HP:0031374	NA	NA	gencode	NA	FALSE	NA	NA	NA	NA
r1402	RRP15	chr1	218302293	218302294	2	*		theta	6.4996e-08	0.0079455	3.84	1	0.94	6.6	58.2	58	58	6.4996e-08	3.90638e-07	TRUE	/droptest/Data/rna_bam/r1402.bam	/droptest/Data/dna_vcf/CVP4165-1.vcf.gz	CVP4165-1	cardio	IntersectionStrict	TRUE	HP:0001639,HP:0001644,HP:0001723,HP:0200127,HP:0005152,HP:0005157,HP:0011663,HP:0011664,HP:0012817,HP:0031331,HP:0001638,HP:0031319,HP:0031374	NA	NA	gencode	NA	FALSE	NA	NA	NA	NA
r1402	WASH7P	chr1	17056	17914	859	-	MIR6859-1	psi5	3.8625e-08	0.002532	3.6	1	0.9	8.81	229.19	28	28	7.725e-08	4.17858e-07	TRUE	/droptest/Data/rna_bam/r1402.bam	/droptest/Data/dna_vcf/CVP4165-1.vcf.gz	CVP4165-1	cardio	IntersectionStrict	TRUE	HP:0001639,HP:0001644,HP:0001723,HP:0200127,HP:0005152,HP:0005157,HP:0011663,HP:0011664,HP:0012817,HP:0031331,HP:0001638,HP:0031319,HP:0031374	NA	NA	gencode	NA	FALSE	NA	NA	NA	NA
r1404	CENPP	chr9	92424201	92424202	2	*	OMD	theta	2.1205e-06	0.085353	4.28	1	0.74	0.37	12.11	8	8	2.1205e-06	7.42532e-06	TRUE	/droptest/Data/rna_bam/r1404.bam	/droptest/Data/dna_vcf/CVP4223.vcf.gz	CVP4223	cardio	IntersectionStrict	TRUE	HP:0001639,HP:0001644,HP:0001723,HP:0200127,HP:0005152,HP:0005157,HP:0011663,HP:0011664,HP:0012817,HP:0031331,HP:0001638,HP:0031319,HP:0031373	NA	NA	gencode	NA	FALSE	NA	NA	NA	NA
r1404	ENSG00000230021	chr1	632612	633829	1218	-		psi3	3.3199e-11	5.2132e-06	3.28	1	0.97	7.07	2184.15	756	756	2.32393e-10	1.32237e-09	TRUE	/droptest/Data/rna_bam/r1404.bam	/droptest/Data/dna_vcf/CVP4223.vcf.gz	CVP4223	cardio	IntersectionStrict	TRUE	HP:0001639,HP:0001644,HP:0001723,HP:0200127,HP:0005152,HP:0005157,HP:0011663,HP:0011664,HP:0012817,HP:0031331,HP:0001638,HP:0031319,HP:0031373	NA	NA	gencode	NA	FALSE	NA	NA	NA	NA
r1404	ENSG00000290192	chr16	21402431	21402432	2	*	NPIPB3	theta	2.6068e-06	0.098898	-2.82	0.69	-0.31	466.75	478	117	170	2.6068e-06	8.47617e-06	TRUE	/droptest/Data/rna_bam/r1404.bam	/droptest/Data/dna_vcf/CVP4223.vcf.gz	CVP4223	cardio	IntersectionStrict	TRUE	HP:0001639,HP:0001644,HP:0001723,HP:0200127,HP:0005152,HP:0005157,HP:0011663,HP:0011664,HP:0012817,HP:0031331,HP:0001638,HP:0031319,HP:0031373	NA	NA	gencode	NA	FALSE	NA	NA	NA	NA
r1404	ENSG00000291233	chr1	149240488	149246324	5837	-	ENSG00000215861	psi3	2.774e-08	0.0013612	2.97	0.55	0.54	9.94	428.04	121	221	5.548e-08	2.29596e-07	TRUE	/droptest/Data/rna_bam/r1404.bam	/droptest/Data/dna_vcf/CVP4223.vcf.gz	CVP4223	cardio	IntersectionStrict	TRUE	HP:0001639,HP:0001644,HP:0001723,HP:0200127,HP:0005152,HP:0005157,HP:0011663,HP:0011664,HP:0012817,HP:0031331,HP:0001638,HP:0031319,HP:0031373	NA	NA	gencode	NA	FALSE	NA	NA	NA	NA
r1404	MT-ND3	chrM	10069	10070	2	*		theta	3.669e-12	5.2652e-07	-3.84	0.32	-0.68	2211.34	2421.73	2416	7477	3.669e-12	3.3404e-11	TRUE	/droptest/Data/rna_bam/r1404.bam	/droptest/Data/dna_vcf/CVP4223.vcf.gz	CVP4223	cardio	IntersectionStrict	TRUE	HP:0001639,HP:0001644,HP:0001723,HP:0200127,HP:0005152,HP:0005157,HP:0011663,HP:0011664,HP:0012817,HP:0031331,HP:0001638,HP:0031319,HP:0031373	NA	NA	gencode	NA	FALSE	NA	NA	NA	NA
r1404	MT-ND6	chrM	6498	14528	8031	-	MT-TS1	psi3	1.1068e-13	3.8918e-08	4.74	1	1	414.35	8276.23	16009	16012	1.77088e-12	2.35934e-11	TRUE	/droptest/Data/rna_bam/r1404.bam	/droptest/Data/dna_vcf/CVP4223.vcf.gz	CVP4223	cardio	IntersectionStrict	TRUE	HP:0001639,HP:0001644,HP:0001723,HP:0200127,HP:0005152,HP:0005157,HP:0011663,HP:0011664,HP:0012817,HP:0031331,HP:0001638,HP:0031319,HP:0031373	NA	NA	gencode	NA	FALSE	NA	NA	NA	NA
r1404	MT-TA	chrM	5168	8436	3269	-	MT-TN;MT-TC;MT-TY;MT-TS1	psi3	2.3035e-13	6.0287e-08	3.82	1	1	132.85	2567.9	2015	2015	2.07315e-12	2.35934e-11	TRUE	/droptest/Data/rna_bam/r1404.bam	/droptest/Data/dna_vcf/CVP4223.vcf.gz	CVP4223	cardio	IntersectionStrict	TRUE	HP:0001639,HP:0001644,HP:0001723,HP:0200127,HP:0005152,HP:0005157,HP:0011663,HP:0011664,HP:0012817,HP:0031331,HP:0001638,HP:0031319,HP:0031373	NA	NA	gencode	NA	FALSE	NA	NA	NA	NA
r1404	MT-TC	chrM	5818	6317	500	-	MT-TY	psi3	7.2829e-12	1.2707e-06	3.07	1	0.97	42.63	1659.29	1104	1104	7.2829e-12	5.52552e-11	TRUE	/droptest/Data/rna_bam/r1404.bam	/droptest/Data/dna_vcf/CVP4223.vcf.gz	CVP4223	cardio	IntersectionStrict	TRUE	HP:0001639,HP:0001644,HP:0001723,HP:0200127,HP:0005152,HP:0005157,HP:0011663,HP:0011664,HP:0012817,HP:0031331,HP:0001638,HP:0031319,HP:0031373	NA	NA	gencode	NA	FALSE	NA	NA	NA	NA
r1404	MT-TQ	chrM	2255	6553	4299	-	MT-TA;MT-TN;MT-TC;MT-TY	psi5	2.3905e-14	7.522e-09	3.53	0.98	0.97	1.31	1145.79	140	143	4.781e-13	1.0882e-11	TRUE	/droptest/Data/rna_bam/r1404.bam	/droptest/Data/dna_vcf/CVP4223.vcf.gz	CVP4223	cardio	IntersectionStrict	TRUE	HP:0001639,HP:0001644,HP:0001723,HP:0200127,HP:0005152,HP:0005157,HP:0011663,HP:0011664,HP:0012817,HP:0031331,HP:0001638,HP:0031319,HP:0031373	NA	NA	gencode	NA	FALSE	NA	NA	NA	NA
r1404	MT-TS1	chrM	6821	13448	6628	-		psi5	2.0709e-15	1.086e-09	2.37	0.34	0.34	115.98	12091.9	1220	3615	2.27799e-14	1.03698e-12	TRUE	/droptest/Data/rna_bam/r1404.bam	/droptest/Data/dna_vcf/CVP4223.vcf.gz	CVP4223	cardio	IntersectionStrict	TRUE	HP:0001639,HP:0001644,HP:0001723,HP:0200127,HP:0005152,HP:0005157,HP:0011663,HP:0011664,HP:0012817,HP:0031331,HP:0001638,HP:0031319,HP:0031373	NA	NA	gencode	NA	FALSE	NA	NA	NA	NA
r1404	MYL3	chr3	46858093	46858230	138	-		psi3	2.2768e-08	0.0011918	-2.68	0	-0.98	613.08	618.13	0	216	2.2768e-08	1.03644e-07	TRUE	/droptest/Data/rna_bam/r1404.bam	/droptest/Data/dna_vcf/CVP4223.vcf.gz	CVP4223	cardio	IntersectionStrict	TRUE	HP:0001639,HP:0001644,HP:0001723,HP:0200127,HP:0005152,HP:0005157,HP:0011663,HP:0011664,HP:0012817,HP:0031331,HP:0001638,HP:0031319,HP:0031373	NA	NA	gencode	NA	FALSE	Cardiomyopathy, Hypertrophic cardiomyopathy, Restrictive cardiomyopathy	HP:0001638, HP:0001639, HP:0001723	451, 245, 15	35
r1404	PLGRKT	chr9	5361889	5431896	70008	-	RNF152P1	psi5	1.2441e-07	0.0054372	-3.47	0.56	-0.41	167.54	174.67	70	125	1.2441e-07	4.71948e-07	TRUE	/droptest/Data/rna_bam/r1404.bam	/droptest/Data/dna_vcf/CVP4223.vcf.gz	CVP4223	cardio	IntersectionStrict	TRUE	HP:0001639,HP:0001644,HP:0001723,HP:0200127,HP:0005152,HP:0005157,HP:0011663,HP:0011664,HP:0012817,HP:0031331,HP:0001638,HP:0031319,HP:0031373	NA	NA	gencode	NA	FALSE	NA	NA	NA	NA
r1404	UBE2R2	chr9	33918951	33918952	2	*		theta	7.6945e-11	8.7575e-06	-5.68	0	-0.92	26.48	28.1	0	35	1.5389e-10	1.00077e-09	TRUE	/droptest/Data/rna_bam/r1404.bam	/droptest/Data/dna_vcf/CVP4223.vcf.gz	CVP4223	cardio	IntersectionStrict	TRUE	HP:0001639,HP:0001644,HP:0001723,HP:0200127,HP:0005152,HP:0005157,HP:0011663,HP:0011664,HP:0012817,HP:0031331,HP:0001638,HP:0031319,HP:0031373	NA	NA	gencode	NA	FALSE	NA	NA	NA	NA
r1404	ZDHHC13	chr11	19147674	19149186	1513	+		psi3	5.0191e-10	5.5791e-05	-6.29	0.35	-0.58	19.7	19.88	7	20	5.0191e-10	2.53865e-09	TRUE	/droptest/Data/rna_bam/r1404.bam	/droptest/Data/dna_vcf/CVP4223.vcf.gz	CVP4223	cardio	IntersectionStrict	TRUE	HP:0001639,HP:0001644,HP:0001723,HP:0200127,HP:0005152,HP:0005157,HP:0011663,HP:0011664,HP:0012817,HP:0031331,HP:0001638,HP:0031319,HP:0031373	NA	NA	gencode	NA	FALSE	NA	NA	NA	NA
r1406	AURKAIP1	chr1	1374241	1374361	121	-		psi5	1.3793e-06	0.033907	-2.53	0.19	-0.73	22.93	25.41	36	189	1.3793e-06	5.83807e-06	TRUE	/droptest/Data/rna_bam/r1406.bam	/droptest/Data/dna_vcf/CVP4224.vcf.gz	CVP4224	cardio	IntersectionStrict	TRUE	HP:0001639,HP:0001644,HP:0001723,HP:0200127,HP:0005152,HP:0005157,HP:0011663,HP:0011664,HP:0012817,HP:0031331,HP:0001638,HP:0031319,HP:0031372	NA	NA	gencode	NA	FALSE	NA	NA	NA	NA
r1406	COL15A1	chr9	99016120	99022090	5971	+		psi3	5.4317e-15	1.4216e-09	7.45	0.39	0.38	0.48	71.45	47	119	2.17268e-14	3.12669e-13	TRUE	/droptest/Data/rna_bam/r1406.bam	/droptest/Data/dna_vcf/CVP4224.vcf.gz	CVP4224	cardio	IntersectionStrict	TRUE	HP:0001639,HP:0001644,HP:0001723,HP:0200127,HP:0005152,HP:0005157,HP:0011663,HP:0011664,HP:0012817,HP:0031331,HP:0001638,HP:0031319,HP:0031372	NA	NA	gencode	NA	FALSE	NA	NA	NA	NA
r1406	ENSG00000230021	chr1	633778	633975	198	-		psi5	2.5069e-07	0.0077335	2.74	0.92	0.89	1.4	1134	33	36	5.0138e-07	2.25479e-06	TRUE	/droptest/Data/rna_bam/r1406.bam	/droptest/Data/dna_vcf/CVP4224.vcf.gz	CVP4224	cardio	IntersectionStrict	TRUE	HP:0001639,HP:0001644,HP:0001723,HP:0200127,HP:0005152,HP:0005157,HP:0011663,HP:0011664,HP:0012817,HP:0031331,HP:0001638,HP:0031319,HP:0031372	NA	NA	gencode	NA	FALSE	NA	NA	NA	NA
r1406	ENSG00000258344	chr12	54283908	54283937	30	+	HNRNPA1	psi3	9.0857e-12	1.189e-06	-6.64	0.58	-0.4	34.22	34.65	58	100	9.0857e-12	9.33942e-11	TRUE	/droptest/Data/rna_bam/r1406.bam	/droptest/Data/dna_vcf/CVP4224.vcf.gz	CVP4224	cardio	IntersectionStrict	TRUE	HP:0001639,HP:0001644,HP:0001723,HP:0200127,HP:0005152,HP:0005157,HP:0011663,HP:0011664,HP:0012817,HP:0031331,HP:0001638,HP:0031319,HP:0031372	NA	NA	gencode	NA	FALSE	NA	NA	NA	NA
r1406	ENSG00000288632	chr16	29483704	29483705	2	*		theta	6.4266e-09	0.00062388	-2.98	0.6	-0.39	448.47	458.51	307	512	6.4266e-09	3.55711e-08	TRUE	/droptest/Data/rna_bam/r1406.bam	/droptest/Data/dna_vcf/CVP4224.vcf.gz	CVP4224	cardio	IntersectionStrict	TRUE	HP:0001639,HP:0001644,HP:0001723,HP:0200127,HP:0005152,HP:0005157,HP:0011663,HP:0011664,HP:0012817,HP:0031331,HP:0001638,HP:0031319,HP:0031372	NA	NA	gencode	NA	FALSE	NA	NA	NA	NA
r1406	ENSG00000291055	chr5	1576310	1576543	234	-	SDHAP3	psi3	9.8474e-07	0.026209	4.02	0.9	0.87	17.66	56.45	546	605	1.96948e-06	7.45861e-06	TRUE	/droptest/Data/rna_bam/r1406.bam	/droptest/Data/dna_vcf/CVP4224.vcf.gz	CVP4224	cardio	IntersectionStrict	TRUE	HP:0001639,HP:0001644,HP:0001723,HP:0200127,HP:0005152,HP:0005157,HP:0011663,HP:0011664,HP:0012817,HP:0031331,HP:0001638,HP:0031319,HP:0031372	NA	NA	gencode	NA	FALSE	NA	NA	NA	NA
r1406	HUS1	chr7	47975688	47976729	1042	-		psi3	1.6572e-08	0.00083948	-4.16	0.6	-0.37	52.74	54.13	27	45	1.6572e-08	8.51739e-08	TRUE	/droptest/Data/rna_bam/r1406.bam	/droptest/Data/dna_vcf/CVP4224.vcf.gz	CVP4224	cardio	IntersectionStrict	TRUE	HP:0001639,HP:0001644,HP:0001723,HP:0200127,HP:0005152,HP:0005157,HP:0011663,HP:0011664,HP:0012817,HP:0031331,HP:0001638,HP:0031319,HP:0031372	NA	NA	gencode	NA	FALSE	NA	NA	NA	NA
r1406	MT-CO1	chrM	6955	7119	165	+		psi3	1.0259e-11	1.2392e-06	5.63	1	0.93	54.15	66.88	2022	2023	3.0777e-11	2.76819e-10	TRUE	/droptest/Data/rna_bam/r1406.bam	/droptest/Data/dna_vcf/CVP4224.vcf.gz	CVP4224	cardio	IntersectionStrict	TRUE	HP:0001639,HP:0001644,HP:0001723,HP:0200127,HP:0005152,HP:0005157,HP:0011663,HP:0011664,HP:0012817,HP:0031331,HP:0001638,HP:0031319,HP:0031372	NA	NA	gencode	NA	FALSE	NA	NA	NA	NA
r1406	MT-ND6	chrM	5482	14824	9343	-	MT-TA;MT-TN;MT-TC;MT-TY;MT-TS1;MT-TE	psi3	1.1976e-23	6.2689e-18	4.33	0.93	0.9	0.51	2955.67	26	28	2.63472e-22	9.47904e-21	TRUE	/droptest/Data/rna_bam/r1406.bam	/droptest/Data/dna_vcf/CVP4224.vcf.gz	CVP4224	cardio	IntersectionStrict	TRUE	HP:0001639,HP:0001644,HP:0001723,HP:0200127,HP:0005152,HP:0005157,HP:0011663,HP:0011664,HP:0012817,HP:0031331,HP:0001638,HP:0031319,HP:0031372	NA	NA	gencode	NA	FALSE	NA	NA	NA	NA
r1406	MT-TA	chrM	5360	10751	5392	-	MT-TN;MT-TC;MT-TY;MT-TS1	psi3	3.9786e-24	3.1238e-18	-2.56	0	-0.5	2188.79	3806.84	0	5813	5.17218e-23	3.72163e-21	TRUE	/droptest/Data/rna_bam/r1406.bam	/droptest/Data/dna_vcf/CVP4224.vcf.gz	CVP4224	cardio	IntersectionStrict	TRUE	HP:0001639,HP:0001644,HP:0001723,HP:0200127,HP:0005152,HP:0005157,HP:0011663,HP:0011664,HP:0012817,HP:0031331,HP:0001638,HP:0031319,HP:0031372	NA	NA	gencode	NA	FALSE	NA	NA	NA	NA
r1406	MT-TC	chrM	5818	9571	3754	-	MT-TY;MT-TS1	psi5	5.1371e-10	3.7074e-05	2.97	0.55	0.55	152.78	5212.79	2994	5443	5.1371e-10	3.69639e-09	TRUE	/droptest/Data/rna_bam/r1406.bam	/droptest/Data/dna_vcf/CVP4224.vcf.gz	CVP4224	cardio	IntersectionStrict	TRUE	HP:0001639,HP:0001644,HP:0001723,HP:0200127,HP:0005152,HP:0005157,HP:0011663,HP:0011664,HP:0012817,HP:0031331,HP:0001638,HP:0031319,HP:0031372	NA	NA	gencode	NA	FALSE	NA	NA	NA	NA
r1406	MT-TK	chrM	8364	8365	2	*		theta	3.7101e-14	1.0205e-08	-4.62	0.01	-0.93	1026.98	1569.7	364	25167	3.7101e-14	4.44932e-13	TRUE	/droptest/Data/rna_bam/r1406.bam	/droptest/Data/dna_vcf/CVP4224.vcf.gz	CVP4224	cardio	IntersectionStrict	TRUE	HP:0001639,HP:0001644,HP:0001723,HP:0200127,HP:0005152,HP:0005157,HP:0011663,HP:0011664,HP:0012817,HP:0031331,HP:0001638,HP:0031319,HP:0031372	NA	NA	gencode	NA	FALSE	NA	NA	NA	NA
r1406	MT-TQ	chrM	3187	6545	3359	-	MT-TA;MT-TN;MT-TC;MT-TY	psi5	3.3273e-22	2.6174e-16	5.22	1	1	117.92	11946	4584	4587	8.65098e-21	2.07493e-19	TRUE	/droptest/Data/rna_bam/r1406.bam	/droptest/Data/dna_vcf/CVP4224.vcf.gz	CVP4224	cardio	IntersectionStrict	TRUE	HP:0001639,HP:0001644,HP:0001723,HP:0200127,HP:0005152,HP:0005157,HP:0011663,HP:0011664,HP:0012817,HP:0031331,HP:0001638,HP:0031319,HP:0031372	NA	NA	gencode	NA	FALSE	NA	NA	NA	NA
r1406	MT-TS1	chrM	6489	8775	2287	-		psi5	2.2138e-19	8.7076e-14	3.58	0.48	0.48	539.57	19428	12346	25906	3.98484e-18	7.16821e-17	TRUE	/droptest/Data/rna_bam/r1406.bam	/droptest/Data/dna_vcf/CVP4224.vcf.gz	CVP4224	cardio	IntersectionStrict	TRUE	HP:0001639,HP:0001644,HP:0001723,HP:0200127,HP:0005152,HP:0005157,HP:0011663,HP:0011664,HP:0012817,HP:0031331,HP:0001638,HP:0031319,HP:0031372	NA	NA	gencode	NA	FALSE	NA	NA	NA	NA
r1406	MYH6	chr14	23390423	23419182	28760	-	ENSG00000289973;MYH7;MIR208B	psi3	1.0463e-10	9.1275e-06	6.21	0.99	0.92	22.17	32.88	1748	1771	2.0926e-10	1.67303e-09	TRUE	/droptest/Data/rna_bam/r1406.bam	/droptest/Data/dna_vcf/CVP4224.vcf.gz	CVP4224	cardio	IntersectionStrict	TRUE	HP:0001639,HP:0001644,HP:0001723,HP:0200127,HP:0005152,HP:0005157,HP:0011663,HP:0011664,HP:0012817,HP:0031331,HP:0001638,HP:0031319,HP:0031372	NA	NA	gencode	NA	FALSE	Cardiomyopathy, Hypertrophic cardiomyopathy, Dilated cardiomyopathy	HP:0001638, HP:0001639, HP:0001644	451, 245, 138	64
r1406	MYH7	chr14	23415253	23415712	460	-		psi3	2.5828e-08	0.0012015	-6.21	0	-0.35	0.42	28.13	0	2722	7.7484e-08	3.7169e-07	TRUE	/droptest/Data/rna_bam/r1406.bam	/droptest/Data/dna_vcf/CVP4224.vcf.gz	CVP4224	cardio	IntersectionStrict	TRUE	HP:0001639,HP:0001644,HP:0001723,HP:0200127,HP:0005152,HP:0005157,HP:0011663,HP:0011664,HP:0012817,HP:0031331,HP:0001638,HP:0031319,HP:0031372	NA	NA	gencode	NA	FALSE	Cardiomyopathy, Hypertrophic cardiomyopathy, Dilated cardiomyopathy	HP:0001638, HP:0001639, HP:0001644	451, 245, 138	380
r1406	PLIN4	chr19	4511327	4511328	2	*		theta	1.6709e-06	0.06981	-3.1	0.42	-0.56	152.52	161.84	96	226	1.6709e-06	6.6794e-06	TRUE	/droptest/Data/rna_bam/r1406.bam	/droptest/Data/dna_vcf/CVP4224.vcf.gz	CVP4224	cardio	IntersectionStrict	TRUE	HP:0001639,HP:0001644,HP:0001723,HP:0200127,HP:0005152,HP:0005157,HP:0011663,HP:0011664,HP:0012817,HP:0031331,HP:0001638,HP:0031319,HP:0031372	NA	NA	gencode	NA	FALSE	NA	NA	NA	NA
r1406	SEC14L1	chr17	77216388	77216413	26	+		psi5	1.8694e-09	0.00012255	-3.34	0	-0.79	20.06	23.77	0	23	3.7388e-09	2.44568e-08	TRUE	/droptest/Data/rna_bam/r1406.bam	/droptest/Data/dna_vcf/CVP4224.vcf.gz	CVP4224	cardio	IntersectionStrict	TRUE	HP:0001639,HP:0001644,HP:0001723,HP:0200127,HP:0005152,HP:0005157,HP:0011663,HP:0011664,HP:0012817,HP:0031331,HP:0001638,HP:0031319,HP:0031372	NA	NA	gencode	NA	FALSE	NA	NA	NA	NA
r1406	TNNT2	chr1	201373260	201375704	2445	-	ENSG00000286600	psi3	2.4767e-09	0.00014958	3.71	0.48	0.48	97.6	1743.22	2324	4860	4.9534e-09	2.97017e-08	TRUE	/droptest/Data/rna_bam/r1406.bam	/droptest/Data/dna_vcf/CVP4224.vcf.gz	CVP4224	cardio	IntersectionStrict	TRUE	HP:0001639,HP:0001644,HP:0001723,HP:0200127,HP:0005152,HP:0005157,HP:0011663,HP:0011664,HP:0012817,HP:0031331,HP:0001638,HP:0031319,HP:0031372	NA	NA	gencode	NA	FALSE	Cardiomyopathy, Hypertrophic cardiomyopathy, Dilated cardiomyopathy	HP:0001638, HP:0001639, HP:0001644	451, 245, 138	64
r1406	TTC12	chr11	113351300	113359362	8063	+		psi3	8.7883e-07	0.023794	4.02	0.45	0.41	1.09	35.75	30	67	3.51532e-06	1.26472e-05	TRUE	/droptest/Data/rna_bam/r1406.bam	/droptest/Data/dna_vcf/CVP4224.vcf.gz	CVP4224	cardio	IntersectionStrict	TRUE	HP:0001639,HP:0001644,HP:0001723,HP:0200127,HP:0005152,HP:0005157,HP:0011663,HP:0011664,HP:0012817,HP:0031331,HP:0001638,HP:0031319,HP:0031372	NA	NA	gencode	NA	FALSE	NA	NA	NA	NA
r1408	ABCD4	chr14	74295199	74295853	655	-		psi5	1.9955e-07	0.012008	-4.78	0.66	-0.32	48.19	48.64	19	29	1.9955e-07	1.85757e-06	TRUE	/droptest/Data/rna_bam/r1408.bam	/droptest/Data/dna_vcf/CVP4105-1.vcf.gz	CVP4105-1	cardio	IntersectionStrict	TRUE	HP:0001639,HP:0001644,HP:0001723,HP:0200127,HP:0005152,HP:0005157,HP:0011663,HP:0011664,HP:0012817,HP:0031331,HP:0001638,HP:0031319,HP:0031371	NA	NA	gencode	NA	FALSE	NA	NA	NA	NA
r1408	ADAMTS7	chr15	78771304	78771584	281	-		psi5	1.8908e-06	0.063678	-4.2	0.38	-0.54	21.56	22.01	6	16	1.8908e-06	9.82442e-06	TRUE	/droptest/Data/rna_bam/r1408.bam	/droptest/Data/dna_vcf/CVP4105-1.vcf.gz	CVP4105-1	cardio	IntersectionStrict	TRUE	HP:0001639,HP:0001644,HP:0001723,HP:0200127,HP:0005152,HP:0005157,HP:0011663,HP:0011664,HP:0012817,HP:0031331,HP:0001638,HP:0031319,HP:0031371	NA	NA	gencode	NA	FALSE	NA	NA	NA	NA
r1408	AGAP4	chr10	45834015	45834016	2	*		theta	1.9156e-08	0.005748	5.64	0.36	0.33	0.32	34.16	10	28	1.9156e-08	4.07586e-07	TRUE	/droptest/Data/rna_bam/r1408.bam	/droptest/Data/dna_vcf/CVP4105-1.vcf.gz	CVP4105-1	cardio	IntersectionStrict	TRUE	HP:0001639,HP:0001644,HP:0001723,HP:0200127,HP:0005152,HP:0005157,HP:0011663,HP:0011664,HP:0012817,HP:0031331,HP:0001638,HP:0031319,HP:0031371	NA	NA	gencode	NA	FALSE	NA	NA	NA	NA
r1408	AHNAK	chr11	62520071	62520454	384	-		psi3	1.1931e-08	0.0012445	-2.16	0	-0.51	46.85	96.71	0	141	2.3862e-08	4.44252e-07	TRUE	/droptest/Data/rna_bam/r1408.bam	/droptest/Data/dna_vcf/CVP4105-1.vcf.gz	CVP4105-1	cardio	IntersectionStrict	TRUE	HP:0001639,HP:0001644,HP:0001723,HP:0200127,HP:0005152,HP:0005157,HP:0011663,HP:0011664,HP:0012817,HP:0031331,HP:0001638,HP:0031319,HP:0031371	NA	NA	gencode	NA	FALSE	NA	NA	NA	NA
r1408	ARRDC4	chr15	97966043	97968013	1971	+		psi5	8.7603e-07	0.035083	-4.23	0.52	-0.42	23.6	23.98	11	21	8.7603e-07	5.31395e-06	TRUE	/droptest/Data/rna_bam/r1408.bam	/droptest/Data/dna_vcf/CVP4105-1.vcf.gz	CVP4105-1	cardio	IntersectionStrict	TRUE	HP:0001639,HP:0001644,HP:0001723,HP:0200127,HP:0005152,HP:0005157,HP:0011663,HP:0011664,HP:0012817,HP:0031331,HP:0001638,HP:0031319,HP:0031371	NA	NA	gencode	NA	FALSE	NA	NA	NA	NA
r1408	BAZ1A	chr14	34792922	34794748	1827	-		psi5	1.2661e-06	0.046325	-5.16	0	-0.73	9.88	10.28	0	8	1.2661e-06	7.25282e-06	TRUE	/droptest/Data/rna_bam/r1408.bam	/droptest/Data/dna_vcf/CVP4105-1.vcf.gz	CVP4105-1	cardio	IntersectionStrict	TRUE	HP:0001639,HP:0001644,HP:0001723,HP:0200127,HP:0005152,HP:0005157,HP:0011663,HP:0011664,HP:0012817,HP:0031331,HP:0001638,HP:0031319,HP:0031371	NA	NA	gencode	NA	FALSE	NA	NA	NA	NA
r1408	BDP1	chr5	71562521	71562774	254	+		psi5	7.4878e-08	0.0053548	5.09	1	0.72	4.62	17.39	19	19	1.49756e-07	1.64564e-06	TRUE	/droptest/Data/rna_bam/r1408.bam	/droptest/Data/dna_vcf/CVP4105-1.vcf.gz	CVP4105-1	cardio	IntersectionStrict	TRUE	HP:0001639,HP:0001644,HP:0001723,HP:0200127,HP:0005152,HP:0005157,HP:0011663,HP:0011664,HP:0012817,HP:0031331,HP:0001638,HP:0031319,HP:0031371	NA	NA	gencode	NA	FALSE	NA	NA	NA	NA
r1408	BRAT1	chr7	2544908	2544909	2	*		theta	1.524e-17	5.0301e-11	6.39	0.9	0.81	1	42.38	27	30	1.524e-17	1.51323e-15	TRUE	/droptest/Data/rna_bam/r1408.bam	/droptest/Data/dna_vcf/CVP4105-1.vcf.gz	CVP4105-1	cardio	IntersectionStrict	TRUE	HP:0001639,HP:0001644,HP:0001723,HP:0200127,HP:0005152,HP:0005157,HP:0011663,HP:0011664,HP:0012817,HP:0031331,HP:0001638,HP:0031319,HP:0031371	NA	NA	gencode	NA	FALSE	NA	NA	NA	NA
r1408	C2orf42	chr2	70214492	70215370	879	-	TIA1	psi3	4.2835e-07	0.02102	-3.99	0.26	-0.56	16.15	16.85	5	19	4.2835e-07	3.11213e-06	TRUE	/droptest/Data/rna_bam/r1408.bam	/droptest/Data/dna_vcf/CVP4105-1.vcf.gz	CVP4105-1	cardio	IntersectionStrict	TRUE	HP:0001639,HP:0001644,HP:0001723,HP:0200127,HP:0005152,HP:0005157,HP:0011663,HP:0011664,HP:0012817,HP:0031331,HP:0001638,HP:0031319,HP:0031371	NA	NA	gencode	NA	FALSE	NA	NA	NA	NA
r1408	CPLANE1	chr5	37125410	37138719	13310	-		psi3	1.5617e-07	0.009432	-5.11	0.52	-0.39	15.99	16.13	15	29	1.5617e-07	1.64564e-06	TRUE	/droptest/Data/rna_bam/r1408.bam	/droptest/Data/dna_vcf/CVP4105-1.vcf.gz	CVP4105-1	cardio	IntersectionStrict	TRUE	HP:0001639,HP:0001644,HP:0001723,HP:0200127,HP:0005152,HP:0005157,HP:0011663,HP:0011664,HP:0012817,HP:0031331,HP:0001638,HP:0031319,HP:0031371	NA	NA	gencode	NA	FALSE	NA	NA	NA	NA
r1408	CPNE1	chr20	35658983	35664759	5777	-	ENSG00000272897;RBM12	psi3	2.3529e-06	0.086348	-4.92	0	-0.67	8.08	8.63	0	10	2.3529e-06	1.14899e-05	TRUE	/droptest/Data/rna_bam/r1408.bam	/droptest/Data/dna_vcf/CVP4105-1.vcf.gz	CVP4105-1	cardio	IntersectionStrict	TRUE	HP:0001639,HP:0001644,HP:0001723,HP:0200127,HP:0005152,HP:0005157,HP:0011663,HP:0011664,HP:0012817,HP:0031331,HP:0001638,HP:0031319,HP:0031371	NA	NA	gencode	NA	FALSE	NA	NA	NA	NA
r1408	CYB5R3	chr22	42695632	42713208	17577	-	A4GALT	psi3	3.7253e-07	0.01887	5.05	1	0.82	3.65	73.47	8	8	7.4506e-07	4.93198e-06	TRUE	/droptest/Data/rna_bam/r1408.bam	/droptest/Data/dna_vcf/CVP4105-1.vcf.gz	CVP4105-1	cardio	IntersectionStrict	TRUE	HP:0001639,HP:0001644,HP:0001723,HP:0200127,HP:0005152,HP:0005157,HP:0011663,HP:0011664,HP:0012817,HP:0031331,HP:0001638,HP:0031319,HP:0031371	NA	NA	gencode	NA	FALSE	NA	NA	NA	NA
r1408	DES	chr2	219426427	219426561	135	+		psi3	1.0659e-11	2.7895e-06	2.28	1	0.92	1.21	1485.74	48	48	1.0659e-11	4.53587e-10	TRUE	/droptest/Data/rna_bam/r1408.bam	/droptest/Data/dna_vcf/CVP4105-1.vcf.gz	CVP4105-1	cardio	IntersectionStrict	TRUE	HP:0001639,HP:0001644,HP:0001723,HP:0200127,HP:0005152,HP:0005157,HP:0011663,HP:0011664,HP:0012817,HP:0031331,HP:0001638,HP:0031319,HP:0031371	NA	NA	gencode	NA	FALSE	Cardiomyopathy, Hypertrophic cardiomyopathy, Dilated cardiomyopathy, Restrictive cardiomyopathy, Concentric hypertrophic cardiomyopathy, Right ventricular cardiomyopathy	HP:0001638, HP:0001639, HP:0001644, HP:0001723, HP:0005157, HP:0011663	451, 245, 138, 15, 3, 9	149
r1408	EML3	chr11	62602890	62603148	259	-		psi5	8.9196e-07	0.035083	-4.21	0.33	-0.57	43.19	46.17	5	15	8.9196e-07	5.31395e-06	TRUE	/droptest/Data/rna_bam/r1408.bam	/droptest/Data/dna_vcf/CVP4105-1.vcf.gz	CVP4105-1	cardio	IntersectionStrict	TRUE	HP:0001639,HP:0001644,HP:0001723,HP:0200127,HP:0005152,HP:0005157,HP:0011663,HP:0011664,HP:0012817,HP:0031331,HP:0001638,HP:0031319,HP:0031371	NA	NA	gencode	NA	FALSE	NA	NA	NA	NA
r1408	ENSG00000230021	chr1	634724	634725	2	*	MTCO3P12	theta	2.0982e-07	0.026393	-3.44	0.09	-0.9	229.94	287.81	62	728	4.1964e-07	3.11213e-06	TRUE	/droptest/Data/rna_bam/r1408.bam	/droptest/Data/dna_vcf/CVP4105-1.vcf.gz	CVP4105-1	cardio	IntersectionStrict	TRUE	HP:0001639,HP:0001644,HP:0001723,HP:0200127,HP:0005152,HP:0005157,HP:0011663,HP:0011664,HP:0012817,HP:0031331,HP:0001638,HP:0031319,HP:0031371	NA	NA	gencode	NA	FALSE	NA	NA	NA	NA
r1408	ENSG00000258444	chr14	23393016	23422220	29205	+		psi3	4.2993e-21	2.2504e-15	-3.05	0	-0.84	729.92	1143.5	0	379	6.44895e-20	1.92102e-17	TRUE	/droptest/Data/rna_bam/r1408.bam	/droptest/Data/dna_vcf/CVP4105-1.vcf.gz	CVP4105-1	cardio	IntersectionStrict	TRUE	HP:0001639,HP:0001644,HP:0001723,HP:0200127,HP:0005152,HP:0005157,HP:0011663,HP:0011664,HP:0012817,HP:0031331,HP:0001638,HP:0031319,HP:0031371	NA	NA	gencode	NA	FALSE	NA	NA	NA	NA
r1408	ENSG00000289950	chr19	50499152	50499153	2	*		theta	1.148e-07	0.017962	-2.93	0.59	-0.39	138.49	140.54	34	58	1.148e-07	1.37323e-06	TRUE	/droptest/Data/rna_bam/r1408.bam	/droptest/Data/dna_vcf/CVP4105-1.vcf.gz	CVP4105-1	cardio	IntersectionStrict	TRUE	HP:0001639,HP:0001644,HP:0001723,HP:0200127,HP:0005152,HP:0005157,HP:0011663,HP:0011664,HP:0012817,HP:0031331,HP:0001638,HP:0031319,HP:0031371	NA	NA	gencode	NA	FALSE	NA	NA	NA	NA
r1408	ERCC3	chr2	127290223	127290224	2	*		theta	9.5247e-08	0.017465	3.86	0.51	0.37	10.39	65.58	40	79	1.90494e-07	1.83047e-06	TRUE	/droptest/Data/rna_bam/r1408.bam	/droptest/Data/dna_vcf/CVP4105-1.vcf.gz	CVP4105-1	cardio	IntersectionStrict	TRUE	HP:0001639,HP:0001644,HP:0001723,HP:0200127,HP:0005152,HP:0005157,HP:0011663,HP:0011664,HP:0012817,HP:0031331,HP:0001638,HP:0031319,HP:0031371	NA	NA	gencode	NA	FALSE	Cardiomyopathy	HP:0001638	451	453
r1408	ESYT1	chr12	56139014	56142284	3271	+		psi5	5.412e-09	0.00060819	-3.65	0.6	-0.35	73.09	75.09	36	60	1.0824e-08	2.68688e-07	TRUE	/droptest/Data/rna_bam/r1408.bam	/droptest/Data/dna_vcf/CVP4105-1.vcf.gz	CVP4105-1	cardio	IntersectionStrict	TRUE	HP:0001639,HP:0001644,HP:0001723,HP:0200127,HP:0005152,HP:0005157,HP:0011663,HP:0011664,HP:0012817,HP:0031331,HP:0001638,HP:0031319,HP:0031371	NA	NA	gencode	NA	FALSE	NA	NA	NA	NA
r1408	FBLN2	chr3	13629049	13629163	115	+		psi5	1.6049e-08	0.0014853	-3.3	0.59	-0.4	224.75	229.39	86	145	1.6049e-08	3.67745e-07	TRUE	/droptest/Data/rna_bam/r1408.bam	/droptest/Data/dna_vcf/CVP4105-1.vcf.gz	CVP4105-1	cardio	IntersectionStrict	TRUE	HP:0001639,HP:0001644,HP:0001723,HP:0200127,HP:0005152,HP:0005157,HP:0011663,HP:0011664,HP:0012817,HP:0031331,HP:0001638,HP:0031319,HP:0031371	NA	NA	gencode	NA	FALSE	NA	NA	NA	NA
r1408	FOXK1	chr7	4755384	4756993	1610	+		psi3	8.6099e-08	0.0064382	-4.82	0.41	-0.51	10.12	10.28	11	27	8.6099e-08	1.28236e-06	TRUE	/droptest/Data/rna_bam/r1408.bam	/droptest/Data/dna_vcf/CVP4105-1.vcf.gz	CVP4105-1	cardio	IntersectionStrict	TRUE	HP:0001639,HP:0001644,HP:0001723,HP:0200127,HP:0005152,HP:0005157,HP:0011663,HP:0011664,HP:0012817,HP:0031331,HP:0001638,HP:0031319,HP:0031371	NA	NA	gencode	NA	FALSE	NA	NA	NA	NA
r1408	GAS6-AS1	chr13	113833911	113833912	2	*	GAS6	theta	1.0668e-07	0.017606	-4.95	0	-0.86	14.47	16.47	0	23	1.0668e-07	1.37323e-06	TRUE	/droptest/Data/rna_bam/r1408.bam	/droptest/Data/dna_vcf/CVP4105-1.vcf.gz	CVP4105-1	cardio	IntersectionStrict	TRUE	HP:0001639,HP:0001644,HP:0001723,HP:0200127,HP:0005152,HP:0005157,HP:0011663,HP:0011664,HP:0012817,HP:0031331,HP:0001638,HP:0031319,HP:0031371	NA	NA	gencode	NA	FALSE	NA	NA	NA	NA
r1408	GTF2IP1	chr7	75188074	75188075	2	*	GTF2IP1_2	theta	1.7188e-10	0.00012522	5.65	1	0.85	3.21	115.24	9	9	3.4376e-10	1.27999e-08	TRUE	/droptest/Data/rna_bam/r1408.bam	/droptest/Data/dna_vcf/CVP4105-1.vcf.gz	CVP4105-1	cardio	IntersectionStrict	TRUE	HP:0001639,HP:0001644,HP:0001723,HP:0200127,HP:0005152,HP:0005157,HP:0011663,HP:0011664,HP:0012817,HP:0031331,HP:0001638,HP:0031319,HP:0031371	NA	NA	gencode	NA	FALSE	NA	NA	NA	NA
r1408	HAUS4	chr14	22952460	22955099	2640	-	ENSG00000259132	psi5	2.3432e-10	4.6081e-05	5.33	0.72	0.58	10.74	79.08	38	53	9.3728e-10	2.53816e-08	TRUE	/droptest/Data/rna_bam/r1408.bam	/droptest/Data/dna_vcf/CVP4105-1.vcf.gz	CVP4105-1	cardio	IntersectionStrict	TRUE	HP:0001639,HP:0001644,HP:0001723,HP:0200127,HP:0005152,HP:0005157,HP:0011663,HP:0011664,HP:0012817,HP:0031331,HP:0001638,HP:0031319,HP:0031371	NA	NA	gencode	NA	FALSE	NA	NA	NA	NA
r1408	HELZ	chr17	67218822	67218823	2	*		theta	3.995e-07	0.043953	6.74	1	0.75	0.19	20.78	8	8	3.995e-07	3.05137e-06	TRUE	/droptest/Data/rna_bam/r1408.bam	/droptest/Data/dna_vcf/CVP4105-1.vcf.gz	CVP4105-1	cardio	IntersectionStrict	TRUE	HP:0001639,HP:0001644,HP:0001723,HP:0200127,HP:0005152,HP:0005157,HP:0011663,HP:0011664,HP:0012817,HP:0031331,HP:0001638,HP:0031319,HP:0031371	NA	NA	gencode	NA	FALSE	NA	NA	NA	NA
r1408	HLA-E	chr6	30489995	30489996	2	*		theta	1.4786e-07	0.021218	5.51	0.86	0.74	7.41	376.51	6	7	1.4786e-07	1.64564e-06	TRUE	/droptest/Data/rna_bam/r1408.bam	/droptest/Data/dna_vcf/CVP4105-1.vcf.gz	CVP4105-1	cardio	IntersectionStrict	TRUE	HP:0001639,HP:0001644,HP:0001723,HP:0200127,HP:0005152,HP:0005157,HP:0011663,HP:0011664,HP:0012817,HP:0031331,HP:0001638,HP:0031319,HP:0031371	NA	NA	gencode	NA	FALSE	NA	NA	NA	NA
r1408	IGHG1	chr14	105743071	105864214	121144	-	IGHG3;ATP6V1G1P1;IGHD;IGHM;MIR4539;MIR4507;MIR4538;MIR4537;IGHJ6;IGHJ3P;IGHJ5	psi3	1.2681e-08	0.0012445	-2.38	0	-0.31	80.34	236.17	0	12	2.5362e-08	4.44403e-07	TRUE	/droptest/Data/rna_bam/r1408.bam	/droptest/Data/dna_vcf/CVP4105-1.vcf.gz	CVP4105-1	cardio	IntersectionStrict	TRUE	HP:0001639,HP:0001644,HP:0001723,HP:0200127,HP:0005152,HP:0005157,HP:0011663,HP:0011664,HP:0012817,HP:0031331,HP:0001638,HP:0031319,HP:0031371	NA	NA	gencode	NA	FALSE	NA	NA	NA	NA
r1408	IPO8	chr12	30684458	30690495	6038	-		psi5	1.9129e-06	0.063678	-4.23	0.14	-0.64	19.94	21.82	2	14	1.9129e-06	9.82442e-06	TRUE	/droptest/Data/rna_bam/r1408.bam	/droptest/Data/dna_vcf/CVP4105-1.vcf.gz	CVP4105-1	cardio	IntersectionStrict	TRUE	HP:0001639,HP:0001644,HP:0001723,HP:0200127,HP:0005152,HP:0005157,HP:0011663,HP:0011664,HP:0012817,HP:0031331,HP:0001638,HP:0031319,HP:0031371	NA	NA	gencode	NA	FALSE	NA	NA	NA	NA
r1408	IVD	chr15	40419929	40419930	2	*		theta	1.1555e-08	0.003814	-4.21	0.58	-0.4	103.77	105.89	58	100	2.311e-08	4.44252e-07	TRUE	/droptest/Data/rna_bam/r1408.bam	/droptest/Data/dna_vcf/CVP4105-1.vcf.gz	CVP4105-1	cardio	IntersectionStrict	TRUE	HP:0001639,HP:0001644,HP:0001723,HP:0200127,HP:0005152,HP:0005157,HP:0011663,HP:0011664,HP:0012817,HP:0031331,HP:0001638,HP:0031319,HP:0031371	NA	NA	gencode	NA	FALSE	NA	NA	NA	NA
r1408	KCTD2	chr17	75040187	75040188	2	*	ATP5PD	theta	2.7555e-10	0.00012993	-3.66	0.12	-0.87	478.7	630.26	211	1814	5.511e-10	1.68091e-08	TRUE	/droptest/Data/rna_bam/r1408.bam	/droptest/Data/dna_vcf/CVP4105-1.vcf.gz	CVP4105-1	cardio	IntersectionStrict	TRUE	HP:0001639,HP:0001644,HP:0001723,HP:0200127,HP:0005152,HP:0005157,HP:0011663,HP:0011664,HP:0012817,HP:0031331,HP:0001638,HP:0031319,HP:0031371	NA	NA	gencode	NA	FALSE	NA	NA	NA	NA
r1408	KRI1	chr19	10565791	10565905	115	-		psi5	9.9861e-08	0.0068309	-4.59	0.52	-0.41	36.37	36.67	13	25	9.9861e-08	1.35212e-06	TRUE	/droptest/Data/rna_bam/r1408.bam	/droptest/Data/dna_vcf/CVP4105-1.vcf.gz	CVP4105-1	cardio	IntersectionStrict	TRUE	HP:0001639,HP:0001644,HP:0001723,HP:0200127,HP:0005152,HP:0005157,HP:0011663,HP:0011664,HP:0012817,HP:0031331,HP:0001638,HP:0031319,HP:0031371	NA	NA	gencode	NA	FALSE	NA	NA	NA	NA
r1408	LDLRAP1	chr1	25565172	25565173	2	*		theta	1.0213e-06	0.080258	4.17	0.61	0.51	1.79	38.27	11	18	1.0213e-06	5.96521e-06	TRUE	/droptest/Data/rna_bam/r1408.bam	/droptest/Data/dna_vcf/CVP4105-1.vcf.gz	CVP4105-1	cardio	IntersectionStrict	TRUE	HP:0001639,HP:0001644,HP:0001723,HP:0200127,HP:0005152,HP:0005157,HP:0011663,HP:0011664,HP:0012817,HP:0031331,HP:0001638,HP:0031319,HP:0031371	NA	NA	gencode	NA	FALSE	NA	NA	NA	NA
r1408	MT-ND6	chrM	6821	14806	7986	-	MT-TS1;MT-TE	psi3	3.0468e-17	9.5689e-12	3.3	1	0.69	75.78	10830	3066	3066	5.48424e-16	4.08412e-14	TRUE	/droptest/Data/rna_bam/r1408.bam	/droptest/Data/dna_vcf/CVP4105-1.vcf.gz	CVP4105-1	cardio	IntersectionStrict	TRUE	HP:0001639,HP:0001644,HP:0001723,HP:0200127,HP:0005152,HP:0005157,HP:0011663,HP:0011664,HP:0012817,HP:0031331,HP:0001638,HP:0031319,HP:0031371	NA	NA	gencode	NA	FALSE	NA	NA	NA	NA
r1408	MT-TA	chrM	5337	11021	5685	-	MT-TN;MT-TC;MT-TY;MT-TS1	psi3	1.6128e-19	6.3313e-14	3.08	1	0.82	14.32	4512.88	297	297	1.6128e-19	2.40211e-17	TRUE	/droptest/Data/rna_bam/r1408.bam	/droptest/Data/dna_vcf/CVP4105-1.vcf.gz	CVP4105-1	cardio	IntersectionStrict	TRUE	HP:0001639,HP:0001644,HP:0001723,HP:0200127,HP:0005152,HP:0005157,HP:0011663,HP:0011664,HP:0012817,HP:0031331,HP:0001638,HP:0031319,HP:0031371	NA	NA	gencode	NA	FALSE	NA	NA	NA	NA
r1408	MT-TQ	chrM	3539	5336	1798	-		psi3	1.6021e-08	0.0014799	-3.09	0	-0.37	44.77	512	0	1929	1.6021e-07	1.64564e-06	TRUE	/droptest/Data/rna_bam/r1408.bam	/droptest/Data/dna_vcf/CVP4105-1.vcf.gz	CVP4105-1	cardio	IntersectionStrict	TRUE	HP:0001639,HP:0001644,HP:0001723,HP:0200127,HP:0005152,HP:0005157,HP:0011663,HP:0011664,HP:0012817,HP:0031331,HP:0001638,HP:0031319,HP:0031371	NA	NA	gencode	NA	FALSE	NA	NA	NA	NA
r1408	MT-TS1	chrM	6557	9426	2870	-		psi5	3.4335e-13	1.8006e-07	-2.59	0	-0.89	6173.63	10277.6	0	2305	1.3734e-12	8.18219e-11	TRUE	/droptest/Data/rna_bam/r1408.bam	/droptest/Data/dna_vcf/CVP4105-1.vcf.gz	CVP4105-1	cardio	IntersectionStrict	TRUE	HP:0001639,HP:0001644,HP:0001723,HP:0200127,HP:0005152,HP:0005157,HP:0011663,HP:0011664,HP:0012817,HP:0031331,HP:0001638,HP:0031319,HP:0031371	NA	NA	gencode	NA	FALSE	NA	NA	NA	NA
r1408	MTERF3	chr8	96258701	96261500	2800	-		psi3	1.6402e-06	0.066098	-3.78	0.62	-0.35	67.23	68.57	16	26	1.6402e-06	8.88335e-06	TRUE	/droptest/Data/rna_bam/r1408.bam	/droptest/Data/dna_vcf/CVP4105-1.vcf.gz	CVP4105-1	cardio	IntersectionStrict	TRUE	HP:0001639,HP:0001644,HP:0001723,HP:0200127,HP:0005152,HP:0005157,HP:0011663,HP:0011664,HP:0012817,HP:0031331,HP:0001638,HP:0031319,HP:0031371	NA	NA	gencode	NA	FALSE	NA	NA	NA	NA
r1408	MYH6	chr14	23386608	23386609	2	*		theta	9.8593e-12	1.6271e-05	-3.72	0.69	-0.31	2040.94	2084.95	993	1431	9.8593e-12	4.53587e-10	TRUE	/droptest/Data/rna_bam/r1408.bam	/droptest/Data/dna_vcf/CVP4105-1.vcf.gz	CVP4105-1	cardio	IntersectionStrict	TRUE	HP:0001639,HP:0001644,HP:0001723,HP:0200127,HP:0005152,HP:0005157,HP:0011663,HP:0011664,HP:0012817,HP:0031331,HP:0001638,HP:0031319,HP:0031371	NA	NA	gencode	NA	FALSE	Cardiomyopathy, Hypertrophic cardiomyopathy, Dilated cardiomyopathy	HP:0001638, HP:0001639, HP:0001644	451, 245, 138	64
r1408	PCBP1-AS1	chr2	70051306	70083537	32232	-	RN7SL470P	psi3	8.5433e-07	0.036259	5.36	1	0.74	4.05	21.93	11	11	8.5433e-07	5.31395e-06	TRUE	/droptest/Data/rna_bam/r1408.bam	/droptest/Data/dna_vcf/CVP4105-1.vcf.gz	CVP4105-1	cardio	IntersectionStrict	TRUE	HP:0001639,HP:0001644,HP:0001723,HP:0200127,HP:0005152,HP:0005157,HP:0011663,HP:0011664,HP:0012817,HP:0031331,HP:0001638,HP:0031319,HP:0031371	NA	NA	gencode	NA	FALSE	NA	NA	NA	NA
r1408	PHAF1	chr16	67134265	67134266	2	*		theta	2.159e-07	0.026393	6.06	0.67	0.58	0.33	31.27	8	12	2.159e-07	1.94886e-06	TRUE	/droptest/Data/rna_bam/r1408.bam	/droptest/Data/dna_vcf/CVP4105-1.vcf.gz	CVP4105-1	cardio	IntersectionStrict	TRUE	HP:0001639,HP:0001644,HP:0001723,HP:0200127,HP:0005152,HP:0005157,HP:0011663,HP:0011664,HP:0012817,HP:0031331,HP:0001638,HP:0031319,HP:0031371	NA	NA	gencode	NA	FALSE	NA	NA	NA	NA
r1408	PMS2P10	chr7	75325730	75327623	1894	-	Y_RNA_324	psi5	1.1525e-07	0.007555	-5.06	0	-0.5	19.45	33.09	0	30	1.1525e-07	1.37323e-06	TRUE	/droptest/Data/rna_bam/r1408.bam	/droptest/Data/dna_vcf/CVP4105-1.vcf.gz	CVP4105-1	cardio	IntersectionStrict	TRUE	HP:0001639,HP:0001644,HP:0001723,HP:0200127,HP:0005152,HP:0005157,HP:0011663,HP:0011664,HP:0012817,HP:0031331,HP:0001638,HP:0031319,HP:0031371	NA	NA	gencode	NA	FALSE	NA	NA	NA	NA
r1408	PMS2P13	chr7	75297761	75327623	29863	-	Y_RNA_323;PMS2P10;Y_RNA_324	psi5	1.1525e-07	0.007555	-4.54	0	-0.33	12.98	33.09	0	30	3.4575e-07	2.77688e-06	TRUE	/droptest/Data/rna_bam/r1408.bam	/droptest/Data/dna_vcf/CVP4105-1.vcf.gz	CVP4105-1	cardio	IntersectionStrict	TRUE	HP:0001639,HP:0001644,HP:0001723,HP:0200127,HP:0005152,HP:0005157,HP:0011663,HP:0011664,HP:0012817,HP:0031331,HP:0001638,HP:0031319,HP:0031371	NA	NA	gencode	NA	FALSE	NA	NA	NA	NA
r1408	RAP1A	chr1	111619935	111691333	71399	+		psi3	1.7712e-07	0.0099336	-6.16	0	-0.38	39.19	75.35	0	34	3.5424e-07	2.77688e-06	TRUE	/droptest/Data/rna_bam/r1408.bam	/droptest/Data/dna_vcf/CVP4105-1.vcf.gz	CVP4105-1	cardio	IntersectionStrict	TRUE	HP:0001639,HP:0001644,HP:0001723,HP:0200127,HP:0005152,HP:0005157,HP:0011663,HP:0011664,HP:0012817,HP:0031331,HP:0001638,HP:0031319,HP:0031371	NA	NA	gencode	NA	FALSE	NA	NA	NA	NA
r1408	RCBTB1	chr13	49540875	49540876	2	*		theta	6.6149e-08	0.014556	4.82	0.67	0.6	0.8	42.32	10	15	6.6149e-08	1.03708e-06	TRUE	/droptest/Data/rna_bam/r1408.bam	/droptest/Data/dna_vcf/CVP4105-1.vcf.gz	CVP4105-1	cardio	IntersectionStrict	TRUE	HP:0001639,HP:0001644,HP:0001723,HP:0200127,HP:0005152,HP:0005157,HP:0011663,HP:0011664,HP:0012817,HP:0031331,HP:0001638,HP:0031319,HP:0031371	NA	NA	gencode	NA	FALSE	NA	NA	NA	NA
r1408	RHOT2	chr16	671001	671082	82	+		psi5	8.4745e-07	0.035083	-3.66	0.62	-0.32	94.46	102.63	40	64	1.6949e-06	9.01568e-06	TRUE	/droptest/Data/rna_bam/r1408.bam	/droptest/Data/dna_vcf/CVP4105-1.vcf.gz	CVP4105-1	cardio	IntersectionStrict	TRUE	HP:0001639,HP:0001644,HP:0001723,HP:0200127,HP:0005152,HP:0005157,HP:0011663,HP:0011664,HP:0012817,HP:0031331,HP:0001638,HP:0031319,HP:0031371	NA	NA	gencode	NA	FALSE	NA	NA	NA	NA
r1408	RRP9	chr3	51936256	51936257	2	*		theta	6.2024e-07	0.058491	4.76	0.67	0.57	1.62	52.13	8	12	6.2024e-07	4.29669e-06	TRUE	/droptest/Data/rna_bam/r1408.bam	/droptest/Data/dna_vcf/CVP4105-1.vcf.gz	CVP4105-1	cardio	IntersectionStrict	TRUE	HP:0001639,HP:0001644,HP:0001723,HP:0200127,HP:0005152,HP:0005157,HP:0011663,HP:0011664,HP:0012817,HP:0031331,HP:0001638,HP:0031319,HP:0031371	NA	NA	gencode	NA	FALSE	NA	NA	NA	NA
r1408	S1PR1	chr1	101236991	101236992	2	*		theta	2.8691e-07	0.033821	-3.91	0.16	-0.64	43.17	51.97	5	32	2.8691e-07	2.37403e-06	TRUE	/droptest/Data/rna_bam/r1408.bam	/droptest/Data/dna_vcf/CVP4105-1.vcf.gz	CVP4105-1	cardio	IntersectionStrict	TRUE	HP:0001639,HP:0001644,HP:0001723,HP:0200127,HP:0005152,HP:0005157,HP:0011663,HP:0011664,HP:0012817,HP:0031331,HP:0001638,HP:0031319,HP:0031371	NA	NA	gencode	NA	FALSE	NA	NA	NA	NA
r1408	SF3B3	chr16	70523929	70526586	2658	+		psi3	1.6663e-07	0.0096914	-3.84	0.65	-0.32	57.75	58.53	22	34	1.6663e-07	1.65453e-06	TRUE	/droptest/Data/rna_bam/r1408.bam	/droptest/Data/dna_vcf/CVP4105-1.vcf.gz	CVP4105-1	cardio	IntersectionStrict	TRUE	HP:0001639,HP:0001644,HP:0001723,HP:0200127,HP:0005152,HP:0005157,HP:0011663,HP:0011664,HP:0012817,HP:0031331,HP:0001638,HP:0031319,HP:0031371	NA	NA	gencode	NA	FALSE	NA	NA	NA	NA
r1408	SLC22A17	chr14	23347731	23347732	2	*		theta	1.3316e-06	0.093386	4.13	0.5	0.44	3.12	49.71	10	20	1.3316e-06	7.42385e-06	TRUE	/droptest/Data/rna_bam/r1408.bam	/droptest/Data/dna_vcf/CVP4105-1.vcf.gz	CVP4105-1	cardio	IntersectionStrict	TRUE	HP:0001639,HP:0001644,HP:0001723,HP:0200127,HP:0005152,HP:0005157,HP:0011663,HP:0011664,HP:0012817,HP:0031331,HP:0001638,HP:0031319,HP:0031371	NA	NA	gencode	NA	FALSE	NA	NA	NA	NA
r1408	SMCO4	chr11	93499349	93543275	43927	-		psi3	9.421e-08	0.0067245	-4.04	0.29	-0.56	60.68	66.19	9	31	9.421e-08	1.33635e-06	TRUE	/droptest/Data/rna_bam/r1408.bam	/droptest/Data/dna_vcf/CVP4105-1.vcf.gz	CVP4105-1	cardio	IntersectionStrict	TRUE	HP:0001639,HP:0001644,HP:0001723,HP:0200127,HP:0005152,HP:0005157,HP:0011663,HP:0011664,HP:0012817,HP:0031331,HP:0001638,HP:0031319,HP:0031371	NA	NA	gencode	NA	FALSE	NA	NA	NA	NA
r1408	STK11IP	chr2	219613226	219613751	526	+		psi5	2.5091e-07	0.014098	-6.58	0	-0.81	34.99	35.46	0	6	2.5091e-07	2.19827e-06	TRUE	/droptest/Data/rna_bam/r1408.bam	/droptest/Data/dna_vcf/CVP4105-1.vcf.gz	CVP4105-1	cardio	IntersectionStrict	TRUE	HP:0001639,HP:0001644,HP:0001723,HP:0200127,HP:0005152,HP:0005157,HP:0011663,HP:0011664,HP:0012817,HP:0031331,HP:0001638,HP:0031319,HP:0031371	NA	NA	gencode	NA	FALSE	NA	NA	NA	NA
r1408	TMCO6	chr5	140644195	140644572	378	+		psi5	1.9705e-06	0.063678	-4.89	0	-0.72	12.11	12.88	0	9	1.9705e-06	9.84595e-06	TRUE	/droptest/Data/rna_bam/r1408.bam	/droptest/Data/dna_vcf/CVP4105-1.vcf.gz	CVP4105-1	cardio	IntersectionStrict	TRUE	HP:0001639,HP:0001644,HP:0001723,HP:0200127,HP:0005152,HP:0005157,HP:0011663,HP:0011664,HP:0012817,HP:0031331,HP:0001638,HP:0031319,HP:0031371	NA	NA	gencode	NA	FALSE	NA	NA	NA	NA
r1408	TMEM144	chr4	158219391	158232900	13510	+		psi5	5.5473e-07	0.024936	-4.46	0.31	-0.58	20.05	20.67	4	13	5.5473e-07	3.93437e-06	TRUE	/droptest/Data/rna_bam/r1408.bam	/droptest/Data/dna_vcf/CVP4105-1.vcf.gz	CVP4105-1	cardio	IntersectionStrict	TRUE	HP:0001639,HP:0001644,HP:0001723,HP:0200127,HP:0005152,HP:0005157,HP:0011663,HP:0011664,HP:0012817,HP:0031331,HP:0001638,HP:0031319,HP:0031371	NA	NA	gencode	NA	FALSE	NA	NA	NA	NA
r1408	TMEM87B	chr2	112064254	112066935	2682	+		psi5	3.41e-06	0.09093	-4.41	0.07	-0.56	4.07	4.2	1	15	3.41e-06	1.61234e-05	TRUE	/droptest/Data/rna_bam/r1408.bam	/droptest/Data/dna_vcf/CVP4105-1.vcf.gz	CVP4105-1	cardio	IntersectionStrict	TRUE	HP:0001639,HP:0001644,HP:0001723,HP:0200127,HP:0005152,HP:0005157,HP:0011663,HP:0011664,HP:0012817,HP:0031331,HP:0001638,HP:0031319,HP:0031371	NA	NA	gencode	NA	FALSE	NA	NA	NA	NA
r1408	TRABD	chr22	50198186	50198187	2	*		theta	8.6196e-07	0.071126	3.98	0.43	0.37	2.29	70.26	13	30	8.6196e-07	5.31395e-06	TRUE	/droptest/Data/rna_bam/r1408.bam	/droptest/Data/dna_vcf/CVP4105-1.vcf.gz	CVP4105-1	cardio	IntersectionStrict	TRUE	HP:0001639,HP:0001644,HP:0001723,HP:0200127,HP:0005152,HP:0005157,HP:0011663,HP:0011664,HP:0012817,HP:0031331,HP:0001638,HP:0031319,HP:0031371	NA	NA	gencode	NA	FALSE	NA	NA	NA	NA
r1408	TRIT1	chr1	39852730	39852731	2	*		theta	6.2364e-08	0.014556	4.19	0.5	0.44	1.05	37.65	15	30	6.2364e-08	1.03206e-06	TRUE	/droptest/Data/rna_bam/r1408.bam	/droptest/Data/dna_vcf/CVP4105-1.vcf.gz	CVP4105-1	cardio	IntersectionStrict	TRUE	HP:0001639,HP:0001644,HP:0001723,HP:0200127,HP:0005152,HP:0005157,HP:0011663,HP:0011664,HP:0012817,HP:0031331,HP:0001638,HP:0031319,HP:0031371	NA	NA	gencode	NA	FALSE	NA	NA	NA	NA
r1408	TTC37	chr5	95550651	95554935	4285	-		psi5	5.6429e-10	8.8779e-05	-4.4	0.32	-0.54	32.34	32.69	9	28	5.6429e-10	1.68091e-08	TRUE	/droptest/Data/rna_bam/r1408.bam	/droptest/Data/dna_vcf/CVP4105-1.vcf.gz	CVP4105-1	cardio	IntersectionStrict	TRUE	HP:0001639,HP:0001644,HP:0001723,HP:0200127,HP:0005152,HP:0005157,HP:0011663,HP:0011664,HP:0012817,HP:0031331,HP:0001638,HP:0031319,HP:0031371	NA	NA	gencode	NA	FALSE	NA	NA	NA	NA
r1408	VWC2	chr7	49912424	49912425	2	*	ZPBP	theta	1.3458e-06	0.093386	-5.54	0	-0.52	82.35	95.08	0	21	1.3458e-06	7.42385e-06	TRUE	/droptest/Data/rna_bam/r1408.bam	/droptest/Data/dna_vcf/CVP4105-1.vcf.gz	CVP4105-1	cardio	IntersectionStrict	TRUE	HP:0001639,HP:0001644,HP:0001723,HP:0200127,HP:0005152,HP:0005157,HP:0011663,HP:0011664,HP:0012817,HP:0031331,HP:0001638,HP:0031319,HP:0031371	NA	NA	gencode	NA	FALSE	NA	NA	NA	NA
r1408	WASH2P	chr2	113595516	113595692	177	+	WASH2P_2	psi5	1.9832e-06	0.063678	-2.75	0	-0.8	185.94	188.43	0	8	1.9832e-06	9.84595e-06	TRUE	/droptest/Data/rna_bam/r1408.bam	/droptest/Data/dna_vcf/CVP4105-1.vcf.gz	CVP4105-1	cardio	IntersectionStrict	TRUE	HP:0001639,HP:0001644,HP:0001723,HP:0200127,HP:0005152,HP:0005157,HP:0011663,HP:0011664,HP:0012817,HP:0031331,HP:0001638,HP:0031319,HP:0031371	NA	NA	gencode	NA	FALSE	NA	NA	NA	NA
r1408	WDPCP	chr2	63678254	63711496	33243	-		psi5	2.4918e-06	0.076299	-3.46	0.18	-0.61	20.48	22.36	3	17	2.4918e-06	1.19719e-05	TRUE	/droptest/Data/rna_bam/r1408.bam	/droptest/Data/dna_vcf/CVP4105-1.vcf.gz	CVP4105-1	cardio	IntersectionStrict	TRUE	HP:0001639,HP:0001644,HP:0001723,HP:0200127,HP:0005152,HP:0005157,HP:0011663,HP:0011664,HP:0012817,HP:0031331,HP:0001638,HP:0031319,HP:0031371	NA	NA	gencode	NA	FALSE	NA	NA	NA	NA
r1408	WDSUB1	chr2	159257986	159259809	1824	-		psi5	8.0613e-07	0.034278	-4.11	0.19	-0.67	22.76	24.51	3	16	8.0613e-07	5.22023e-06	TRUE	/droptest/Data/rna_bam/r1408.bam	/droptest/Data/dna_vcf/CVP4105-1.vcf.gz	CVP4105-1	cardio	IntersectionStrict	TRUE	HP:0001639,HP:0001644,HP:0001723,HP:0200127,HP:0005152,HP:0005157,HP:0011663,HP:0011664,HP:0012817,HP:0031331,HP:0001638,HP:0031319,HP:0031371	NA	NA	gencode	NA	FALSE	NA	NA	NA	NA
r1408	WWTR1	chr3	149573001	149656875	83875	-	WWTR1-IT1	psi5	7.1326e-07	0.031171	-4.4	0.6	-0.37	41.42	41.96	12	20	7.1326e-07	4.82878e-06	TRUE	/droptest/Data/rna_bam/r1408.bam	/droptest/Data/dna_vcf/CVP4105-1.vcf.gz	CVP4105-1	cardio	IntersectionStrict	TRUE	HP:0001639,HP:0001644,HP:0001723,HP:0200127,HP:0005152,HP:0005157,HP:0011663,HP:0011664,HP:0012817,HP:0031331,HP:0001638,HP:0031319,HP:0031371	NA	NA	gencode	NA	FALSE	NA	NA	NA	NA
r1408	ZNF274	chr19	58183999	58185711	1713	+		psi5	2.8637e-07	0.015536	-3.95	0.3	-0.56	36.83	40.08	7	23	2.8637e-07	2.37403e-06	TRUE	/droptest/Data/rna_bam/r1408.bam	/droptest/Data/dna_vcf/CVP4105-1.vcf.gz	CVP4105-1	cardio	IntersectionStrict	TRUE	HP:0001639,HP:0001644,HP:0001723,HP:0200127,HP:0005152,HP:0005157,HP:0011663,HP:0011664,HP:0012817,HP:0031331,HP:0001638,HP:0031319,HP:0031371	NA	NA	gencode	NA	FALSE	NA	NA	NA	NA
r1409	ABCC5	chr3	183925720	183927329	1610	-		psi3	1.4617e-19	1.1477e-13	-7.95	0.43	-0.55	84.44	84.88	22	51	5.8468e-19	1.83917e-17	TRUE	/droptest/Data/rna_bam/r1409.bam	/droptest/Data/dna_vcf/CVP4225.vcf.gz	CVP4225	cardio	IntersectionStrict	TRUE	HP:0001639,HP:0001644,HP:0001723,HP:0200127,HP:0005152,HP:0005157,HP:0011663,HP:0011664,HP:0012817,HP:0031331,HP:0001638,HP:0031319,HP:0031370	NA	NA	gencode	NA	FALSE	NA	NA	NA	NA
r1409	AHNAK	chr11	62520071	62520454	384	-		psi3	3.6485e-09	0.00020461	-2.21	0	-0.56	46.85	96.71	0	135	1.09455e-08	8.42265e-08	TRUE	/droptest/Data/rna_bam/r1409.bam	/droptest/Data/dna_vcf/CVP4225.vcf.gz	CVP4225	cardio	IntersectionStrict	TRUE	HP:0001639,HP:0001644,HP:0001723,HP:0200127,HP:0005152,HP:0005157,HP:0011663,HP:0011664,HP:0012817,HP:0031331,HP:0001638,HP:0031319,HP:0031370	NA	NA	gencode	NA	FALSE	NA	NA	NA	NA
r1409	ENSG00000230021	chr1	630988	633975	2988	-	ENSG00000278791	psi3	1.4255e-12	2.7981e-07	4.09	1	0.93	17.46	141.99	1868	1868	7.1275e-12	8.9681e-11	TRUE	/droptest/Data/rna_bam/r1409.bam	/droptest/Data/dna_vcf/CVP4225.vcf.gz	CVP4225	cardio	IntersectionStrict	TRUE	HP:0001639,HP:0001644,HP:0001723,HP:0200127,HP:0005152,HP:0005157,HP:0011663,HP:0011664,HP:0012817,HP:0031331,HP:0001638,HP:0031319,HP:0031370	NA	NA	gencode	NA	FALSE	NA	NA	NA	NA
r1409	ENSG00000278996	chr21	8210108	8210250	143	+		psi3	3.9476e-07	0.013476	5.54	1	0.45	33.65	33.65	68	68	7.8952e-07	3.31135e-06	TRUE	/droptest/Data/rna_bam/r1409.bam	/droptest/Data/dna_vcf/CVP4225.vcf.gz	CVP4225	cardio	IntersectionStrict	TRUE	HP:0001639,HP:0001644,HP:0001723,HP:0200127,HP:0005152,HP:0005157,HP:0011663,HP:0011664,HP:0012817,HP:0031331,HP:0001638,HP:0031319,HP:0031370	NA	NA	gencode	NA	FALSE	NA	NA	NA	NA
r1409	ENSG00000280441	chr21	8401460	8445620	44161	+	ENSG00000286267;ENSG00000286146;ENSG00000286054;ENSG00000286178;MIR6724-4;ENSG00000278775;RNA5-8SN1	psi3	2.5622e-08	0.0012192	-3.91	0	-0.47	2.74	627.23	0	581	1.02488e-07	5.3731e-07	TRUE	/droptest/Data/rna_bam/r1409.bam	/droptest/Data/dna_vcf/CVP4225.vcf.gz	CVP4225	cardio	IntersectionStrict	TRUE	HP:0001639,HP:0001644,HP:0001723,HP:0200127,HP:0005152,HP:0005157,HP:0011663,HP:0011664,HP:0012817,HP:0031331,HP:0001638,HP:0031319,HP:0031370	NA	NA	gencode	NA	FALSE	NA	NA	NA	NA
r1409	FHL2	chr2	105377995	105377996	2	*	ENSG00000238273	theta	2.6838e-06	0.094236	3.82	1	0.81	10.13	105.88	9	9	2.6838e-06	9.93195e-06	TRUE	/droptest/Data/rna_bam/r1409.bam	/droptest/Data/dna_vcf/CVP4225.vcf.gz	CVP4225	cardio	IntersectionStrict	TRUE	HP:0001639,HP:0001644,HP:0001723,HP:0200127,HP:0005152,HP:0005157,HP:0011663,HP:0011664,HP:0012817,HP:0031331,HP:0001638,HP:0031319,HP:0031370	NA	NA	gencode	NA	FALSE	Cardiomyopathy, Dilated cardiomyopathy	HP:0001638, HP:0001644	451, 138	44
r1409	MT-ND6	chrM	5445	15381	9937	-	MT-TA;MT-TN;MT-TC;MT-TY;MT-TS1;MT-TE	psi3	9.3595e-17	4.8991e-11	4.27	1	1	38.14	2473.33	4081	4093	3.08864e-15	6.47707e-14	TRUE	/droptest/Data/rna_bam/r1409.bam	/droptest/Data/dna_vcf/CVP4225.vcf.gz	CVP4225	cardio	IntersectionStrict	TRUE	HP:0001639,HP:0001644,HP:0001723,HP:0200127,HP:0005152,HP:0005157,HP:0011663,HP:0011664,HP:0012817,HP:0031331,HP:0001638,HP:0031319,HP:0031370	NA	NA	gencode	NA	FALSE	NA	NA	NA	NA
r1409	MT-TA	chrM	5482	11536	6055	-	MT-TN;MT-TC;MT-TY;MT-TS1	psi3	2.1622e-10	2.3494e-05	3.64	0.92	0.92	62.89	2955.67	4645	5051	1.72976e-09	1.55461e-08	TRUE	/droptest/Data/rna_bam/r1409.bam	/droptest/Data/dna_vcf/CVP4225.vcf.gz	CVP4225	cardio	IntersectionStrict	TRUE	HP:0001639,HP:0001644,HP:0001723,HP:0200127,HP:0005152,HP:0005157,HP:0011663,HP:0011664,HP:0012817,HP:0031331,HP:0001638,HP:0031319,HP:0031370	NA	NA	gencode	NA	FALSE	NA	NA	NA	NA
r1409	MT-TQ	chrM	2794	13775	10982	-	MT-TA;MT-TN;MT-TC;MT-TY;MT-TS1	psi3	2.1692e-23	3.4063e-17	3.61	1	1	23.85	11338.5	2552	2552	3.90456e-22	2.45643e-20	TRUE	/droptest/Data/rna_bam/r1409.bam	/droptest/Data/dna_vcf/CVP4225.vcf.gz	CVP4225	cardio	IntersectionStrict	TRUE	HP:0001639,HP:0001644,HP:0001723,HP:0200127,HP:0005152,HP:0005157,HP:0011663,HP:0011664,HP:0012817,HP:0031331,HP:0001638,HP:0031319,HP:0031370	NA	NA	gencode	NA	FALSE	NA	NA	NA	NA
r1409	MT-TS1	chrM	6511	7981	1471	-		psi3	6.2256e-15	1.9552e-09	5.1	0.96	0.95	43.45	265.05	4649	4818	8.71584e-14	1.37083e-12	TRUE	/droptest/Data/rna_bam/r1409.bam	/droptest/Data/dna_vcf/CVP4225.vcf.gz	CVP4225	cardio	IntersectionStrict	TRUE	HP:0001639,HP:0001644,HP:0001723,HP:0200127,HP:0005152,HP:0005157,HP:0011663,HP:0011664,HP:0012817,HP:0031331,HP:0001638,HP:0031319,HP:0031370	NA	NA	gencode	NA	FALSE	NA	NA	NA	NA
r1409	MYH6	chr14	23388971	23388972	2	*		theta	1.905e-08	0.0014806	-2.86	0.51	-0.48	807.06	823.83	247	488	5.715e-08	3.26856e-07	TRUE	/droptest/Data/rna_bam/r1409.bam	/droptest/Data/dna_vcf/CVP4225.vcf.gz	CVP4225	cardio	IntersectionStrict	TRUE	HP:0001639,HP:0001644,HP:0001723,HP:0200127,HP:0005152,HP:0005157,HP:0011663,HP:0011664,HP:0012817,HP:0031331,HP:0001638,HP:0031319,HP:0031370	NA	NA	gencode	NA	FALSE	Cardiomyopathy, Hypertrophic cardiomyopathy, Dilated cardiomyopathy	HP:0001638, HP:0001639, HP:0001644	451, 245, 138	64
r1409	NACA	chr12	56717167	56717700	534	-	ENSG00000285625	psi5	6.4665e-09	0.00032818	5.12	0.95	0.85	0.42	11.12	21	22	1.2933e-08	8.42265e-08	TRUE	/droptest/Data/rna_bam/r1409.bam	/droptest/Data/dna_vcf/CVP4225.vcf.gz	CVP4225	cardio	IntersectionStrict	TRUE	HP:0001639,HP:0001644,HP:0001723,HP:0200127,HP:0005152,HP:0005157,HP:0011663,HP:0011664,HP:0012817,HP:0031331,HP:0001638,HP:0031319,HP:0031370	NA	NA	gencode	NA	FALSE	NA	NA	NA	NA
r1409	RFX2	chr19	6010252	6012985	2734	-		psi3	4.0651e-06	0.089929	-4.56	0.11	-0.67	8.49	8.89	1	9	4.0651e-06	1.4208e-05	TRUE	/droptest/Data/rna_bam/r1409.bam	/droptest/Data/dna_vcf/CVP4225.vcf.gz	CVP4225	cardio	IntersectionStrict	TRUE	HP:0001639,HP:0001644,HP:0001723,HP:0200127,HP:0005152,HP:0005157,HP:0011663,HP:0011664,HP:0012817,HP:0031331,HP:0001638,HP:0031319,HP:0031370	NA	NA	gencode	NA	FALSE	NA	NA	NA	NA
r1409	TNNI3	chr19	55155097	55155098	2	*	ENSG00000267110	theta	2.0179e-06	0.074004	-3.74	0.5	-0.47	42.6	44.83	38	76	2.0179e-06	7.93438e-06	TRUE	/droptest/Data/rna_bam/r1409.bam	/droptest/Data/dna_vcf/CVP4225.vcf.gz	CVP4225	cardio	IntersectionStrict	TRUE	HP:0001639,HP:0001644,HP:0001723,HP:0200127,HP:0005152,HP:0005157,HP:0011663,HP:0011664,HP:0012817,HP:0031331,HP:0001638,HP:0031319,HP:0031370	NA	NA	gencode	NA	FALSE	Cardiomyopathy, Dilated cardiomyopathy, Restrictive cardiomyopathy	HP:0001638, HP:0001644, HP:0001723	451, 138, 15	76
r1409	TNNT2	chr1	201366973	201366974	2	*	ENSG00000286600	theta	6.8892e-07	0.029152	-3.44	0.28	-0.71	357	452.78	531	1866	6.8892e-07	3.09581e-06	TRUE	/droptest/Data/rna_bam/r1409.bam	/droptest/Data/dna_vcf/CVP4225.vcf.gz	CVP4225	cardio	IntersectionStrict	TRUE	HP:0001639,HP:0001644,HP:0001723,HP:0200127,HP:0005152,HP:0005157,HP:0011663,HP:0011664,HP:0012817,HP:0031331,HP:0001638,HP:0031319,HP:0031370	NA	NA	gencode	NA	FALSE	Cardiomyopathy, Hypertrophic cardiomyopathy, Dilated cardiomyopathy	HP:0001638, HP:0001639, HP:0001644	451, 245, 138	64
r1409	VCL	chr10	74082450	74082451	2	*		theta	1.248e-07	0.0069818	3.85	1	0.87	4.68	90.51	18	18	4.992e-07	2.41582e-06	TRUE	/droptest/Data/rna_bam/r1409.bam	/droptest/Data/dna_vcf/CVP4225.vcf.gz	CVP4225	cardio	IntersectionStrict	TRUE	HP:0001639,HP:0001644,HP:0001723,HP:0200127,HP:0005152,HP:0005157,HP:0011663,HP:0011664,HP:0012817,HP:0031331,HP:0001638,HP:0031319,HP:0031370	NA	NA	gencode	NA	FALSE	Cardiomyopathy, Hypertrophic cardiomyopathy, Dilated cardiomyopathy	HP:0001638, HP:0001639, HP:0001644	451, 245, 138	53
r1409	ZDHHC11	chr5	843725	847513	3789	-		psi5	7.477e-11	5.889e-06	-5.37	0.44	-0.53	34.89	35.2	12	27	7.477e-11	7.83988e-10	TRUE	/droptest/Data/rna_bam/r1409.bam	/droptest/Data/dna_vcf/CVP4225.vcf.gz	CVP4225	cardio	IntersectionStrict	TRUE	HP:0001639,HP:0001644,HP:0001723,HP:0200127,HP:0005152,HP:0005157,HP:0011663,HP:0011664,HP:0012817,HP:0031331,HP:0001638,HP:0031319,HP:0031370	NA	NA	gencode	NA	FALSE	NA	NA	NA	NA
r1409	ZDHHC11B	chr5	751258	754997	3740	-		psi5	1.3388e-08	0.0006018	-4.9	0.53	-0.45	33.71	33.9	10	19	1.3388e-08	8.42265e-08	TRUE	/droptest/Data/rna_bam/r1409.bam	/droptest/Data/dna_vcf/CVP4225.vcf.gz	CVP4225	cardio	IntersectionStrict	TRUE	HP:0001639,HP:0001644,HP:0001723,HP:0200127,HP:0005152,HP:0005157,HP:0011663,HP:0011664,HP:0012817,HP:0031331,HP:0001638,HP:0031319,HP:0031370	NA	NA	gencode	NA	FALSE	NA	NA	NA	NA
r1413	AHNAK	chr11	62520440	62530549	10110	-		psi5	4.5001e-07	0.016465	3.74	1	0.91	0.35	28.5	37	37	9.0002e-07	4.29305e-06	TRUE	/droptest/Data/rna_bam/r1413.bam	/droptest/Data/dna_vcf/CVP0006.vcf.gz	CVP0006	cardio	IntersectionStrict	TRUE	HP:0001639,HP:0001644,HP:0001723,HP:0200127,HP:0005152,HP:0005157,HP:0011663,HP:0011664,HP:0012817,HP:0031331,HP:0001638,HP:0031319,HP:0031369	NA	NA	gencode	NA	FALSE	NA	NA	NA	NA
r1413	ANAPC1P2	chr2	87034244	87037293	3050	-	ANAPC1P2_2	psi3	8.7952e-10	5.5245e-05	-5.29	0.07	-0.8	51.5	56.29	1	15	2.63856e-09	2.51716e-08	TRUE	/droptest/Data/rna_bam/r1413.bam	/droptest/Data/dna_vcf/CVP0006.vcf.gz	CVP0006	cardio	IntersectionStrict	TRUE	HP:0001639,HP:0001644,HP:0001723,HP:0200127,HP:0005152,HP:0005157,HP:0011663,HP:0011664,HP:0012817,HP:0031331,HP:0001638,HP:0031319,HP:0031369	NA	NA	gencode	NA	FALSE	NA	NA	NA	NA
r1413	APOA1	chr11	116837408	116837518	111	-		psi3	1.0236e-08	0.00047275	2.72	0.71	0.56	25.4	328.93	25	35	2.0472e-08	1.62751e-07	TRUE	/droptest/Data/rna_bam/r1413.bam	/droptest/Data/dna_vcf/CVP0006.vcf.gz	CVP0006	cardio	IntersectionStrict	TRUE	HP:0001639,HP:0001644,HP:0001723,HP:0200127,HP:0005152,HP:0005157,HP:0011663,HP:0011664,HP:0012817,HP:0031331,HP:0001638,HP:0031319,HP:0031369	NA	NA	gencode	NA	FALSE	NA	NA	NA	NA
r1413	CTBS	chr1	84563833	84565840	2008	-		psi5	1.8243e-07	0.0079729	-3.71	0.58	-0.37	42.6	44.28	26	45	1.8243e-07	1.08773e-06	TRUE	/droptest/Data/rna_bam/r1413.bam	/droptest/Data/dna_vcf/CVP0006.vcf.gz	CVP0006	cardio	IntersectionStrict	TRUE	HP:0001639,HP:0001644,HP:0001723,HP:0200127,HP:0005152,HP:0005157,HP:0011663,HP:0011664,HP:0012817,HP:0031331,HP:0001638,HP:0031319,HP:0031369	NA	NA	gencode	NA	FALSE	NA	NA	NA	NA
r1413	ENSG00000228925	chr2	46904217	46904218	2	*	MCFD2	theta	6.5966e-08	0.0046326	-3.65	0	-0.96	80.46	91.13	0	118	6.5966e-08	4.49506e-07	TRUE	/droptest/Data/rna_bam/r1413.bam	/droptest/Data/dna_vcf/CVP0006.vcf.gz	CVP0006	cardio	IntersectionStrict	TRUE	HP:0001639,HP:0001644,HP:0001723,HP:0200127,HP:0005152,HP:0005157,HP:0011663,HP:0011664,HP:0012817,HP:0031331,HP:0001638,HP:0031319,HP:0031369	NA	NA	gencode	NA	FALSE	NA	NA	NA	NA
r1413	ENSG00000258444	chr14	23390129	23419889	29761	+		psi3	1.0363e-10	9.572e-06	-2.19	0.03	-0.72	18.44	61.9	36	1387	3.1089e-10	3.70732e-09	TRUE	/droptest/Data/rna_bam/r1413.bam	/droptest/Data/dna_vcf/CVP0006.vcf.gz	CVP0006	cardio	IntersectionStrict	TRUE	HP:0001639,HP:0001644,HP:0001723,HP:0200127,HP:0005152,HP:0005157,HP:0011663,HP:0011664,HP:0012817,HP:0031331,HP:0001638,HP:0031319,HP:0031369	NA	NA	gencode	NA	FALSE	NA	NA	NA	NA
r1413	ENSG00000284879	chr2	87732622	87735673	3052	+	ANAPC1P4	psi3	2.89e-11	4.1257e-06	-5.49	0.05	-0.81	52.12	57.29	1	19	8.67e-11	1.18158e-09	TRUE	/droptest/Data/rna_bam/r1413.bam	/droptest/Data/dna_vcf/CVP0006.vcf.gz	CVP0006	cardio	IntersectionStrict	TRUE	HP:0001639,HP:0001644,HP:0001723,HP:0200127,HP:0005152,HP:0005157,HP:0011663,HP:0011664,HP:0012817,HP:0031331,HP:0001638,HP:0031319,HP:0031369	NA	NA	gencode	NA	FALSE	NA	NA	NA	NA
r1413	INTS9	chr8	28775927	28777828	1902	-		psi3	8.0157e-07	0.019413	-4.22	0.63	-0.33	30.6	31.45	26	41	8.0157e-07	4.02468e-06	TRUE	/droptest/Data/rna_bam/r1413.bam	/droptest/Data/dna_vcf/CVP0006.vcf.gz	CVP0006	cardio	IntersectionStrict	TRUE	HP:0001639,HP:0001644,HP:0001723,HP:0200127,HP:0005152,HP:0005157,HP:0011663,HP:0011664,HP:0012817,HP:0031331,HP:0001638,HP:0031319,HP:0031369	NA	NA	gencode	NA	FALSE	NA	NA	NA	NA
r1413	MME	chr3	155148654	155160389	11736	+		psi3	2.6651e-06	0.055799	-4.32	0.54	-0.42	10.46	10.64	15	28	2.6651e-06	1.01699e-05	TRUE	/droptest/Data/rna_bam/r1413.bam	/droptest/Data/dna_vcf/CVP0006.vcf.gz	CVP0006	cardio	IntersectionStrict	TRUE	HP:0001639,HP:0001644,HP:0001723,HP:0200127,HP:0005152,HP:0005157,HP:0011663,HP:0011664,HP:0012817,HP:0031331,HP:0001638,HP:0031319,HP:0031369	NA	NA	gencode	NA	FALSE	NA	NA	NA	NA
[truncated: 1,870 more rows]

## Sheet: Fig.1A-2
Splicing Filterd
[truncated: 17 more rows]
[truncated: 168 more columns]

## Sheet: Fig.1B-1
Result of OUTRIDER
sampleID	hgncSymbol	geneID	pValue	padjust	zScore	l2fc	rawcounts	normcounts	meanCorrected	theta	aberrant	AberrantBySample	AberrantByGene	padj_rank	foldChange	HPO_label_overlap	HPO_id_overlap	Ngenes_per_pheno	Nphenos_gene
[truncated: 305 more rows]

## Sheet: Fig1B-2
Expression Filtered
[truncated: 2 more rows]
[truncated: 168 more columns]

## Sheet: Fig.3A
	FPKM
	SGCB	SGCA	SGCD	SGCG
W1	19.6318	68.5546	14.4815	40.3911
[truncated: 9 more rows]

## Sheet: Fig.3C
	W1	W2	W3	P1	P2	P3	P4	H1	H2	H3
[truncated: 10 more rows]

[truncated: 8 more sheets: Fig.5A, Fig.5B, Fig.5C, Fig.6A, Fig.6C, Supplemental Fig.5, Supplemental Fig.13B, Supplemental Table 4]
